# Supplementary material for: Crystal structure and Hirshfeld surface analysis of 4-{2,2-di­chloro-1-[(E)-(4-chloro­phen­yl)diazen­yl]ethen­yl}-N,N-di­methyl­aniline
Source: Acta Crystallogr E Crystallogr Commun. 2020 Jun 9;76(Pt 7):1033–7. doi: 10.1107/S2056989020007549 (PMC7336775; doi:10.1107/S2056989020007549)
Supplement: Supplementary file 1 [file e-76-01033-sup1.cif]

##############################################################################
#                                                                            #
# This CIF contains the data in a paper accepted for publication in          #
# Acta Crystallographica Section E. It conforms to the requirements of       #
# Notes for Authors for Acta Crystallographica Section E, and has been       #
# peer reviewed under the auspices of the IUCr Commission on Journals.       #
#                                                                            #
# Full details of the Crystallographic Information File format               #
# are given in the paper "The Crystallographic Information File (CIF):       #
# a New Standard Archive File for Crystallography" by S. R. Hall, F. H.      #
# Allen and I. D. Brown [Acta Cryst. (1991), A47, 655-685].                  #
#                                                                            #
# The current version of the core CIF dictionary is obtainable from          #
# ftp://ftp.iucr.org/pub/cif_core.dic.                                       #
#                                                                            #
# Software is freely available for graphical display of the structure(s)     #
# in this CIF. For information consult the CIF software page                 #
# http://www.iucr.org/resources/cif/software.                                #
#                                                                            #
# This file may be used for bona fide research purposes within the           #
# scientific community so long as proper attribution is given to the journal # 
# article from which it was obtained.                                        #
#                                                                            #
##############################################################################
data_I
_audit_creation_method     'SHELXL-2018/1'
_journal_date_recd_electronic     2020-04-14
_journal_date_accepted     2020-06-04
_journal_name_full     'Acta Crystallographica, Section E'
_journal_year     2020
_journal_volume     76
_journal_issue      7
_journal_page_first     1033
_journal_page_last     1037
_journal_paper_category     GO
_journal_paper_doi     10.1107/S2056989020007549
_journal_coeditor_code     WM5554
_publ_contact_author_name     'Flavien A. A. Toze'
_publ_contact_author_address
;
Department of Chemistry
Faculty of Sciences
University of Douala
PO Box 24157, Douala
Republic of Cameroon
;
_publ_contact_author_email     'toflavien@yahoo.fr'
_publ_contact_author_fax     ?
_publ_contact_author_phone     ?
_publ_section_title
;\
Crystal structure and Hirshfeld surface analysis of
4-{2,2-dichloro-1-[(<i>E</i>)-(4-chlorophenyl)diazenyl]ethenyl}-<i>N</i>,\
<i>N</i>-dimethylaniline
;
loop_
    _publ_author_name
    _publ_author_footnote
    _publ_author_address
    'Atio\(glu, Zeliha' .
;
\.Ilke Education and Health Foundation
Cappadocia University
Cappadocia Vocational College
The Medical Imaging Techniques Program
50420 Mustafapa\,sa
\"Urg\"up
Nev\,sehir
Turkey
;
    'Akkurt, Mehmet' .
;
Department of Physics
Faculty of Sciences
Erciyes University
38039 Kayseri
Turkey
;
    'Shikhaliyev, Namiq Q.' .
;
Organic Chemistry Department
Baku State University
Z. Khalilov str. 23
AZ 1148 Baku
Azerbaijan
;
    'Mukhtarova, Sevinc H.' .
;
Organic Chemistry Department
Baku State University
Z. Khalilov str. 23
AZ 1148 Baku
Azerbaijan
;
    'Suleymanova, Gulnar T.' .
;
Organic Chemistry Department
Baku State University
Z. Khalilov str. 23
AZ 1148 Baku
Azerbaijan
;
    'Toze, Flavien A. A.' .
;
Department of Chemistry
Faculty of Sciences
University of Douala
PO Box 24157, Douala
Republic of Cameroon
;
_publ_section_synopsis
;
The asymmetric unit of the title compound comprises three independent molecules
of similar geometry. The crystal structure is stabilized by intermolecular
C---H...N and C---H...Cl hydrogen bonds in addition to C---Cl...\p
interactions.
;
_chemical_name_systematic
;\
4-{2,2-Dichloro-1-[(<i>E</i>)-(4-chlorophenyl)diazenyl]ethenyl}-\
<i>N</i>,<i>N</i>-dimethylaniline
;
_chemical_name_common     ?
_chemical_formula_moiety     'C16 H14 Cl3 N3'
_chemical_formula_sum     'C16 H14 Cl3 N3'
_chemical_formula_weight     354.65
_chemical_melting_point     ?
_space_group_crystal_system     triclinic
_space_group_name_H-M_alt     'P -1'
_space_group_name_Hall     '-P 1'
loop_
    _space_group_symop_operation_xyz
    'x, y, z'
    '-x, -y, -z'
_cell_length_a     9.7515(5)
_cell_length_b     9.8203(5)
_cell_length_c     26.6696(16)
_cell_angle_alpha     92.338(2)
_cell_angle_beta     91.212(2)
_cell_angle_gamma     94.048(2)
_cell_volume     2544.7(2)
_cell_formula_units_Z     6
_cell_measurement_reflns_used     9939
_cell_measurement_theta_min     2.25
_cell_measurement_theta_max     25.55
_cell_measurement_temperature     296(2)
_exptl_crystal_description     'plate'
_exptl_crystal_colour     'orange'
_exptl_crystal_size_max     0.240
_exptl_crystal_size_mid     0.150
_exptl_crystal_size_min     0.090
_exptl_crystal_density_diffrn     1.389
_exptl_crystal_density_meas     ?
_exptl_crystal_density_method     ?
_exptl_crystal_F_000     1092
_exptl_absorpt_coefficient_mu     0.539
_exptl_absorpt_correction_type     multi-scan
_exptl_absorpt_process_details
;
(<i>SADABS</i>; Krause <i>et al.</i>, 2015)
;
_exptl_absorpt_correction_T_min     0.894
_exptl_absorpt_correction_T_max     0.946
_diffrn_ambient_temperature     296(2)
_diffrn_source     ?
_diffrn_radiation_type     MoK\a
_diffrn_radiation_wavelength     0.71073
_diffrn_measurement_device_type     'Bruker APEXII PHOTON 100 detector'
_diffrn_measurement_method     '\f and \w scans'
_diffrn_detector_area_resol_mean     ?
_diffrn_reflns_number     40829
_diffrn_reflns_av_R_equivalents     0.0555
_diffrn_reflns_av_unetI/netI     0.0410
_diffrn_reflns_theta_min     2.294
_diffrn_reflns_theta_max     25.707
_diffrn_reflns_theta_full     25.242
_diffrn_measured_fraction_theta_max     0.996
_diffrn_measured_fraction_theta_full     0.996
_diffrn_reflns_limit_h_min     -11
_diffrn_reflns_limit_h_max     11
_diffrn_reflns_limit_k_min     -11
_diffrn_reflns_limit_k_max     11
_diffrn_reflns_limit_l_min     -32
_diffrn_reflns_limit_l_max     32
_diffrn_standards_number     0
_diffrn_standards_interval_count     0
_diffrn_standards_decay_%     0
_refine_special_details     ?
_reflns_number_total     9634
_reflns_number_gt     6689
_reflns_threshold_expression     'I > 2\s(I)'
_refine_ls_structure_factor_coef     Fsqd
_refine_ls_matrix_type     full
_refine_ls_R_factor_all     0.0690
_refine_ls_R_factor_gt     0.0412
_refine_ls_wR_factor_gt     0.0996
_refine_ls_wR_factor_ref     0.1154
_refine_ls_goodness_of_fit_ref     1.011
_refine_ls_restrained_S_all     1.011
_refine_ls_number_reflns     9634
_refine_ls_number_parameters     601
_refine_ls_number_restraints     0
_refine_ls_hydrogen_treatment     constr
_refine_ls_weighting_scheme     calc
_refine_ls_weighting_details
              'w=1/[\s^2^(Fo^2^)+(0.0500P)^2^+0.8216P] where P=(Fo^2^+2Fc^2^)/3'
_atom_sites_solution_hydrogens     geom
_atom_sites_solution_primary     ?
_atom_sites_solution_secondary     ?
_refine_ls_shift/su_max     0.001
_refine_ls_shift/su_mean     0.000
_refine_diff_density_max     0.292
_refine_diff_density_min     -0.301
_refine_ls_extinction_method     none
_refine_ls_extinction_coef     .
loop_
    _atom_type_symbol
    _atom_type_description
    _atom_type_scat_dispersion_real
    _atom_type_scat_dispersion_imag
    _atom_type_scat_source
    'C' 'C' 0.0033 0.0016
                         'International Tables Vol C Tables 4.2.6.8 and 6.1.1.4'
    'H' 'H' 0.0000 0.0000
                         'International Tables Vol C Tables 4.2.6.8 and 6.1.1.4'
    'N' 'N' 0.0061 0.0033
                         'International Tables Vol C Tables 4.2.6.8 and 6.1.1.4'
    'Cl' 'Cl' 0.1484 0.1585
                         'International Tables Vol C Tables 4.2.6.8 and 6.1.1.4'
_computing_data_collection
;
APEX3 (Bruker, 2007)
;
_computing_cell_refinement
;
SAINT (Bruker, 2007)
;
_computing_data_reduction
;
SAINT (Bruker, 2007)
;
_computing_structure_solution
;
SHELXT (Sheldrick, 2015a)
;
_computing_structure_refinement
;
SHELXL (Sheldrick, 2015b)
;
_computing_molecular_graphics
;
ORTEP-3 for Windows (Farrugia, 2012), <i>OLEX2</i> (Dolomanov <i>et
al.</i>,  2009)
;
_computing_publication_material
;
PLATON (Spek, 2020), publCIF (Westrip, 2010)
;
loop_
    _atom_site_type_symbol
    _atom_site_label
    _atom_site_fract_x
    _atom_site_fract_y
    _atom_site_fract_z
    _atom_site_U_iso_or_equiv
    _atom_site_adp_type
    _atom_site_calc_flag
    _atom_site_occupancy
    _atom_site_disorder_assembly
    _atom_site_disorder_group
    C C1 0.8482(2) 0.1999(2) 0.93028(8) 0.0452(5) Uani d 1 . .
    C C2 0.8218(2) 0.1942(2) 0.87896(8) 0.0546(6) Uani d 1 . .
    H H2A 0.774145 0.117448 0.863853 0.066 Uiso calc 1 . .
    C C3 0.8656(3) 0.3016(2) 0.85007(9) 0.0572(6) Uani d 1 . .
    H H3A 0.848414 0.297623 0.815595 0.069 Uiso calc 1 . .
    C C4 0.9351(2) 0.4144(2) 0.87313(9) 0.0524(5) Uani d 1 . .
    C C5 0.9607(2) 0.4232(2) 0.92419(9) 0.0539(6) Uani d 1 . .
    H H5A 1.006727 0.501099 0.939152 0.065 Uiso calc 1 . .
    C C6 0.9173(2) 0.3156(2) 0.95289(8) 0.0511(5) Uani d 1 . .
    H H6A 0.934411 0.320453 0.987379 0.061 Uiso calc 1 . .
    C C7 0.7902(2) -0.0305(2) 1.02733(8) 0.0475(5) Uani d 1 . .
    C C8 0.7076(2) -0.1457(2) 1.00137(8) 0.0445(5) Uani d 1 . .
    C C9 0.5679(2) -0.1675(2) 1.00872(9) 0.0534(6) Uani d 1 . .
    H H9A 0.526051 -0.111602 1.031902 0.064 Uiso calc 1 . .
    C C10 0.4892(2) -0.2699(2) 0.98260(9) 0.0557(6) Uani d 1 . .
    H H10A 0.395461 -0.281093 0.988356 0.067 Uiso calc 1 . .
    C C11 0.5471(2) -0.3571(2) 0.94773(8) 0.0498(5) Uani d 1 . .
    C C12 0.6895(2) -0.3368(2) 0.94155(9) 0.0519(5) Uani d 1 . .
    H H12A 0.732733 -0.394639 0.919443 0.062 Uiso calc 1 . .
    C C13 0.7660(2) -0.2337(2) 0.96741(8) 0.0507(5) Uani d 1 . .
    H H13A 0.859983 -0.222405 0.962023 0.061 Uiso calc 1 . .
    C C14 0.8254(2) -0.0283(2) 1.07589(8) 0.0509(5) Uani d 1 . .
    C C15 0.3225(3) -0.4714(3) 0.92575(14) 0.0888(9) Uani d 1 . .
    H H15A 0.283755 -0.384431 0.924067 0.133 Uiso calc 1 . .
    H H15B 0.304255 -0.508699 0.957852 0.133 Uiso calc 1 . .
    H H15C 0.281807 -0.532564 0.899690 0.133 Uiso calc 1 . .
    C C16 0.5316(3) -0.5541(3) 0.88809(12) 0.0829(8) Uani d 1 . .
    H H16A 0.588830 -0.508824 0.864106 0.124 Uiso calc 1 . .
    H H16B 0.461159 -0.612219 0.870729 0.124 Uiso calc 1 . .
    H H16C 0.586559 -0.608226 0.908655 0.124 Uiso calc 1 . .
    N N1 0.79963(19) 0.08299(18) 0.95616(7) 0.0504(4) Uani d 1 . .
    N N2 0.83684(19) 0.08700(19) 1.00163(7) 0.0508(4) Uani d 1 . .
    N N3 0.4692(2) -0.4541(2) 0.91918(9) 0.0725(6) Uani d 1 . .
    Cl Cl1 0.99248(9) 0.55056(8) 0.83780(3) 0.0881(3) Uani d 1 . .
    Cl Cl2 0.91333(8) 0.10675(7) 1.10783(2) 0.0745(2) Uani d 1 . .
    Cl Cl3 0.78721(7) -0.16465(7) 1.11246(2) 0.06280(17) Uani d 1 . .
    C C1A 0.4229(2) 0.1795(2) 0.57132(8) 0.0498(5) Uani d 1 . .
    C C2A 0.3627(3) 0.0499(3) 0.56121(9) 0.0640(6) Uani d 1 . .
    H H2AA 0.357155 -0.012520 0.586525 0.077 Uiso calc 1 . .
    C C3A 0.3104(3) 0.0118(3) 0.51352(11) 0.0718(7) Uani d 1 . .
    H H3AA 0.268621 -0.075308 0.506822 0.086 Uiso calc 1 . .
    C C4A 0.3211(3) 0.1042(3) 0.47640(9) 0.0646(7) Uani d 1 . .
    C C5A 0.3798(3) 0.2340(3) 0.48587(9) 0.0670(7) Uani d 1 . .
    H H5AA 0.385665 0.295854 0.460393 0.080 Uiso calc 1 . .
    C C6A 0.4299(2) 0.2718(3) 0.53333(9) 0.0593(6) Uani d 1 . .
    H H6AA 0.468889 0.360025 0.540009 0.071 Uiso calc 1 . .
    C C7A 0.6011(2) 0.3445(2) 0.67585(8) 0.0470(5) Uani d 1 . .
    C C8A 0.5983(2) 0.2358(2) 0.71298(8) 0.0454(5) Uani d 1 . .
    C C9A 0.4996(3) 0.2286(3) 0.74897(9) 0.0592(6) Uani d 1 . .
    H H9AA 0.434165 0.293029 0.749979 0.071 Uiso calc 1 . .
    C C10A 0.4954(3) 0.1287(3) 0.78346(9) 0.0607(6) Uani d 1 . .
    H H10B 0.426667 0.126346 0.807108 0.073 Uiso calc 1 . .
    C C11A 0.5920(2) 0.0304(2) 0.78387(8) 0.0458(5) Uani d 1 . .
    C C12A 0.6903(2) 0.0377(2) 0.74676(9) 0.0563(6) Uani d 1 . .
    H H12B 0.755564 -0.026818 0.745152 0.068 Uiso calc 1 . .
    C C13A 0.6926(2) 0.1388(3) 0.71237(9) 0.0570(6) Uani d 1 . .
    H H13B 0.759922 0.141251 0.688154 0.068 Uiso calc 1 . .
    C C14A 0.6685(2) 0.4666(2) 0.68521(9) 0.0545(6) Uani d 1 . .
    C C15A 0.4881(4) -0.0761(3) 0.85675(12) 0.0900(10) Uani d 1 . .
    H H15D 0.496807 0.005235 0.878115 0.135 Uiso calc 1 . .
    H H15E 0.500050 -0.154259 0.876465 0.135 Uiso calc 1 . .
    H H15F 0.398498 -0.084793 0.840832 0.135 Uiso calc 1 . .
    C C16A 0.6869(3) -0.1722(3) 0.81753(12) 0.0777(8) Uani d 1 . .
    H H16D 0.778592 -0.131172 0.822915 0.117 Uiso calc 1 . .
    H H16E 0.680026 -0.219876 0.785322 0.117 Uiso calc 1 . .
    H H16F 0.666243 -0.235499 0.843298 0.117 Uiso calc 1 . .
    N N1A 0.47860(19) 0.2058(2) 0.62087(7) 0.0521(5) Uani d 1 . .
    N N2A 0.53735(18) 0.3236(2) 0.62771(7) 0.0494(4) Uani d 1 . .
    N N3A 0.5912(2) -0.0680(2) 0.81912(7) 0.0600(5) Uani d 1 . .
    Cl Cl1A 0.25859(11) 0.05792(10) 0.41636(3) 0.1059(3) Uani d 1 . .
    Cl Cl2A 0.67447(7) 0.59912(7) 0.64516(3) 0.07071(19) Uani d 1 . .
    Cl Cl3A 0.76185(9) 0.50455(7) 0.73961(3) 0.0824(2) Uani d 1 . .
    C C1B 0.8791(2) 0.7795(2) 0.30878(8) 0.0534(5) Uani d 1 . .
    C C2B 0.9091(3) 0.8881(3) 0.34212(10) 0.0732(8) Uani d 1 . .
    H H2BA 0.907166 0.874525 0.376414 0.088 Uiso calc 1 . .
    C C3B 0.9419(3) 1.0168(3) 0.32550(10) 0.0753(8) Uani d 1 . .
    H H3BA 0.961150 1.090166 0.348319 0.090 Uiso calc 1 . .
    C C4B 0.9458(3) 1.0357(3) 0.27501(9) 0.0580(6) Uani d 1 . .
    C C5B 0.9201(3) 0.9284(3) 0.24133(10) 0.0740(8) Uani d 1 . .
    H H5BA 0.925262 0.942155 0.207103 0.089 Uiso calc 1 . .
    C C6B 0.8865(3) 0.8002(3) 0.25782(9) 0.0710(7) Uani d 1 . .
    H H6BA 0.868609 0.727134 0.234787 0.085 Uiso calc 1 . .
    C C7B 0.7467(2) 0.4383(2) 0.31889(9) 0.0555(6) Uani d 1 . .
    C C8B 0.7881(2) 0.4045(2) 0.37050(9) 0.0496(5) Uani d 1 . .
    C C9B 0.9197(2) 0.3708(3) 0.38160(9) 0.0582(6) Uani d 1 . .
    H H9BA 0.983240 0.368642 0.356103 0.070 Uiso calc 1 . .
    C C10B 0.9597(2) 0.3403(3) 0.42917(10) 0.0609(6) Uani d 1 . .
    H H10C 1.048949 0.315983 0.434946 0.073 Uiso calc 1 . .
    C C11B 0.8701(2) 0.3447(2) 0.46910(9) 0.0527(5) Uani d 1 . .
    C C12B 0.7377(3) 0.3785(3) 0.45733(11) 0.0753(8) Uani d 1 . .
    H H12C 0.673596 0.382026 0.482612 0.090 Uiso calc 1 . .
    C C13B 0.6991(3) 0.4069(3) 0.40940(11) 0.0752(8) Uani d 1 . .
    H H13C 0.609160 0.428491 0.403106 0.090 Uiso calc 1 . .
    C C14B 0.6730(3) 0.3507(3) 0.28757(10) 0.0675(7) Uani d 1 . .
    C C15B 1.0461(3) 0.2825(4) 0.52857(13) 0.1025(12) Uani d 1 . .
    H H15G 1.111103 0.339811 0.510989 0.154 Uiso calc 1 . .
    H H15H 1.054616 0.188677 0.518344 0.154 Uiso calc 1 . .
    H H15I 1.064191 0.294754 0.564051 0.154 Uiso calc 1 . .
    C C16B 0.8219(3) 0.3376(3) 0.55890(11) 0.0845(9) Uani d 1 . .
    H H16G 0.785760 0.425916 0.557867 0.127 Uiso calc 1 . .
    H H16H 0.873595 0.331524 0.589666 0.127 Uiso calc 1 . .
    H H16I 0.747446 0.268088 0.557111 0.127 Uiso calc 1 . .
    N N1B 0.8435(2) 0.6513(2) 0.32988(7) 0.0580(5) Uani d 1 . .
    N N2B 0.7831(2) 0.5669(2) 0.29885(7) 0.0582(5) Uani d 1 . .
    N N3B 0.9100(2) 0.3187(3) 0.51715(8) 0.0759(7) Uani d 1 . .
    Cl Cl1B 0.98597(9) 1.19767(8) 0.25356(3) 0.0849(2) Uani d 1 . .
    Cl Cl2B 0.62580(10) 0.38856(10) 0.22766(3) 0.1031(3) Uani d 1 . .
    Cl Cl3B 0.61794(9) 0.18941(8) 0.30326(3) 0.0901(2) Uani d 1 . .
loop_
    _atom_site_aniso_label
    _atom_site_aniso_U_11
    _atom_site_aniso_U_22
    _atom_site_aniso_U_33
    _atom_site_aniso_U_12
    _atom_site_aniso_U_13
    _atom_site_aniso_U_23
    C1 0.0467(12) 0.0453(12) 0.0428(11) -0.0008(9) -0.0046(9) 0.0019(9)
    C2 0.0661(15) 0.0469(13) 0.0481(13) -0.0105(11) -0.0127(11) 0.0010(10)
    C3 0.0721(16) 0.0548(14) 0.0428(12) -0.0086(11) -0.0103(11) 0.0064(10)
    C4 0.0547(13) 0.0455(12) 0.0560(14) -0.0045(10) -0.0061(11) 0.0098(10)
    C5 0.0580(14) 0.0462(13) 0.0553(14) -0.0055(10) -0.0114(11) -0.0032(10)
    C6 0.0567(14) 0.0524(13) 0.0424(12) -0.0024(10) -0.0075(10) -0.0024(10)
    C7 0.0461(12) 0.0515(13) 0.0446(12) -0.0005(10) 0.0033(9) 0.0038(10)
    C8 0.0452(12) 0.0471(12) 0.0410(11) -0.0005(9) -0.0003(9) 0.0058(9)
    C9 0.0513(13) 0.0570(14) 0.0520(13) 0.0034(11) 0.0091(10) -0.0011(11)
    C10 0.0423(12) 0.0613(14) 0.0627(14) -0.0025(10) 0.0053(11) 0.0012(12)
    C11 0.0527(13) 0.0430(12) 0.0535(13) 0.0019(10) -0.0043(10) 0.0066(10)
    C12 0.0535(14) 0.0487(13) 0.0541(13) 0.0097(10) 0.0019(10) -0.0009(10)
    C13 0.0428(12) 0.0542(13) 0.0556(13) 0.0053(10) 0.0030(10) 0.0055(11)
    C14 0.0527(13) 0.0564(13) 0.0422(12) -0.0051(10) 0.0016(10) 0.0009(10)
    C15 0.0653(18) 0.080(2) 0.116(3) -0.0120(15) -0.0196(17) -0.0149(18)
    C16 0.097(2) 0.0678(18) 0.0799(19) -0.0049(16) -0.0045(16) -0.0200(15)
    N1 0.0551(11) 0.0494(11) 0.0456(11) -0.0032(8) -0.0037(8) 0.0037(8)
    N2 0.0545(11) 0.0534(11) 0.0434(10) -0.0046(9) -0.0012(8) 0.0041(8)
    N3 0.0592(13) 0.0619(13) 0.0931(17) -0.0044(10) -0.0078(12) -0.0172(12)
    Cl1 0.1108(6) 0.0707(4) 0.0783(5) -0.0343(4) -0.0217(4) 0.0297(4)
    Cl2 0.0924(5) 0.0755(4) 0.0505(3) -0.0260(4) -0.0073(3) -0.0010(3)
    Cl3 0.0757(4) 0.0640(4) 0.0483(3) -0.0032(3) 0.0018(3) 0.0122(3)
    C1A 0.0444(12) 0.0593(14) 0.0454(12) 0.0022(10) -0.0015(9) 0.0029(10)
    C2A 0.0755(17) 0.0601(15) 0.0561(15) 0.0021(13) -0.0064(12) 0.0062(12)
    C3A 0.0817(19) 0.0587(16) 0.0729(18) 0.0033(13) -0.0159(14) -0.0100(14)
    C4A 0.0644(16) 0.0774(18) 0.0519(14) 0.0146(13) -0.0122(12) -0.0087(13)
    C5A 0.0687(17) 0.0817(19) 0.0502(14) 0.0011(14) -0.0101(12) 0.0115(13)
    C6A 0.0601(15) 0.0648(15) 0.0511(14) -0.0068(12) -0.0070(11) 0.0054(11)
    C7A 0.0484(12) 0.0537(13) 0.0393(11) 0.0049(10) -0.0018(9) 0.0048(9)
    C8A 0.0477(12) 0.0499(12) 0.0381(11) 0.0014(10) -0.0023(9) 0.0003(9)
    C9A 0.0627(15) 0.0602(15) 0.0577(14) 0.0197(12) 0.0111(12) 0.0090(12)
    C10A 0.0650(15) 0.0648(15) 0.0552(14) 0.0146(12) 0.0180(12) 0.0106(12)
    C11A 0.0514(13) 0.0446(12) 0.0403(11) -0.0015(9) -0.0049(9) -0.0003(9)
    C12A 0.0567(14) 0.0564(14) 0.0581(14) 0.0158(11) 0.0053(11) 0.0069(11)
    C13A 0.0566(14) 0.0644(15) 0.0521(13) 0.0110(12) 0.0118(11) 0.0103(11)
    C14A 0.0598(14) 0.0541(14) 0.0492(13) 0.0008(11) -0.0056(11) 0.0072(10)
    C15A 0.117(3) 0.080(2) 0.0776(19) 0.0204(18) 0.0359(19) 0.0309(16)
    C16A 0.095(2) 0.0595(16) 0.0822(19) 0.0187(15) 0.0033(16) 0.0202(14)
    N1A 0.0521(11) 0.0590(12) 0.0448(10) -0.0002(9) -0.0017(8) 0.0048(9)
    N2A 0.0486(10) 0.0559(11) 0.0437(10) 0.0022(9) -0.0021(8) 0.0050(8)
    N3A 0.0739(14) 0.0538(12) 0.0542(11) 0.0107(10) 0.0075(10) 0.0126(9)
    Cl1A 0.1388(8) 0.1108(7) 0.0653(5) 0.0166(6) -0.0417(5) -0.0205(4)
    Cl2A 0.0811(4) 0.0591(4) 0.0719(4) -0.0015(3) -0.0089(3) 0.0195(3)
    Cl3A 0.1102(6) 0.0644(4) 0.0681(4) -0.0145(4) -0.0345(4) 0.0034(3)
    C1B 0.0573(14) 0.0551(14) 0.0474(13) 0.0008(11) -0.0043(10) 0.0054(10)
    C2B 0.117(2) 0.0571(16) 0.0454(13) 0.0029(15) -0.0056(14) 0.0047(12)
    C3B 0.118(2) 0.0528(15) 0.0550(15) 0.0041(15) 0.0002(15) -0.0007(12)
    C4B 0.0583(14) 0.0583(14) 0.0585(15) 0.0047(11) 0.0070(11) 0.0125(12)
    C5B 0.093(2) 0.0810(19) 0.0453(14) -0.0183(16) 0.0008(13) 0.0091(13)
    C6B 0.091(2) 0.0711(17) 0.0465(14) -0.0179(14) -0.0012(13) -0.0052(12)
    C7B 0.0515(13) 0.0519(13) 0.0622(15) 0.0031(10) -0.0065(11) -0.0017(11)
    C8B 0.0470(13) 0.0444(12) 0.0568(13) 0.0016(9) -0.0025(10) 0.0011(10)
    C9B 0.0513(14) 0.0680(16) 0.0565(14) 0.0114(11) 0.0065(11) 0.0015(12)
    C10B 0.0452(13) 0.0731(17) 0.0660(16) 0.0132(11) 0.0021(11) 0.0061(13)
    C11B 0.0482(13) 0.0515(13) 0.0590(14) 0.0045(10) 0.0043(11) 0.0063(11)
    C12B 0.0498(15) 0.111(2) 0.0682(17) 0.0185(15) 0.0148(13) 0.0153(16)
    C13B 0.0464(14) 0.105(2) 0.0774(19) 0.0201(14) 0.0014(13) 0.0136(16)
    C14B 0.0640(16) 0.0637(16) 0.0731(17) 0.0020(12) -0.0146(13) -0.0041(13)
    C15B 0.083(2) 0.152(3) 0.079(2) 0.037(2) -0.0014(17) 0.037(2)
    C16B 0.095(2) 0.099(2) 0.0606(17) 0.0094(18) 0.0140(16) -0.0004(16)
    N1B 0.0681(13) 0.0522(12) 0.0527(11) 0.0000(10) -0.0072(10) 0.0010(9)
    N2B 0.0605(12) 0.0570(12) 0.0560(12) 0.0011(9) -0.0080(9) -0.0002(10)
    N3B 0.0611(13) 0.1092(19) 0.0611(13) 0.0214(13) 0.0082(11) 0.0188(13)
    Cl1B 0.1076(6) 0.0658(4) 0.0832(5) 0.0017(4) 0.0239(4) 0.0219(4)
    Cl2B 0.1230(7) 0.0965(6) 0.0848(5) -0.0064(5) -0.0471(5) -0.0079(4)
    Cl3B 0.0889(5) 0.0609(4) 0.1158(6) -0.0135(4) -0.0188(5) -0.0088(4)
_geom_special_details
;
 All esds (except the esd in the dihedral angle between two l.s. planes)
 are estimated using the full covariance matrix.  The cell esds are taken
 into account individually in the estimation of esds in distances, angles
 and torsion angles; correlations between esds in cell parameters are only
 used when they are defined by crystal symmetry.  An approximate (isotropic)
 treatment of cell esds is used for estimating esds involving l.s. planes.
;
loop_
    _geom_bond_atom_site_label_1
    _geom_bond_atom_site_label_2
    _geom_bond_site_symmetry_2
    _geom_bond_distance
    _geom_bond_publ_flag
    C1 C2 . 1.386(3) ?
    C1 C6 . 1.388(3) ?
    C1 N1 . 1.421(3) ?
    C2 C3 . 1.380(3) ?
    C2 H2A . 0.9300 ?
    C3 C4 . 1.373(3) ?
    C3 H3A . 0.9300 ?
    C4 C5 . 1.377(3) ?
    C4 Cl1 . 1.734(2) ?
    C5 C6 . 1.378(3) ?
    C5 H5A . 0.9300 ?
    C6 H6A . 0.9300 ?
    C7 C14 . 1.332(3) ?
    C7 N2 . 1.418(3) ?
    C7 C8 . 1.481(3) ?
    C8 C9 . 1.383(3) ?
    C8 C13 . 1.385(3) ?
    C9 C10 . 1.377(3) ?
    C9 H9A . 0.9300 ?
    C10 C11 . 1.393(3) ?
    C10 H10A . 0.9300 ?
    C11 N3 . 1.370(3) ?
    C11 C12 . 1.403(3) ?
    C12 C13 . 1.368(3) ?
    C12 H12A . 0.9300 ?
    C13 H13A . 0.9300 ?
    C14 Cl3 . 1.713(2) ?
    C14 Cl2 . 1.714(2) ?
    C15 N3 . 1.445(4) ?
    C15 H15A . 0.9600 ?
    C15 H15B . 0.9600 ?
    C15 H15C . 0.9600 ?
    C16 N3 . 1.436(3) ?
    C16 H16A . 0.9600 ?
    C16 H16B . 0.9600 ?
    C16 H16C . 0.9600 ?
    N1 N2 . 1.257(2) ?
    C1A C2A . 1.378(3) ?
    C1A C6A . 1.386(3) ?
    C1A N1A . 1.425(3) ?
    C2A C3A . 1.387(4) ?
    C2A H2AA . 0.9300 ?
    C3A C4A . 1.370(4) ?
    C3A H3AA . 0.9300 ?
    C4A C5A . 1.371(4) ?
    C4A Cl1A . 1.733(3) ?
    C5A C6A . 1.374(3) ?
    C5A H5AA . 0.9300 ?
    C6A H6AA . 0.9300 ?
    C7A C14A . 1.338(3) ?
    C7A N2A . 1.415(3) ?
    C7A C8A . 1.484(3) ?
    C8A C13A . 1.370(3) ?
    C8A C9A . 1.374(3) ?
    C9A C10A . 1.371(3) ?
    C9A H9AA . 0.9300 ?
    C10A C11A . 1.395(3) ?
    C10A H10B . 0.9300 ?
    C11A N3A . 1.376(3) ?
    C11A C12A . 1.393(3) ?
    C12A C13A . 1.378(3) ?
    C12A H12B . 0.9300 ?
    C13A H13B . 0.9300 ?
    C14A Cl3A . 1.710(2) ?
    C14A Cl2A . 1.715(2) ?
    C15A N3A . 1.436(3) ?
    C15A H15D . 0.9600 ?
    C15A H15E . 0.9600 ?
    C15A H15F . 0.9600 ?
    C16A N3A . 1.433(3) ?
    C16A H16D . 0.9600 ?
    C16A H16E . 0.9600 ?
    C16A H16F . 0.9600 ?
    N1A N2A . 1.259(3) ?
    C1B C2B . 1.372(3) ?
    C1B C6B . 1.385(3) ?
    C1B N1B . 1.423(3) ?
    C2B C3B . 1.375(4) ?
    C2B H2BA . 0.9300 ?
    C3B C4B . 1.368(4) ?
    C3B H3BA . 0.9300 ?
    C4B C5B . 1.362(4) ?
    C4B Cl1B . 1.734(2) ?
    C5B C6B . 1.370(4) ?
    C5B H5BA . 0.9300 ?
    C6B H6BA . 0.9300 ?
    C7B C14B . 1.335(3) ?
    C7B N2B . 1.417(3) ?
    C7B C8B . 1.483(3) ?
    C8B C13B . 1.367(3) ?
    C8B C9B . 1.378(3) ?
    C9B C10B . 1.370(3) ?
    C9B H9BA . 0.9300 ?
    C10B C11B . 1.393(3) ?
    C10B H10C . 0.9300 ?
    C11B N3B . 1.370(3) ?
    C11B C12B . 1.389(3) ?
    C12B C13B . 1.370(4) ?
    C12B H12C . 0.9300 ?
    C13B H13C . 0.9300 ?
    C14B Cl3B . 1.707(3) ?
    C14B Cl2B . 1.716(3) ?
    C15B N3B . 1.428(4) ?
    C15B H15G . 0.9600 ?
    C15B H15H . 0.9600 ?
    C15B H15I . 0.9600 ?
    C16B N3B . 1.435(3) ?
    C16B H16G . 0.9600 ?
    C16B H16H . 0.9600 ?
    C16B H16I . 0.9600 ?
    N1B N2B . 1.255(3) ?
loop_
    _geom_angle_atom_site_label_1
    _geom_angle_atom_site_label_2
    _geom_angle_atom_site_label_3
    _geom_angle_site_symmetry_1
    _geom_angle_site_symmetry_3
    _geom_angle
    _geom_angle_publ_flag
    C2 C1 C6 . . 119.6(2) ?
    C2 C1 N1 . . 115.70(19) ?
    C6 C1 N1 . . 124.67(19) ?
    C3 C2 C1 . . 120.6(2) ?
    C3 C2 H2A . . 119.7 ?
    C1 C2 H2A . . 119.7 ?
    C4 C3 C2 . . 118.8(2) ?
    C4 C3 H3A . . 120.6 ?
    C2 C3 H3A . . 120.6 ?
    C3 C4 C5 . . 121.6(2) ?
    C3 C4 Cl1 . . 119.95(18) ?
    C5 C4 Cl1 . . 118.43(18) ?
    C4 C5 C6 . . 119.4(2) ?
    C4 C5 H5A . . 120.3 ?
    C6 C5 H5A . . 120.3 ?
    C5 C6 C1 . . 120.0(2) ?
    C5 C6 H6A . . 120.0 ?
    C1 C6 H6A . . 120.0 ?
    C14 C7 N2 . . 115.2(2) ?
    C14 C7 C8 . . 123.2(2) ?
    N2 C7 C8 . . 121.58(18) ?
    C9 C8 C13 . . 117.1(2) ?
    C9 C8 C7 . . 121.4(2) ?
    C13 C8 C7 . . 121.44(19) ?
    C10 C9 C8 . . 121.7(2) ?
    C10 C9 H9A . . 119.2 ?
    C8 C9 H9A . . 119.2 ?
    C9 C10 C11 . . 121.4(2) ?
    C9 C10 H10A . . 119.3 ?
    C11 C10 H10A . . 119.3 ?
    N3 C11 C10 . . 122.3(2) ?
    N3 C11 C12 . . 121.2(2) ?
    C10 C11 C12 . . 116.5(2) ?
    C13 C12 C11 . . 121.3(2) ?
    C13 C12 H12A . . 119.3 ?
    C11 C12 H12A . . 119.3 ?
    C12 C13 C8 . . 121.9(2) ?
    C12 C13 H13A . . 119.0 ?
    C8 C13 H13A . . 119.0 ?
    C7 C14 Cl3 . . 122.13(18) ?
    C7 C14 Cl2 . . 124.47(18) ?
    Cl3 C14 Cl2 . . 113.40(13) ?
    N3 C15 H15A . . 109.5 ?
    N3 C15 H15B . . 109.5 ?
    H15A C15 H15B . . 109.5 ?
    N3 C15 H15C . . 109.5 ?
    H15A C15 H15C . . 109.5 ?
    H15B C15 H15C . . 109.5 ?
    N3 C16 H16A . . 109.5 ?
    N3 C16 H16B . . 109.5 ?
    H16A C16 H16B . . 109.5 ?
    N3 C16 H16C . . 109.5 ?
    H16A C16 H16C . . 109.5 ?
    H16B C16 H16C . . 109.5 ?
    N2 N1 C1 . . 113.53(18) ?
    N1 N2 C7 . . 113.61(18) ?
    C11 N3 C16 . . 121.5(2) ?
    C11 N3 C15 . . 120.0(2) ?
    C16 N3 C15 . . 117.8(2) ?
    C2A C1A C6A . . 119.2(2) ?
    C2A C1A N1A . . 115.7(2) ?
    C6A C1A N1A . . 125.0(2) ?
    C1A C2A C3A . . 120.4(2) ?
    C1A C2A H2AA . . 119.8 ?
    C3A C2A H2AA . . 119.8 ?
    C4A C3A C2A . . 119.2(3) ?
    C4A C3A H3AA . . 120.4 ?
    C2A C3A H3AA . . 120.4 ?
    C3A C4A C5A . . 121.2(2) ?
    C3A C4A Cl1A . . 119.9(2) ?
    C5A C4A Cl1A . . 118.9(2) ?
    C4A C5A C6A . . 119.4(2) ?
    C4A C5A H5AA . . 120.3 ?
    C6A C5A H5AA . . 120.3 ?
    C5A C6A C1A . . 120.5(2) ?
    C5A C6A H6AA . . 119.7 ?
    C1A C6A H6AA . . 119.7 ?
    C14A C7A N2A . . 115.90(19) ?
    C14A C7A C8A . . 121.9(2) ?
    N2A C7A C8A . . 122.12(19) ?
    C13A C8A C9A . . 117.7(2) ?
    C13A C8A C7A . . 121.45(19) ?
    C9A C8A C7A . . 120.8(2) ?
    C10A C9A C8A . . 121.5(2) ?
    C10A C9A H9AA . . 119.2 ?
    C8A C9A H9AA . . 119.2 ?
    C9A C10A C11A . . 121.5(2) ?
    C9A C10A H10B . . 119.3 ?
    C11A C10A H10B . . 119.3 ?
    N3A C11A C12A . . 121.6(2) ?
    N3A C11A C10A . . 122.0(2) ?
    C12A C11A C10A . . 116.4(2) ?
    C13A C12A C11A . . 121.3(2) ?
    C13A C12A H12B . . 119.4 ?
    C11A C12A H12B . . 119.4 ?
    C8A C13A C12A . . 121.6(2) ?
    C8A C13A H13B . . 119.2 ?
    C12A C13A H13B . . 119.2 ?
    C7A C14A Cl3A . . 122.02(18) ?
    C7A C14A Cl2A . . 125.13(18) ?
    Cl3A C14A Cl2A . . 112.84(14) ?
    N3A C15A H15D . . 109.5 ?
    N3A C15A H15E . . 109.5 ?
    H15D C15A H15E . . 109.5 ?
    N3A C15A H15F . . 109.5 ?
    H15D C15A H15F . . 109.5 ?
    H15E C15A H15F . . 109.5 ?
    N3A C16A H16D . . 109.5 ?
    N3A C16A H16E . . 109.5 ?
    H16D C16A H16E . . 109.5 ?
    N3A C16A H16F . . 109.5 ?
    H16D C16A H16F . . 109.5 ?
    H16E C16A H16F . . 109.5 ?
    N2A N1A C1A . . 113.44(18) ?
    N1A N2A C7A . . 112.75(18) ?
    C11A N3A C16A . . 121.3(2) ?
    C11A N3A C15A . . 121.2(2) ?
    C16A N3A C15A . . 117.4(2) ?
    C2B C1B C6B . . 119.0(2) ?
    C2B C1B N1B . . 116.4(2) ?
    C6B C1B N1B . . 124.6(2) ?
    C1B C2B C3B . . 120.9(2) ?
    C1B C2B H2BA . . 119.6 ?
    C3B C2B H2BA . . 119.6 ?
    C4B C3B C2B . . 119.2(3) ?
    C4B C3B H3BA . . 120.4 ?
    C2B C3B H3BA . . 120.4 ?
    C5B C4B C3B . . 120.8(2) ?
    C5B C4B Cl1B . . 119.55(19) ?
    C3B C4B Cl1B . . 119.7(2) ?
    C4B C5B C6B . . 120.1(2) ?
    C4B C5B H5BA . . 120.0 ?
    C6B C5B H5BA . . 120.0 ?
    C5B C6B C1B . . 120.0(2) ?
    C5B C6B H6BA . . 120.0 ?
    C1B C6B H6BA . . 120.0 ?
    C14B C7B N2B . . 114.6(2) ?
    C14B C7B C8B . . 123.1(2) ?
    N2B C7B C8B . . 122.3(2) ?
    C13B C8B C9B . . 116.7(2) ?
    C13B C8B C7B . . 122.1(2) ?
    C9B C8B C7B . . 121.2(2) ?
    C10B C9B C8B . . 121.8(2) ?
    C10B C9B H9BA . . 119.1 ?
    C8B C9B H9BA . . 119.1 ?
    C9B C10B C11B . . 121.7(2) ?
    C9B C10B H10C . . 119.1 ?
    C11B C10B H10C . . 119.1 ?
    N3B C11B C12B . . 121.9(2) ?
    N3B C11B C10B . . 122.3(2) ?
    C12B C11B C10B . . 115.8(2) ?
    C13B C12B C11B . . 121.6(2) ?
    C13B C12B H12C . . 119.2 ?
    C11B C12B H12C . . 119.2 ?
    C8B C13B C12B . . 122.3(2) ?
    C8B C13B H13C . . 118.8 ?
    C12B C13B H13C . . 118.8 ?
    C7B C14B Cl3B . . 123.1(2) ?
    C7B C14B Cl2B . . 123.4(2) ?
    Cl3B C14B Cl2B . . 113.56(15) ?
    N3B C15B H15G . . 109.5 ?
    N3B C15B H15H . . 109.5 ?
    H15G C15B H15H . . 109.5 ?
    N3B C15B H15I . . 109.5 ?
    H15G C15B H15I . . 109.5 ?
    H15H C15B H15I . . 109.5 ?
    N3B C16B H16G . . 109.5 ?
    N3B C16B H16H . . 109.5 ?
    H16G C16B H16H . . 109.5 ?
    N3B C16B H16I . . 109.5 ?
    H16G C16B H16I . . 109.5 ?
    H16H C16B H16I . . 109.5 ?
    N2B N1B C1B . . 112.63(19) ?
    N1B N2B C7B . . 113.78(19) ?
    C11B N3B C15B . . 121.2(2) ?
    C11B N3B C16B . . 122.0(2) ?
    C15B N3B C16B . . 116.6(2) ?
loop_
    _geom_torsion_atom_site_label_1
    _geom_torsion_atom_site_label_2
    _geom_torsion_atom_site_label_3
    _geom_torsion_atom_site_label_4
    _geom_torsion_site_symmetry_1
    _geom_torsion_site_symmetry_2
    _geom_torsion_site_symmetry_3
    _geom_torsion_site_symmetry_4
    _geom_torsion
    _geom_torsion_publ_flag
    C6 C1 C2 C3 . . . . 1.1(4) ?
    N1 C1 C2 C3 . . . . -179.3(2) ?
    C1 C2 C3 C4 . . . . -0.4(4) ?
    C2 C3 C4 C5 . . . . -0.6(4) ?
    C2 C3 C4 Cl1 . . . . 179.58(19) ?
    C3 C4 C5 C6 . . . . 0.9(4) ?
    Cl1 C4 C5 C6 . . . . -179.27(18) ?
    C4 C5 C6 C1 . . . . -0.2(4) ?
    C2 C1 C6 C5 . . . . -0.8(3) ?
    N1 C1 C6 C5 . . . . 179.7(2) ?
    C14 C7 C8 C9 . . . . 74.0(3) ?
    N2 C7 C8 C9 . . . . -105.6(2) ?
    C14 C7 C8 C13 . . . . -108.2(3) ?
    N2 C7 C8 C13 . . . . 72.2(3) ?
    C13 C8 C9 C10 . . . . -1.6(3) ?
    C7 C8 C9 C10 . . . . 176.3(2) ?
    C8 C9 C10 C11 . . . . 0.5(4) ?
    C9 C10 C11 N3 . . . . -175.9(2) ?
    C9 C10 C11 C12 . . . . 1.3(3) ?
    N3 C11 C12 C13 . . . . 175.3(2) ?
    C10 C11 C12 C13 . . . . -2.0(3) ?
    C11 C12 C13 C8 . . . . 1.0(3) ?
    C9 C8 C13 C12 . . . . 0.9(3) ?
    C7 C8 C13 C12 . . . . -177.0(2) ?
    N2 C7 C14 Cl3 . . . . -176.21(16) ?
    C8 C7 C14 Cl3 . . . . 4.1(3) ?
    N2 C7 C14 Cl2 . . . . 3.1(3) ?
    C8 C7 C14 Cl2 . . . . -176.55(17) ?
    C2 C1 N1 N2 . . . . 173.7(2) ?
    C6 C1 N1 N2 . . . . -6.7(3) ?
    C1 N1 N2 C7 . . . . -179.12(18) ?
    C14 C7 N2 N1 . . . . -178.7(2) ?
    C8 C7 N2 N1 . . . . 1.0(3) ?
    C10 C11 N3 C16 . . . . -172.1(2) ?
    C12 C11 N3 C16 . . . . 10.8(4) ?
    C10 C11 N3 C15 . . . . -1.9(4) ?
    C12 C11 N3 C15 . . . . -179.0(2) ?
    C6A C1A C2A C3A . . . . 0.4(4) ?
    N1A C1A C2A C3A . . . . -177.3(2) ?
    C1A C2A C3A C4A . . . . 0.9(4) ?
    C2A C3A C4A C5A . . . . -1.4(4) ?
    C2A C3A C4A Cl1A . . . . 179.1(2) ?
    C3A C4A C5A C6A . . . . 0.5(4) ?
    Cl1A C4A C5A C6A . . . . -179.9(2) ?
    C4A C5A C6A C1A . . . . 0.8(4) ?
    C2A C1A C6A C5A . . . . -1.2(4) ?
    N1A C1A C6A C5A . . . . 176.3(2) ?
    C14A C7A C8A C13A . . . . -92.7(3) ?
    N2A C7A C8A C13A . . . . 84.7(3) ?
    C14A C7A C8A C9A . . . . 87.8(3) ?
    N2A C7A C8A C9A . . . . -94.7(3) ?
    C13A C8A C9A C10A . . . . 0.4(4) ?
    C7A C8A C9A C10A . . . . 179.9(2) ?
    C8A C9A C10A C11A . . . . 0.6(4) ?
    C9A C10A C11A N3A . . . . 178.2(2) ?
    C9A C10A C11A C12A . . . . -1.4(4) ?
    N3A C11A C12A C13A . . . . -178.3(2) ?
    C10A C11A C12A C13A . . . . 1.3(4) ?
    C9A C8A C13A C12A . . . . -0.5(4) ?
    C7A C8A C13A C12A . . . . -180.0(2) ?
    C11A C12A C13A C8A . . . . -0.4(4) ?
    N2A C7A C14A Cl3A . . . . -175.07(17) ?
    C8A C7A C14A Cl3A . . . . 2.5(3) ?
    N2A C7A C14A Cl2A . . . . 3.8(3) ?
    C8A C7A C14A Cl2A . . . . -178.64(17) ?
    C2A C1A N1A N2A . . . . 177.3(2) ?
    C6A C1A N1A N2A . . . . -0.3(3) ?
    C1A N1A N2A C7A . . . . -175.50(18) ?
    C14A C7A N2A N1A . . . . 178.4(2) ?
    C8A C7A N2A N1A . . . . 0.8(3) ?
    C12A C11A N3A C16A . . . . -3.5(4) ?
    C10A C11A N3A C16A . . . . 176.9(3) ?
    C12A C11A N3A C15A . . . . -179.0(3) ?
    C10A C11A N3A C15A . . . . 1.4(4) ?
    C6B C1B C2B C3B . . . . 2.0(4) ?
    N1B C1B C2B C3B . . . . -178.7(3) ?
    C1B C2B C3B C4B . . . . -0.7(5) ?
    C2B C3B C4B C5B . . . . -1.1(4) ?
    C2B C3B C4B Cl1B . . . . 179.6(2) ?
    C3B C4B C5B C6B . . . . 1.6(4) ?
    Cl1B C4B C5B C6B . . . . -179.1(2) ?
    C4B C5B C6B C1B . . . . -0.2(4) ?
    C2B C1B C6B C5B . . . . -1.6(4) ?
    N1B C1B C6B C5B . . . . 179.2(3) ?
    C14B C7B C8B C13B . . . . -78.7(3) ?
    N2B C7B C8B C13B . . . . 101.5(3) ?
    C14B C7B C8B C9B . . . . 102.2(3) ?
    N2B C7B C8B C9B . . . . -77.6(3) ?
    C13B C8B C9B C10B . . . . 0.4(4) ?
    C7B C8B C9B C10B . . . . 179.5(2) ?
    C8B C9B C10B C11B . . . . -1.4(4) ?
    C9B C10B C11B N3B . . . . -177.9(3) ?
    C9B C10B C11B C12B . . . . 1.5(4) ?
    N3B C11B C12B C13B . . . . 178.8(3) ?
    C10B C11B C12B C13B . . . . -0.6(4) ?
    C9B C8B C13B C12B . . . . 0.6(4) ?
    C7B C8B C13B C12B . . . . -178.6(3) ?
    C11B C12B C13B C8B . . . . -0.4(5) ?
    N2B C7B C14B Cl3B . . . . 179.71(18) ?
    C8B C7B C14B Cl3B . . . . -0.1(4) ?
    N2B C7B C14B Cl2B . . . . 0.3(3) ?
    C8B C7B C14B Cl2B . . . . -179.54(19) ?
    C2B C1B N1B N2B . . . . 162.2(2) ?
    C6B C1B N1B N2B . . . . -18.5(3) ?
    C1B N1B N2B C7B . . . . 179.93(19) ?
    C14B C7B N2B N1B . . . . 175.0(2) ?
    C8B C7B N2B N1B . . . . -5.2(3) ?
    C12B C11B N3B C15B . . . . 179.3(3) ?
    C10B C11B N3B C15B . . . . -1.3(4) ?
    C12B C11B N3B C16B . . . . -6.2(4) ?
    C10B C11B N3B C16B . . . . 173.2(3) ?
loop_
    _geom_hbond_atom_site_label_D
    _geom_hbond_atom_site_label_H
    _geom_hbond_atom_site_label_A
    _geom_hbond_site_symmetry_A
    _geom_hbond_distance_DH
    _geom_hbond_distance_HA
    _geom_hbond_distance_DA
    _geom_hbond_angle_DHA
    _geom_hbond_publ_flag
    C2 H2A N3A . 0.93 2.68 3.597(3) 167.4 yes
    C5B H5BA Cl3 1_564 0.93 2.95 3.703(3) 138.6 yes
    C14 Cl3 Cg1 2_757 1.713(2) 3.5462(11) 4.083(2) 95.50(7) yes
    C14B Cl3B Cg4 2_656 1.707(3) 3.8493(13) 5.300(3) 141.97(10) yes
_shelx_space_group_comment
;
The symmetry employed for this shelxl refinement is uniquely defined
by the following loop, which should always be used as a source of
symmetry information in preference to the above space-group names.
They are only intended as comments.
;
_shelx_estimated_absorpt_T_min     0.882
_shelx_estimated_absorpt_T_max     0.953
_shelx_hkl_file
;
  -2   0   0   11.00    2.70
  -2   0   0   12.20    2.10
   2   0   0   10.40    2.60
   2   0   0    6.70    2.40
  -3   0   0  734.83   34.30
  -3   0   0  729.83   34.80
  -3   0   0  745.43   35.10
   3   0   0  675.13   34.80
   3   0   0  663.53   35.10
  -4   0   0  296.67   14.30
  -4   0   0  300.37   15.40
  -4   0   0  298.27   16.00
   4   0   0  267.87   15.40
   4   0   0  284.67   16.10
  -5   0   0    4.80    3.90
  -5   0   0    0.60    1.50
  -5   0   0   -0.10    3.40
   5   0   0    3.90    3.40
   5   0   0    1.60    3.90
  -6   0   0    5.40    4.70
  -6   0   0   -0.20    3.60
   6   0   0    6.50    4.00
   6   0   0    0.00    4.60
  -7   0   0  197.08   12.80
   7   0   0  196.38   13.00
   7   0   0  171.68   14.30
  -8   0   0   31.50    6.40
  -8   0   0   20.40    5.40
   8   0   0   13.90    6.60
  -9   0   0    4.40    5.80
  -9   0   0   10.20    6.70
   9   0   0   11.90    7.60
 -10   0   0   77.39    9.20
  10   0   0   70.99    6.10
  10   0   0   51.09   12.30
 -11   0   0   22.30   12.30
 -11   0   0   70.19   10.20
  11   0   0   53.59   11.90
  11  -1   0  -10.70   10.10
  11  -1   0   -2.80    4.70
 -11   1   0    8.70   11.90
 -11   1   0  -13.10    8.40
  10  -1   0  258.07   15.50
 -10   1   0  249.68   20.10
 -10   1   0  276.87   19.00
   9  -1   0  129.09    9.70
   9  -1   0  127.79   11.90
  -9   1   0  121.79   12.50
  -9   1   0   91.99    9.80
   8  -1   0  182.98   15.80
   8  -1   0  181.28   11.10
  -8   1   0  192.28   13.50
  -8   1   0  153.88    9.80
  -8   1   0  198.68   14.70
   7  -1   0   17.90    5.90
  -7   1   0   14.30    2.60
  -7   1   0   18.40    4.60
  -7   1   0   15.80    7.00
   6  -1   0  572.64   30.20
  -6   1   0  529.35   28.40
  -6   1   0  603.54   29.60
  -6   1   0  613.44   30.00
   5  -1   0  171.38   11.60
  -5   1   0  178.48   11.30
  -5   1   0  189.98   10.90
  -5   1   0  137.89    9.30
   4  -1   0 1134.19   57.99
  -4   1   0 1241.08   57.79
  -4   1   0 1102.29   57.29
  -4   1   0 1261.77   57.89
   3  -1   0 6472.25  323.87
  -3   1   0 6948.90  323.87
  -3   1   0 6802.52  323.87
   2  -1   0 1012.20   49.00
   2  -1   0  931.41   49.20
  -2   1   0 1057.89   49.20
  -2   1   0 1048.30   49.10
  -2   1   0 1018.30   49.20
   1  -1   0   20.40    1.90
   1  -1   0   21.00    1.90
  -1   1   0   20.80    1.80
  -1   1   0   24.10    2.30
  -1   1   0   20.80    1.90
  -1  -1   0  306.07   15.30
   1   1   0  304.17   15.40
   1   1   0  316.67   15.30
   1   1   0  316.67   15.50
  -2  -1   0  395.86   18.90
  -2  -1   0  363.26   18.50
   2   1   0  348.27   18.90
   2   1   0  383.96   18.50
  -3  -1   0  221.88   12.20
  -3  -1   0  221.88   11.60
   3   1   0  210.28   11.50
   3   1   0  201.48   12.40
  -4  -1   0   49.99    4.10
  -4  -1   0   46.60    4.60
   4   1   0   42.40    4.10
   4   1   0   36.50    4.50
  -5  -1   0   84.19    8.50
  -5  -1   0   98.99    7.40
   5   1   0   85.59    7.40
   5   1   0   86.09    7.70
  -6  -1   0    6.20    3.30
  -6  -1   0   -2.60    4.00
   6   1   0    4.30    3.70
   6   1   0    3.30    4.70
  -7  -1   0   51.69    6.20
  -7  -1   0   55.69    5.80
   7   1   0   59.19    6.00
   7   1   0   63.19    7.80
  -8  -1   0    4.60    5.80
  -8  -1   0    8.30    4.80
   8   1   0    6.90    6.40
   8   1   0    8.80    5.40
  -9  -1   0   22.30    6.50
   9   1   0   26.10    6.60
   9   1   0   25.70    8.30
 -10  -1   0    5.70    7.80
 -10  -1   0    7.60    7.50
  10   1   0    7.80    9.30
 -11  -1   0   26.50    8.40
  11   1   0   11.70   10.20
  11  -2   0    7.80    5.00
  11  -2   0   -1.20   11.30
 -11   2   0   -6.40    9.30
 -11   2   0    4.20   12.00
  10  -2   0   12.20    5.00
 -10   2   0    6.10    4.00
 -10   2   0  -10.50    7.30
 -10   2   0    1.60    7.30
   9  -2   0    1.80    7.30
   9  -2   0   27.10    4.70
  -9   2   0   13.50    3.80
  -9   2   0    4.30    6.20
  -9   2   0   26.80    7.00
   8  -2   0  202.28   12.40
   8  -2   0  203.08   16.00
  -8   2   0  197.78   15.00
  -8   2   0  182.78   11.90
  -8   2   0  213.68   14.20
   7  -2   0  270.57   15.30
   7  -2   0  263.27   17.30
  -7   2   0  235.98   14.80
  -7   2   0  309.87   17.50
  -7   2   0  295.87   16.70
   6  -2   0    9.50    4.40
   6  -2   0   14.90    3.40
  -6   2   0   10.80    4.10
  -6   2   0   11.10    4.30
  -6   2   0    8.30    3.20
   5  -2   0  526.35   27.00
   5  -2   0  516.25   27.80
  -5   2   0  517.15   27.10
  -5   2   0  580.74   27.90
  -5   2   0  561.94   27.80
   4  -2   0 1159.18   57.89
   4  -2   0 1139.39   58.19
  -4   2   0 1128.59   57.89
  -4   2   0 1261.97   58.29
  -4   2   0 1264.67   58.29
   3  -2   0 2207.68  112.99
   3  -2   0 2270.27  112.89
  -3   2   0 2350.36  112.99
  -3   2   0 2444.26  112.99
  -3   2   0 2435.96  113.09
   2  -2   0 5210.28  254.97
   2  -2   0 5125.29  254.97
  -2   2   0 5388.06  255.07
  -2   2   0 5450.25  254.97
  -2   2   0 5366.56  254.97
   1  -2   0 5979.10  287.17
   0  -2   0  257.47   14.60
   0  -2   0  299.67   14.00
   0   2   0  289.77   14.00
   0   2   0  281.77   14.60
  -1  -2   0 2670.13  132.79
   1   2   0 2849.11  132.79
  -2  -2   0 2286.47  107.69
   2   2   0 2165.18  107.59
   2   2   0 2177.68  107.79
   2   2   0 2310.07  107.69
  -3  -2   0 1007.40   47.70
  -3  -2   0  981.60   47.40
   3   2   0  909.91   47.30
   3   2   0  934.41   47.70
   3   2   0 1031.00   47.00
  -4  -2   0 1839.02   84.79
  -4  -2   0 1755.92   84.29
   4   2   0 1698.63   84.69
   4   2   0 1672.33   84.29
  -5  -2   0  727.13   35.30
  -5  -2   0  694.33   34.60
   5   2   0  666.93   34.50
   5   2   0  692.53   35.40
  -6  -2   0   -9.20    4.00
  -6  -2   0   -0.70    3.60
   6   2   0    3.70    3.80
   6   2   0    4.20    4.60
  -7  -2   0    6.00    4.50
  -7  -2   0    8.80    4.70
   7   2   0    7.60    4.60
   7   2   0    4.60    5.40
  -8  -2   0    5.90    5.00
  -8  -2   0    9.10    5.30
   8   2   0   -4.60    6.60
   8   2   0    6.60    5.40
  -9  -2   0   11.00    7.20
   9   2   0   -2.10    8.70
   9   2   0   -3.00    6.00
   9   2   0   -0.80    4.10
 -10  -2   0    7.00    7.10
  10   2   0    5.80    4.40
  10   2   0   -0.40    9.60
  10   2   0   18.40    7.70
 -11  -2   0    1.70    9.40
  11   2   0   -9.70   11.90
  11   2   0   -2.60    4.60
  11  -3   0   -4.20   11.30
  11  -3   0   -2.50    5.70
 -11   3   0  -20.30   12.60
 -11   3   0    4.50    4.80
 -11   3   0  -19.30    9.70
  10  -3   0    2.90   18.30
  10  -3   0   15.20    5.20
 -10   3   0   10.40    8.80
 -10   3   0  -11.40    7.10
 -10   3   0   10.10    4.20
   9  -3   0   22.20    5.00
   9  -3   0   32.90    8.20
  -9   3   0   30.40    4.90
  -9   3   0   43.70    7.50
  -9   3   0   12.30    6.30
   8  -3   0   67.09    6.50
   8  -3   0   71.59    8.30
  -8   3   0   85.59    7.90
  -8   3   0   63.79    7.40
  -8   3   0   61.59    6.10
   7  -3   0    2.60    3.80
   7  -3   0   -1.50    5.00
  -7   3   0   -4.50    4.60
  -7   3   0    0.20    3.80
   6  -3   0   47.10    4.80
   6  -3   0   44.50    6.10
  -6   3   0   59.49    6.00
  -6   3   0   46.40    4.80
  -6   3   0   47.70    5.70
   5  -3   0 1048.70   53.09
   5  -3   0 1058.69   52.69
  -5   3   0 1143.09   53.19
  -5   3   0 1022.00   52.79
  -5   3   0 1107.59   53.29
   4  -3   0 1522.15   76.59
   4  -3   0 1527.75   76.69
  -4   3   0 1525.15   76.69
  -4   3   0 1624.74   76.89
  -4   3   0 1679.63   76.69
   3  -3   0  465.35   25.40
   3  -3   0  488.65   25.40
  -3   3   0  535.15   25.40
  -3   3   0  504.35   25.70
  -3   3   0  530.35   25.50
   2  -3   0  123.89    8.60
   2  -3   0  124.79    7.80
  -2   3   0  136.29    7.80
  -2   3   0  129.59    8.40
  -2   3   0  128.09    9.10
   1  -3   0   74.49    4.30
   1  -3   0   53.29    6.30
  -1   3   0   59.39    4.70
  -1   3   0   51.39    6.20
  -1   3   0   59.49    5.20
   0  -3   0  502.95   26.70
   0  -3   0  552.54   26.00
   0   3   0  542.25   26.70
   0   3   0  530.75   26.00
  -1  -3   0  256.67   14.40
   1   3   0  260.07   13.70
   1   3   0  282.57   14.40
   2   3   0  406.46   20.90
   2   3   0  406.26   21.10
   2   3   0  409.16   20.90
   2   3   0  437.26   21.20
   3   3   0  514.05   24.80
   3   3   0  476.35   24.70
   3   3   0  483.65   24.30
   3   3   0  486.15   25.10
  -4  -3   0  937.31   45.30
   4   3   0  897.11   44.90
   4   3   0  900.51   45.80
   4   3   0  983.70   45.40
   4   3   0  896.01   45.30
  -5  -3   0   60.49    6.40
   5   3   0   65.19    6.50
   5   3   0   60.99    6.80
   5   3   0   58.29    4.60
   5   3   0   71.59    7.10
  -6  -3   0    5.50    3.70
   6   3   0    8.60    4.00
   6   3   0    7.00    3.30
   6   3   0    0.20    4.90
  -7  -3   0   -1.90    4.40
   7   3   0    2.40    5.70
   7   3   0    3.30    4.90
   7   3   0   -1.80    3.50
  -8  -3   0  223.88   14.70
   8   3   0  199.88   17.70
   8   3   0  209.08   15.20
   8   3   0  209.88   13.50
  -9  -3   0   65.79    8.30
   9   3   0   72.39    8.20
   9   3   0   67.49    6.50
   9   3   0   66.09   10.90
 -10  -3   0   49.20    8.70
  10   3   0   34.20   10.10
  10   3   0   43.90    5.90
  10   3   0   52.99    7.90
 -11  -3   0   21.80    9.40
  11   3   0    2.90   11.20
  11   3   0  -10.90    5.50
  11   3   0   10.70    8.70
  11  -4   0    9.40   11.20
  11  -4   0    3.90    6.30
 -11   4   0    8.60    6.00
 -11   4   0    5.20   13.60
 -11   4   0  -10.60    9.00
  10  -4   0   35.90    6.60
 -10   4   0   23.40    5.80
 -10   4   0   29.30   10.10
 -10   4   0   18.70    8.70
   9  -4   0   18.20    5.50
   9  -4   0   17.90    8.40
  -9   4   0   12.60    5.30
  -9   4   0    8.80    7.00
  -9   4   0   26.20    7.00
   8  -4   0  475.35   28.10
   8  -4   0  513.35   26.80
  -8   4   0  481.05   26.40
  -8   4   0  492.25   27.50
  -8   4   0  518.25   27.80
   7  -4   0   -1.80    5.60
   7  -4   0    2.90    4.60
  -7   4   0    6.00    5.00
  -7   4   0    6.10    4.60
  -7   4   0   -1.20    5.60
   6  -4   0   34.60    4.80
   6  -4   0   28.60    5.50
  -6   4   0   25.40    5.20
  -6   4   0   26.20    5.40
  -6   4   0   29.60    5.20
   5  -4   0  207.38   12.60
   5  -4   0  187.38   12.90
  -5   4   0  212.58   13.20
  -5   4   0  182.88   13.00
  -5   4   0  211.78   12.60
   4  -4   0  506.45   26.10
   4  -4   0  500.35   26.30
  -4   4   0  488.45   26.60
  -4   4   0  545.55   26.10
   3  -4   0  180.58   10.80
   3  -4   0  174.48   11.50
  -3   4   0  164.08   12.20
  -3   4   0  198.08   10.60
  -3   4   0  183.08   11.40
   2  -4   0  468.35   25.50
   2  -4   0  492.45   24.50
  -2   4   0  506.95   24.70
  -2   4   0  524.25   25.40
  -2   4   0  488.05   25.70
   1  -4   0   38.00    4.70
   1  -4   0   41.60    4.00
  -1   4   0   46.70    4.50
  -1   4   0   30.30    4.70
  -1   4   0   57.39    4.00
  -1   4   0   40.50    4.60
   0  -4   0 1130.39   59.69
   0  -4   0 1295.37   58.99
   0   4   0 1192.38   59.79
   0   4   0 1259.67   59.69
  -1  -4   0    0.90    3.70
   1   4   0   -1.30    3.50
   1   4   0    4.30    3.20
   1   4   0   -0.40    2.60
   2   4   0 2038.20   98.19
   2   4   0 2134.09   98.39
   2   4   0 1964.70   98.09
   2   4   0 2057.89   98.19
   2   4   0 1945.81   97.99
   3   4   0   12.70    3.40
   3   4   0   32.70    3.90
   3   4   0   17.50    3.60
   3   4   0   20.50    3.80
   3   4   0   23.00    3.80
   4   4   0  368.36   19.10
   4   4   0  394.96   19.90
   4   4   0  366.46   20.20
   4   4   0  357.26   19.50
   5   4   0  488.15   24.90
   5   4   0  534.15   26.00
   5   4   0  477.85   25.70
   5   4   0  496.25   26.60
  -6  -4   0   59.99    6.00
   6   4   0   58.49    6.00
   6   4   0   63.79    6.00
   6   4   0   51.49    6.80
  -7  -4   0   41.20    5.60
   7   4   0   44.60    6.20
   7   4   0   53.79    6.20
   7   4   0   40.50    7.20
  -8  -4   0    5.50    5.50
   8   4   0   -1.90    6.90
   8   4   0    9.00    5.20
   8   4   0    8.10    5.90
  -9  -4   0   30.80    8.00
   9   4   0   33.60    7.30
   9   4   0   44.60   10.40
   9   4   0   42.10    6.00
 -10  -4   0    9.00    7.90
  10   4   0   12.40   10.30
  10   4   0   19.30    7.80
  10   4   0    2.80    5.90
  11  -5   0   10.90    7.70
  11  -5   0    4.50   11.70
 -11   5   0    9.40    7.20
 -11   5   0   10.70   12.40
 -11   5   0    1.70   14.00
  10  -5   0   -4.20    6.80
  10  -5   0   -9.20   17.70
 -10   5   0    4.60    6.40
 -10   5   0   -4.80    8.30
 -10   5   0   12.00    8.80
   9  -5   0   16.80    6.60
   9  -5   0   11.60    8.40
  -9   5   0    2.30    7.40
  -9   5   0   13.20    6.60
  -9   5   0   13.90    7.20
   8  -5   0   -0.20    5.80
   8  -5   0    4.40    6.70
  -8   5   0    5.10    5.90
  -8   5   0    0.70    5.90
  -8   5   0    4.90    5.90
   7  -5   0  134.09   13.00
   7  -5   0  142.39   12.30
  -7   5   0  159.98   13.40
  -7   5   0  117.69   13.70
  -7   5   0  139.59   12.50
   6  -5   0  351.16   20.30
   6  -5   0  355.26   20.40
  -6   5   0  362.06   20.80
  -6   5   0  344.77   20.70
  -6   5   0  369.46   20.20
   5  -5   0  249.18   15.20
   5  -5   0  257.77   15.70
  -5   5   0  245.08   16.10
  -5   5   0  269.57   15.10
   4  -5   0    9.40    4.10
   4  -5   0   14.70    4.40
   4  -5   0   20.90    3.50
  -4   5   0    4.10    4.80
  -4   5   0   16.80    4.10
  -4   5   0   14.40    3.40
   3  -5   0  956.70   53.79
   3  -5   0 1072.89   54.49
   3  -5   0 1150.38   53.69
  -3   5   0 1162.98   53.79
  -3   5   0 1110.69   54.79
  -3   5   0 1159.08   54.49
   2  -5   0   18.90    2.70
   2  -5   0   10.80    4.00
  -2   5   0   10.70    3.60
  -2   5   0   17.60    3.00
  -2   5   0    9.30    4.80
   1  -5   0   23.40    2.60
   1  -5   0   19.80    4.40
  -1   5   0   23.40    3.00
  -1   5   0   13.20    5.00
  -1   5   0   22.50    3.90
   0  -5   0 1405.56   70.39
   0   5   0 1387.96   69.49
   0   5   0 1423.66   70.39
   0   5   0 1531.65   70.39
  -1  -5   0  589.34   31.00
   1   5   0  586.94   30.90
   1   5   0  579.44   30.00
   1   5   0  666.53   31.00
   2   5   0   37.20    4.40
   2   5   0   43.80    4.40
   2   5   0   40.10    4.80
   2   5   0   53.79    5.10
   3   5   0  418.86   21.00
   3   5   0  381.66   20.50
   3   5   0  372.36   20.70
   3   5   0  396.46   20.60
   3   5   0  377.16   20.60
   4   5   0  192.58   13.00
   4   5   0  204.78   12.80
   4   5   0  224.48   12.30
   4   5   0  172.18   12.80
   4   5   0  181.98   11.90
   5   5   0  706.93   37.40
   5   5   0  718.33   36.40
   5   5   0  696.33   37.40
   5   5   0  797.22   37.20
   5   5   0  733.43   36.90
   6   5   0   17.20    6.30
   6   5   0   15.60    3.80
   6   5   0   30.10    5.70
   6   5   0   24.90    5.40
   7   5   0  174.88   16.10
   7   5   0  182.78   13.90
   7   5   0  201.88   13.90
   8   5   0    5.60    7.70
   8   5   0    3.80    5.00
   8   5   0    8.50    6.00
   9   5   0   31.60    6.80
   9   5   0   21.70    7.40
   9   5   0   22.30    9.10
  10   5   0   18.70   11.00
  10   5   0    3.80   10.40
  10   5   0    2.40    6.90
  10   5   0   -1.30    8.00
  10  -6   0    5.30    8.00
  10  -6   0   -9.40    9.70
 -10   6   0   19.40    9.80
 -10   6   0   -7.90    7.70
 -10   6   0  -12.60   10.20
   9  -6   0   21.90    8.60
   9  -6   0   23.70    6.90
  -9   6   0   26.30    7.70
  -9   6   0    9.20    8.60
  -9   6   0   10.90    7.40
   8  -6   0  230.68   18.20
   8  -6   0  223.78   17.20
  -8   6   0  219.08   17.60
  -8   6   0  229.68   17.00
  -8   6   0  189.28   17.20
   7  -6   0   66.89    7.70
   7  -6   0   70.39    8.20
  -7   6   0   64.69    7.90
  -7   6   0   71.69   11.20
  -7   6   0   63.49    8.30
   6  -6   0  234.78   16.70
   6  -6   0  235.88   15.90
  -6   6   0  248.48   15.40
  -6   6   0  250.67   16.70
  -6   6   0  226.98   17.00
   5  -6   0   27.00    5.00
   5  -6   0   29.50    4.70
   5  -6   0   29.60    5.80
  -5   6   0   33.50    4.90
  -5   6   0   19.40    6.30
   4  -6   0   21.00    3.70
   4  -6   0   15.10    4.20
   4  -6   0   17.70    5.30
  -4   6   0    5.00    6.00
  -4   6   0   18.40    3.80
  -4   6   0   11.90    4.60
   3  -6   0   96.29   10.50
   3  -6   0  118.29    7.50
  -3   6   0  105.39    8.10
  -3   6   0  101.19   10.10
   2  -6   0    4.50    2.40
   2  -6   0    4.80    4.70
  -2   6   0    0.80    5.30
  -2   6   0   -4.00    2.90
  -2   6   0   -2.50    4.00
   1  -6   0   85.29    5.70
   1  -6   0   56.09    6.50
  -1   6   0   89.89    6.40
  -1   6   0   76.69    6.90
  -1   6   0   85.29    7.70
  -1   6   0   89.49    5.70
   0  -6   0   90.99   10.00
   0   6   0   95.69   10.00
   0   6   0   95.69    9.10
   0   6   0   83.79    6.50
  -1  -6   0   33.90    5.70
   1   6   0   35.00    4.10
   1   6   0   29.80    4.70
   1   6   0   47.60    5.90
   2   6   0  320.87   18.20
   2   6   0  334.57   19.20
   2   6   0  327.87   18.10
   2   6   0  372.16   19.20
   3   6   0    3.70    3.90
   3   6   0   -1.40    3.60
   3   6   0   -2.40    4.00
   3   6   0    6.10    4.20
   3   6   0    2.80    4.10
   4   6   0   -6.60    4.50
   4   6   0   -1.80    4.50
   4   6   0    0.80    4.20
   4   6   0    9.80    4.30
   4   6   0    1.70    4.00
   5   6   0   55.09    6.80
   5   6   0   46.50    5.40
   5   6   0   49.70    6.20
   5   6   0   57.49    6.50
   5   6   0   55.69    6.80
   6   6   0  271.27   18.60
   6   6   0  314.17   17.10
   6   6   0  245.78   15.80
   6   6   0  304.87   17.90
   6   6   0  246.28   18.90
   7   6   0    9.00    5.80
   7   6   0    2.70    4.00
   7   6   0    5.70    7.50
   7   6   0    4.80    9.50
   7   6   0    0.70    7.20
   8   6   0  127.29   13.10
   8   6   0  135.59   13.80
   8   6   0  165.48   14.40
   8   6   0  122.69   12.20
   9   6   0    6.60    9.70
   9   6   0   -0.30    7.20
   9   6   0   10.00   10.30
   9   6   0   14.60    7.50
  10  -7   0   14.60    9.50
  10  -7   0   -2.20   11.30
 -10   7   0  -16.60   11.30
 -10   7   0    1.80    9.40
   9  -7   0    2.70    8.70
   9  -7   0   -0.40    8.20
  -9   7   0    1.00   10.50
  -9   7   0  -14.00    8.20
  -9   7   0    5.40    8.60
   8  -7   0   27.80    8.40
   8  -7   0   31.10    8.00
   8  -7   0   34.50    8.10
  -8   7   0   39.40    7.80
  -8   7   0   47.70    8.80
   7  -7   0   54.09    7.80
   7  -7   0   50.79    7.80
   7  -7   0   41.80    7.10
  -7   7   0   47.40    8.10
  -7   7   0   45.70    7.40
  -7   7   0   43.50    8.40
   6  -7   0   15.90    5.40
   6  -7   0   23.40    6.20
   6  -7   0   26.90    7.10
  -6   7   0   30.40    5.90
  -6   7   0   18.30    7.40
  -6   7   0   19.90    6.30
   5  -7   0   -4.80    4.80
   5  -7   0   13.60    4.50
   5  -7   0   -1.00    5.80
  -5   7   0   -2.40    4.50
  -5   7   0   -5.30    6.60
   4  -7   0    9.60    6.20
   4  -7   0    7.30    3.40
  -4   7   0   10.10    3.80
  -4   7   0    6.70    5.10
  -4   7   0    2.20    6.50
   3  -7   0   66.29    6.10
   3  -7   0   73.69    7.90
  -3   7   0   64.79    7.20
  -3   7   0   64.99    7.10
  -3   7   0   48.00    7.40
   2  -7   0  142.29   12.60
   2  -7   0  148.49    8.10
  -2   7   0  133.19   13.40
  -2   7   0  126.59    8.70
  -2   7   0   91.79   12.40
   1  -7   0   45.50    4.90
   1  -7   0   43.80    6.90
  -1   7   0   49.60    5.20
  -1   7   0   48.30    4.40
  -1   7   0   31.70    7.20
   0  -7   0  393.46   22.00
   0   7   0  394.66   22.30
   0   7   0  362.86   19.50
  -1  -7   0   -4.10    5.60
   1   7   0    2.80    3.60
   1   7   0    2.30    5.30
   1   7   0  -16.80    8.10
   2   7   0  102.29    8.60
   2   7   0  109.49    8.80
   2   7   0  113.69    9.00
   2   7   0   75.29    9.00
   3   7   0  283.97   17.00
   3   7   0  294.67   18.40
   3   7   0  281.47   17.10
   3   7   0  296.17   18.10
   3   7   0  307.57   17.60
   4   7   0  309.47   17.90
   4   7   0  312.37   18.60
   4   7   0  273.17   18.00
   4   7   0  276.07   17.80
   4   7   0  306.57   18.10
   5   7   0  160.98   12.10
   5   7   0  132.69   13.10
   5   7   0  119.39   11.60
   5   7   0  137.89   13.10
   5   7   0  156.78   12.50
   6   7   0    6.50    4.90
   6   7   0   15.30    6.80
   6   7   0   25.80    5.80
   6   7   0   10.90    7.10
   6   7   0    2.50    6.10
   7   7   0   13.30    7.80
   7   7   0    8.90    5.20
   7   7   0   20.00    7.80
   7   7   0   13.30    7.30
   7   7   0   23.40    6.80
   8   7   0   13.10    7.50
   8   7   0   11.60    7.30
   8   7   0    7.30    4.50
   8   7   0    9.30   10.90
   9   7   0   33.40   11.40
   9   7   0   63.19   10.80
   9   7   0   40.60    9.20
   9   7   0   26.70    9.30
   9  -8   0    3.90    9.90
   9  -8   0    8.00   10.70
   9  -8   0   -9.30   10.10
  -9   8   0  -13.70    8.80
  -9   8   0   24.10   10.10
   8  -8   0    7.70    8.60
   8  -8   0    3.60    8.70
   8  -8   0   -2.70    8.40
  -8   8   0   -3.10   11.20
  -8   8   0  -13.70    7.60
  -8   8   0   -1.20   11.70
   7  -8   0    7.20    6.90
   7  -8   0   -5.00    7.80
   7  -8   0   -2.70    6.80
  -7   8   0    2.30    8.70
  -7   8   0    7.60    8.60
  -7   8   0   -0.90    6.40
   6  -8   0    8.90    7.90
   6  -8   0   -2.90    5.60
  -6   8   0   -7.40    8.40
  -6   8   0   -4.90    7.20
  -6   8   0   -9.50    5.30
   5  -8   0  180.08   12.00
   5  -8   0  199.48   17.20
  -5   8   0  152.58   12.90
  -5   8   0  202.98   17.30
  -5   8   0  194.18   15.50
   4  -8   0   50.19    8.30
   4  -8   0   57.69    5.20
  -4   8   0   49.00    7.70
  -4   8   0   59.49    9.20
  -4   8   0   55.29    5.80
   3  -8   0    1.10    6.30
   3  -8   0   10.00    3.20
  -3   8   0   13.80    3.70
  -3   8   0    8.50    7.60
  -3   8   0   10.90    6.00
   2  -8   0  131.89    7.60
   2  -8   0  108.29   10.10
  -2   8   0  127.79    9.10
  -2   8   0   90.09   10.10
  -2   8   0  124.79   12.60
   1  -8   0   31.80    7.40
  -1   8   0   18.60    5.40
  -1   8   0   31.20    4.10
  -1   8   0    6.10    7.10
   0  -8   0  323.07   21.60
   0   8   0  348.37   18.10
   0   8   0  336.57   21.90
   0   8   0  360.96   21.10
   1   8   0  505.05   28.10
   1   8   0  507.55   28.00
   1   8   0  486.55   25.60
   2   8   0  106.99    9.50
   2   8   0  101.89    9.20
   2   8   0  101.29    9.20
   2   8   0   91.59    9.60
   3   8   0   -2.60    6.20
   3   8   0    2.90    5.30
   3   8   0   -3.10    4.80
   3   8   0   -3.90    4.60
   3   8   0    2.40    5.80
   4   8   0  -12.10    6.70
   4   8   0    6.30    6.10
   4   8   0    7.50    5.80
   4   8   0   -2.00    5.30
   4   8   0   -7.70    5.20
   5   8   0   79.49    8.30
   5   8   0   72.79    8.20
   5   8   0   72.39    9.00
   5   8   0   66.69    7.90
   5   8   0   92.39    8.60
   6   8   0   39.80    6.90
   6   8   0   51.49    8.00
   6   8   0   61.39    8.00
   6   8   0   61.39    8.10
   6   8   0   36.20    7.90
   7   8   0   85.29   10.10
   7   8   0   70.19    7.90
   7   8   0   69.59   10.40
   7   8   0   80.19    8.60
   7   8   0   64.89    9.30
   8   8   0  -11.20    5.50
   8   8   0   -1.20    8.00
   8   8   0   -0.60    9.80
   8   8   0  -15.90    8.80
   8   8   0    2.20    9.30
   8  -9   0    4.80   12.00
  -8   9   0  -27.70    8.10
  -8   9   0   -7.10   11.10
   7  -9   0   -3.90    7.20
   7  -9   0   -1.40    9.40
  -7   9   0   -7.00    7.10
  -7   9   0   -4.70   10.80
  -7   9   0    2.40   11.70
   6  -9   0   51.79    7.00
   6  -9   0   55.19   10.00
  -6   9   0   24.50    8.80
  -6   9   0   54.09    7.20
  -6   9   0   53.19   11.00
   5  -9   0   28.50    5.20
   5  -9   0   30.60    8.70
  -5   9   0   41.60    5.80
  -5   9   0   24.80    8.00
  -5   9   0   24.60   10.40
   4  -9   0   99.79    7.70
   4  -9   0   83.09   10.00
  -4   9   0   89.29   10.70
  -4   9   0   94.89    9.50
  -4   9   0   84.19    9.80
   3  -9   0   37.80    8.00
   3  -9   0   29.10    3.30
  -3   9   0   19.20    4.60
  -3   9   0   20.60    8.20
  -3   9   0   15.30    6.90
   2  -9   0  739.43   40.00
  -2   9   0  714.43   36.70
  -2   9   0  744.93   39.20
  -2   9   0  746.33   40.10
   1  -9   0  358.16   22.80
  -1   9   0  354.26   21.60
  -1   9   0  330.57   22.80
  -1   9   0  318.97   18.40
   0  -9   0   -0.10    6.90
   0   9   0    2.90    5.50
   0   9   0    6.40    3.70
   0   9   0   -6.20    4.30
   0   9   0   -5.40    7.60
   1   9   0   33.60    7.40
   1   9   0   26.90    4.90
   1   9   0   20.00    7.90
   1   9   0   36.00    5.20
   2   9   0   52.89    6.00
   2   9   0   47.80    5.70
   2   9   0   47.00    7.50
   2   9   0   48.20    8.10
   3   9   0    1.90    5.10
   3   9   0    2.10    5.90
   3   9   0   -9.20    6.80
   3   9   0   -5.80    5.30
   3   9   0   12.50    6.80
   4   9   0   89.79    9.30
   4   9   0   61.99    9.00
   4   9   0   98.09    9.20
   4   9   0   65.69    8.20
   4   9   0   75.19    7.80
   5   9   0   27.70    7.30
   5   9   0   26.20    8.00
   5   9   0   27.70    7.60
   5   9   0   38.50    7.90
   5   9   0   21.70    7.90
   6   9   0    5.00    7.80
   6   9   0    1.90    7.50
   6   9   0   14.60    6.70
   6   9   0    3.70    7.50
   6   9   0    1.30    8.60
   7   9   0   37.70    9.80
   7   9   0   13.10    8.30
   7   9   0    4.30   10.10
   7   9   0    6.00    7.50
   7 -10   0    0.00    7.50
   7 -10   0    9.20   11.20
  -7  10   0   -2.00    7.40
  -7  10   0   11.90   12.20
   6 -10   0    2.70   10.30
   6 -10   0   -1.80    5.20
  -6  10   0    0.10   15.50
  -6  10   0   -7.10   10.80
  -6  10   0   -2.50    6.70
   5 -10   0   56.79   11.10
   5 -10   0   52.69    5.20
  -5  10   0   32.90    9.50
  -5  10   0   59.29    7.00
  -5  10   0   71.79   13.00
   4 -10   0   23.30    9.50
  -4  10   0   22.20    9.80
  -4  10   0    9.50    8.40
  -4  10   0   19.40    5.20
   3 -10   0   14.20    9.90
  -3  10   0   14.80    8.20
  -3  10   0   15.30    8.10
  -3  10   0    3.00    4.20
   2 -10   0    0.70   13.50
  -2  10   0  -10.70    7.20
  -2  10   0    3.90   12.00
  -2  10   0   -5.70    4.10
   1 -10   0   31.00   17.30
  -1  10   0   34.60    8.50
  -1  10   0   30.80    4.80
  -1  10   0   26.60   10.70
   0  10   0   11.40    7.80
   0  10   0   31.10    4.40
   0  10   0   30.10    8.60
   0  10   0   34.50    5.00
   1  10   0   29.80    5.20
   1  10   0   30.70    8.70
   1  10   0   35.70    5.10
   1  10   0   35.10    8.30
   2  10   0    9.90    8.00
   2  10   0    0.40    8.60
   2  10   0  -10.60    5.10
   2  10   0    0.50    4.90
   3  10   0   37.80    9.00
   3  10   0   11.90    9.70
   3  10   0   31.00    8.30
   3  10   0   18.90    6.40
   3  10   0   16.30    6.20
   4  10   0   40.00    9.10
   4  10   0   35.10    7.90
   4  10   0   28.90    7.40
   4  10   0   43.60   10.50
   4  10   0   41.70    9.40
   5  10   0   38.00   11.80
   5  10   0   63.79    9.80
   5  10   0   55.39    9.50
   5  10   0   29.20    8.90
   5  10   0   34.80    8.50
   5 -11   0   -5.50   10.70
  -5  11   0    2.70    6.40
  -5  11   0   24.50   12.30
   4 -11   0   13.30   10.10
  -4  11   0   -9.90    5.70
  -4  11   0   -8.70   11.80
  -4  11   0   -9.50   10.90
   3 -11   0    2.40    9.80
  -3  11   0   -0.70   10.10
  -3  11   0    3.40    4.30
  -3  11   0    2.90   11.50
   2 -11   0   39.90   10.80
  -2  11   0   42.00   12.40
  -2  11   0   26.10   10.40
  -2  11   0   32.40    5.00
  -1  11   0   15.40   10.40
  -1  11   0   19.70    4.80
  -1  11   0   12.10   12.40
   0  11   0   -7.70   11.40
   0  11   0   -1.10    9.40
   0  11   0   -1.60    4.50
   0  11   0    2.20    4.70
   1  11   0   30.80    6.30
   1  11   0   33.30   13.10
   1  11   0   40.50    5.60
   1  11   0   30.20    5.40
   1  11   0   35.80   10.00
   2  11   0   19.60    6.00
   2  11   0   32.70   12.10
   2  11   0   18.00    9.00
   2  11   0   24.70    6.20
   2  11   0   22.20   10.30
   3  11   0    9.70   16.50
   3  11   0    2.90    9.90
   3  11   0    3.30    6.60
   3  11   0   -6.30    6.80
   3  11   0   10.00    9.10
   3  11  -1   -1.40    9.60
   3  11  -1   -3.30    6.20
   3  11  -1    2.20    8.90
   3  11  -1   14.30   14.20
   3  11  -1   -7.00    7.50
   2  11  -1   20.10    5.80
   2  11  -1    4.40    9.30
   2  11  -1    2.30    5.90
   2  11  -1   11.70   13.40
   1  11  -1   -4.60    4.40
   1  11  -1    3.40    5.20
   1  11  -1    3.00   12.10
   1  11  -1   -2.70    4.60
   1  11  -1    0.20    9.50
   0  11  -1   91.69    9.00
   0  11  -1   80.69    8.30
   0  11  -1   59.29   13.30
   0  11  -1   61.09   11.70
  -1  11  -1   -1.50    3.50
  -1  11  -1    5.60    4.20
  -1  11  -1    1.60   10.30
  -1  11  -1   -7.10   11.30
   1 -11   1   12.90   10.40
  -2  11  -1   -3.10    3.40
  -2  11  -1   -4.10    9.60
  -2  11  -1  -11.70   11.80
   2 -11   1   -2.10   10.20
  -3  11  -1   -5.10    9.80
  -3  11  -1  -21.50   10.90
  -3  11  -1  -10.70    4.10
   3 -11   1    1.60   10.60
  -4  11  -1    5.30   12.00
  -4  11  -1  -15.90    5.00
  -4  11  -1    5.70   12.30
   4 -11   1    3.00   10.10
  -5  11  -1   23.50    6.40
  -5  11  -1   39.20   12.60
   5 -11   1   43.20   12.30
   5  10  -1   -6.40    7.80
   5  10  -1    3.50    8.60
   5  10  -1   -1.00    7.70
   5  10  -1   -3.00    8.20
   5  10  -1  -14.20   10.80
   4  10  -1    2.80    6.80
   4  10  -1    5.90    8.50
   4  10  -1    2.00    6.70
   4  10  -1    6.80    9.90
   4  10  -1    8.40    7.70
   3  10  -1  120.29   11.90
   3  10  -1  154.78   16.60
   3  10  -1  117.09   13.40
   3  10  -1  113.69   12.20
   3  10  -1  116.29   10.90
   2  10  -1   -1.70    4.80
   2  10  -1   -4.00    7.50
   2  10  -1   -8.60    5.20
   2  10  -1   -3.90    7.80
   1  10  -1  207.78   13.70
   1  10  -1  234.98   19.30
   1  10  -1  238.48   19.20
   1  10  -1  227.38   14.10
   0  10  -1  165.38   11.50
   0  10  -1  216.38   17.40
   0  10  -1  184.78   12.00
   0  10  -1  195.18   18.30
   0  10  -1  163.38   11.80
  -1  10  -1  175.28   16.40
  -1  10  -1  158.28   16.80
  -1  10  -1  165.78   10.70
   1 -10   1  145.99   21.40
  -2  10  -1   63.29   12.80
  -2  10  -1   66.69    7.20
  -2  10  -1   55.69    8.70
   2 -10   1   60.89   15.60
  -3  10  -1    5.10    8.50
  -3  10  -1  -18.60    7.60
  -3  10  -1   -0.90    4.20
   3 -10   1    1.60    9.50
  -4  10  -1   33.70    5.70
  -4  10  -1   34.60   10.80
  -4  10  -1   29.10    9.60
   4 -10   1   48.00    4.80
   4 -10   1   53.19   10.20
  -5  10  -1   16.10    5.40
  -5  10  -1   17.80   11.50
   5 -10   1   11.00    5.10
   5 -10   1    2.80   10.50
  -6  10  -1   -5.80   11.50
  -6  10  -1   -0.10    6.20
  -6  10  -1    8.10   13.10
   6 -10   1    2.80   10.10
   6 -10   1   -4.90    5.90
  -7  10  -1  -18.60    7.80
  -7  10  -1   -1.80   11.60
   7 -10   1   16.50   10.30
   7 -10   1   17.30    7.90
   7   9  -1   15.30    8.20
   7   9  -1    0.80    7.60
   7   9  -1   14.90   11.80
   7   9  -1   14.10   10.60
   7   9  -1   24.40    9.30
   6   9  -1   27.30    8.90
   6   9  -1   19.60    8.10
   6   9  -1    2.20    6.90
   6   9  -1    3.60    7.60
   6   9  -1    9.90    6.90
   5   9  -1   69.69    9.00
   5   9  -1   87.39    8.90
   5   9  -1   94.29   10.30
   5   9  -1   77.69    9.30
   5   9  -1   74.19    8.80
   4   9  -1    7.50    7.60
   4   9  -1    0.80    6.20
   4   9  -1    1.20    7.00
   4   9  -1   -0.80    5.80
   4   9  -1   -2.80    6.80
   3   9  -1   -4.20    6.20
   3   9  -1    0.60    5.20
   3   9  -1   12.90    6.70
   3   9  -1   10.10    7.30
   3   9  -1    1.30    4.80
   2   9  -1   96.19   10.30
   2   9  -1  120.99    9.70
   2   9  -1  101.19   10.10
   2   9  -1   94.99   10.50
   1   9  -1    9.20    6.70
   1   9  -1    8.90    7.70
   1   9  -1   12.00    5.00
   1   9  -1   29.10    4.50
   0   9  -1   26.90    7.20
   0   9  -1   41.90    9.00
   0   9  -1   45.40    4.90
   0   9  -1   47.80    5.00
   0  -9   1   38.80    7.80
  -1   9  -1  759.82   42.20
  -1   9  -1  777.82   38.80
  -1   9  -1  828.82   41.50
   1  -9   1  777.62   42.40
  -2   9  -1  205.38   12.60
  -2   9  -1  226.38   17.00
  -2   9  -1  231.88   18.40
   2  -9   1  234.88   19.10
   2  -9   1  208.68   12.10
  -3   9  -1   45.10    9.60
  -3   9  -1   46.80    4.80
  -3   9  -1   37.90    8.00
   3  -9   1   48.80    4.50
   3  -9   1   50.39    9.10
  -4   9  -1   56.19    8.40
  -4   9  -1   66.29   10.30
  -4   9  -1   75.89    8.40
   4  -9   1   69.29    5.70
   4  -9   1   74.19   10.10
  -5   9  -1    6.10    9.50
  -5   9  -1   17.90    5.30
   5  -9   1   16.70    8.70
   5  -9   1    7.10    4.70
  -6   9  -1  112.49   12.00
  -6   9  -1  102.59   12.60
  -6   9  -1   78.39   11.00
   6  -9   1   97.39    8.80
   6  -9   1   95.19   11.00
  -7   9  -1  -12.90   10.40
  -7   9  -1   -4.30   12.00
  -7   9  -1  -13.90    6.50
   7  -9   1    9.90    8.10
   7  -9   1   -7.60   11.30
  -8   9  -1    8.50   11.40
  -8   9  -1  -10.20    8.70
   8  -9   1    6.80   11.00
   8  -9   1  -11.00    9.40
   8   8  -1   21.40   13.70
   8   8  -1    5.80    9.10
   8   8  -1   12.10    9.40
   8   8  -1    9.60    9.80
   8   8  -1    8.80    5.60
   7   8  -1   78.49    8.10
   7   8  -1   67.89    9.10
   7   8  -1   82.69   11.20
   7   8  -1   87.69    9.10
   7   8  -1   75.19   10.20
   6   8  -1   -2.90    5.70
   6   8  -1    3.30    6.60
   6   8  -1   -2.10    6.40
   6   8  -1    6.50    7.10
   6   8  -1   -0.10    6.40
   5   8  -1   23.10    6.20
   5   8  -1   21.30    6.30
   5   8  -1   21.20    6.50
   5   8  -1   16.30    7.00
   5   8  -1   16.00    6.30
   4   8  -1   49.90    6.70
   4   8  -1   42.60    6.80
   4   8  -1   30.60    6.00
   4   8  -1   35.90    7.30
   4   8  -1   24.00    6.40
   3   8  -1   20.90    5.40
   3   8  -1   21.50    5.60
   3   8  -1   28.00    6.60
   3   8  -1   19.30    5.80
   3   8  -1   18.30    6.80
   2   8  -1  476.45   25.70
   2   8  -1  523.55   27.90
   2   8  -1  480.75   26.10
   2   8  -1  509.05   27.60
   1   8  -1  264.47   17.40
   1   8  -1  244.88   14.90
   1   8  -1  259.77   18.20
   1   8  -1  252.67   14.50
  -1  -8   1  267.87   18.40
   0   8  -1   44.50    6.90
   0   8  -1   64.39    6.70
   0   8  -1   41.40    7.60
   0  -8   1   43.80    7.20
  -1   8  -1  218.78   15.00
  -1   8  -1  210.78   11.70
  -1   8  -1  169.28   16.30
  -1   8  -1  194.98   11.80
   1  -8   1  200.98   16.40
  -2   8  -1  170.48   14.90
  -2   8  -1  174.78   16.80
  -2   8  -1  194.38   11.20
   2  -8   1  195.38   11.00
   2  -8   1  183.08   16.50
  -3   8  -1    5.50    3.50
  -3   8  -1    7.10    7.90
  -3   8  -1    7.00    6.10
   3  -8   1    4.00    3.40
   3  -8   1    4.90    6.60
  -4   8  -1   81.69    8.40
  -4   8  -1   76.79    8.20
  -4   8  -1   75.29    9.80
   4  -8   1   82.69    8.40
   4  -8   1   77.79    9.10
  -5   8  -1   80.99    9.70
  -5   8  -1   91.89    9.90
   5  -8   1   85.89    9.60
   5  -8   1   85.89    9.40
  -6   8  -1   17.20    6.10
  -6   8  -1   17.70    8.40
  -6   8  -1   21.80    7.20
   6  -8   1   25.60    5.70
   6  -8   1   14.60    7.50
  -7   8  -1    3.60    6.90
  -7   8  -1  -16.90    8.50
  -7   8  -1   -7.00    8.90
   7  -8   1   -3.00    7.40
   7  -8   1    7.40    8.00
   7  -8   1    7.80    6.80
  -8   8  -1   20.30    7.60
  -8   8  -1    2.20   11.30
  -8   8  -1    6.00   11.40
   8  -8   1    4.50    8.80
   8  -8   1   12.10    8.80
   8  -8   1   14.00    9.50
  -9   8  -1   33.70   10.70
  -9   8  -1   46.50    9.60
   9  -8   1   29.10   10.20
   9  -8   1   33.20   10.50
   9  -8   1   21.10    9.90
   9   7  -1    4.30   11.40
   9   7  -1    1.30    8.90
   9   7  -1   -0.40    7.60
   9   7  -1    2.00   10.50
   8   7  -1  230.58   22.50
   8   7  -1  247.38   15.00
   8   7  -1  281.97   18.30
   8   7  -1  234.48   19.30
   8   7  -1  236.28   20.90
   7   7  -1   33.20    8.10
   7   7  -1   36.60    7.00
   7   7  -1   34.00    5.60
   7   7  -1   37.70    6.60
   7   7  -1   38.70    8.10
   6   7  -1   49.99    7.90
   6   7  -1   55.19    7.80
   6   7  -1   72.49    7.70
   6   7  -1   60.19    6.70
   6   7  -1   65.39    6.80
   5   7  -1   14.40    5.30
   5   7  -1   -2.30    5.30
   5   7  -1    1.90    5.50
   5   7  -1    1.60    4.80
   5   7  -1   -5.30    4.70
   4   7  -1  690.33   37.30
   4   7  -1  733.63   37.50
   4   7  -1  788.62   38.10
   4   7  -1  690.83   37.60
   4   7  -1  757.22   37.60
   3   7  -1  579.14   30.70
   3   7  -1  613.24   31.80
   3   7  -1  594.64   31.40
   3   7  -1  573.14   30.40
   3   7  -1  612.24   31.00
   2   7  -1  472.65   24.80
   2   7  -1  479.75   25.10
   2   7  -1  488.05   26.20
   1   7  -1   42.90    4.60
   1   7  -1   44.90    6.70
  -1  -7   1   35.90    6.40
   0   7  -1   13.20    5.50
   0   7  -1   31.20    3.80
   0   7  -1   22.60    8.20
   0  -7   1   24.00    5.70
  -1   7  -1 1209.58   56.79
  -1   7  -1 1132.69   58.59
  -1   7  -1 1117.79   56.79
   1  -7   1 1113.69   58.49
   1  -7   1 1261.17   56.89
  -2   7  -1  595.14   29.00
  -2   7  -1  536.45   31.20
   2  -7   1  579.84   31.20
   2  -7   1  605.64   29.00
  -3   7  -1   -1.00    2.90
  -3   7  -1    6.20    6.20
  -3   7  -1   -4.10    5.00
   3  -7   1    1.50    5.60
   3  -7   1    3.30    3.30
  -4   7  -1    4.80    3.30
  -4   7  -1    5.40    5.00
  -4   7  -1   -7.50    6.30
   4  -7   1   -0.20    5.90
   4  -7   1    1.90    3.50
  -5   7  -1   41.30    7.80
  -5   7  -1   39.00    5.80
   5  -7   1   38.30    7.20
   5  -7   1   48.10    5.70
   5  -7   1   50.29    6.00
  -6   7  -1   12.60    7.50
  -6   7  -1    2.90    6.20
  -6   7  -1   23.20    5.30
   6  -7   1   17.70    5.90
   6  -7   1   21.90    5.60
   6  -7   1   20.80    6.60
  -7   7  -1  -10.00    7.50
  -7   7  -1   -1.00    6.60
  -7   7  -1   -4.20    9.80
   7  -7   1    2.20    6.80
   7  -7   1   -5.10    6.10
   7  -7   1  -11.70    7.20
  -8   7  -1   38.20    9.20
  -8   7  -1   45.00    8.80
  -8   7  -1   20.10    7.90
   8  -7   1   44.10    8.60
   8  -7   1   48.30    8.20
   8  -7   1   41.10    8.60
  -9   7  -1   71.49   10.40
  -9   7  -1   77.69   12.40
  -9   7  -1   72.29   10.00
   9  -7   1   91.79   11.10
   9  -7   1   82.19   10.90
   9  -7   1   90.29   10.60
 -10   7  -1    2.90    9.40
 -10   7  -1  -15.10   11.00
  10  -7   1    8.80   10.80
  10  -7   1    3.70   10.10
  10  -7   1    0.60   11.30
   9   6  -1   44.30    8.30
   9   6  -1   27.50   11.10
   9   6  -1   33.00    8.20
   9   6  -1   40.70   10.60
   8   6  -1   15.70    8.40
   8   6  -1   18.00    8.50
   8   6  -1   35.10    6.40
   8   6  -1   18.10   11.40
   7   6  -1   70.59    9.20
   7   6  -1   78.59    8.00
   7   6  -1   70.29    8.20
   7   6  -1   78.79    7.40
   7   6  -1   69.69    9.30
   6   6  -1   25.40    6.60
   6   6  -1   36.60    5.80
   6   6  -1   28.80    5.80
   6   6  -1   32.40    7.20
   6   6  -1   23.50    4.80
   5   6  -1    4.40    4.80
   5   6  -1    3.60    5.50
   5   6  -1    6.70    5.00
   5   6  -1   -8.10    4.10
   5   6  -1    7.50    5.50
   4   6  -1    2.40    4.30
   4   6  -1   -0.50    4.10
   4   6  -1    8.70    4.10
   4   6  -1    2.60    4.20
   4   6  -1   -4.20    4.10
   3   6  -1   15.20    4.00
   3   6  -1   10.50    4.50
   3   6  -1    3.90    4.50
   3   6  -1   11.20    4.00
   3   6  -1   12.20    4.10
   2   6  -1  883.71   43.60
   2   6  -1  891.51   44.40
   2   6  -1  950.70   44.50
   2   6  -1  826.32   43.70
  -2  -6   1  868.31   44.60
   1   6  -1  630.64   30.70
   1   6  -1  561.54   29.70
   1   6  -1  600.84   30.90
  -1  -6   1  576.24   30.80
   0   6  -1  292.77   15.90
   0   6  -1  248.98   14.10
   0   6  -1  248.38   16.30
   0  -6   1  272.27   14.00
   0  -6   1  253.47   16.00
  -1   6  -1  409.86   21.20
  -1   6  -1  406.86   19.60
  -1   6  -1  359.46   19.60
  -1   6  -1  381.76   21.80
   1  -6   1  356.66   21.50
   1  -6   1  416.46   19.80
  -2   6  -1  506.25   26.10
  -2   6  -1  493.05   24.60
  -2   6  -1  480.25   26.60
   2  -6   1  468.05   26.30
   2  -6   1  515.45   24.70
  -3   6  -1 2421.26  114.99
  -3   6  -1 2522.15  115.99
  -3   6  -1 2317.47  116.09
   3  -6   1 2277.07  115.99
   3  -6   1 2372.86  114.99
  -4   6  -1   26.70    6.30
  -4   6  -1   24.60    3.90
  -4   6  -1   33.80    5.40
   4  -6   1   21.80    5.40
   4  -6   1   32.50    4.20
   4  -6   1   25.80    4.40
  -5   6  -1   24.50    4.80
  -5   6  -1   22.30    5.60
  -5   6  -1   12.10    6.10
   5  -6   1   30.70    4.60
   5  -6   1   23.20    4.90
   5  -6   1   26.00    5.70
  -6   6  -1  124.49   13.50
  -6   6  -1  122.79   11.40
  -6   6  -1  135.19   12.70
   6  -6   1  123.69   11.20
   6  -6   1  123.49   11.90
   6  -6   1  142.89   13.00
  -7   6  -1   -1.10    6.30
  -7   6  -1    1.20    9.40
  -7   6  -1    3.30    6.50
   7  -6   1    6.30    5.90
   7  -6   1   12.50    6.50
  -8   6  -1   22.70    7.40
  -8   6  -1   18.40    7.60
  -8   6  -1   20.30    7.60
   8  -6   1   16.20    7.30
   8  -6   1   24.00    7.30
  -9   6  -1   30.10    8.80
  -9   6  -1   29.10    8.10
  -9   6  -1   25.50    7.80
   9  -6   1   19.00    8.90
   9  -6   1   14.90    7.30
 -10   6  -1   -0.50   11.30
 -10   6  -1   -4.60    9.30
 -10   6  -1    4.10    8.10
  10  -6   1   11.80    8.70
  10  -6   1    7.30   13.10
  10   5  -1   27.70    8.40
  10   5  -1   40.10   11.70
  10   5  -1   28.60   11.60
  10   5  -1   24.00    7.10
   9   5  -1    9.10    6.70
   9   5  -1   12.90    9.40
   9   5  -1   17.80    6.20
   9   5  -1   11.30    9.50
   8   5  -1   11.50    5.60
   8   5  -1   -5.30    7.30
   8   5  -1    0.60    7.30
   8   5  -1    0.60    5.60
   7   5  -1  519.15   29.90
   7   5  -1  505.05   25.90
   7   5  -1  546.45   28.10
   7   5  -1  517.25   29.40
   7   5  -1  526.95   27.80
   6   5  -1  263.97   17.10
   6   5  -1  260.07   15.40
   6   5  -1  247.18   15.00
   6   5  -1  226.68   13.80
   6   5  -1  214.28   17.20
   5   5  -1  542.75   28.40
   5   5  -1  539.45   29.30
   5   5  -1  542.15   29.50
   5   5  -1  538.55   28.10
   5   5  -1  606.14   29.00
   4   5  -1 1657.13   83.39
   4   5  -1 1689.03   83.29
   4   5  -1 1677.33   83.69
   4   5  -1 1691.63   83.89
   4   5  -1 1857.61   83.79
   3   5  -1   27.40    4.30
   3   5  -1   26.50    4.40
   3   5  -1   34.40    4.20
   3   5  -1   33.90    4.30
   3   5  -1   27.00    4.30
   2   5  -1   39.20    4.20
   2   5  -1   39.20    4.20
   2   5  -1   37.30    4.80
   2   5  -1   37.90    4.40
  -2  -5   1   38.00    5.30
   1   5  -1  713.43   33.40
   1   5  -1  635.74   32.60
  -1  -5   1  625.44   33.40
   0   5  -1  161.08   11.00
   0   5  -1  140.79    9.10
   0  -5   1  147.39   11.30
   0  -5   1  171.18    9.20
  -1   5  -1  271.47   14.60
  -1   5  -1  304.17   14.50
  -1   5  -1  295.57   16.10
  -1   5  -1  258.97   16.60
   1  -5   1  253.77   16.20
   1  -5   1  297.67   14.60
  -2   5  -1   50.39    5.20
  -2   5  -1   70.69    5.40
  -2   5  -1   61.89    6.40
   2  -5   1   66.09    5.40
   2  -5   1   51.09    5.60
  -3   5  -1  575.34   30.10
  -3   5  -1  586.14   28.90
  -3   5  -1  599.04   29.80
   3  -5   1  553.54   29.90
   3  -5   1  552.04   28.90
   3  -5   1  602.24   28.90
  -4   5  -1   99.89    8.20
  -4   5  -1   99.59    8.10
   4  -5   1  108.79    9.90
   4  -5   1  102.29    8.00
   4  -5   1  100.19    8.50
  -5   5  -1  223.28   15.10
  -5   5  -1  240.48   13.80
  -5   5  -1  223.48   14.80
   5  -5   1  224.28   14.80
   5  -5   1  224.38   14.00
  -6   5  -1  132.59   10.60
  -6   5  -1  120.09   11.40
  -6   5  -1  109.49   11.60
   6  -5   1  119.79   11.10
   6  -5   1  111.89   11.30
  -7   5  -1   79.49    8.20
  -7   5  -1   99.59   10.70
  -7   5  -1   77.79    7.80
   7  -5   1   90.99    8.60
   7  -5   1   87.69    8.00
  -8   5  -1    7.70    5.80
  -8   5  -1  -10.20    5.50
  -8   5  -1    3.20    5.80
   8  -5   1    4.00    5.80
   8  -5   1    4.30    6.50
  -9   5  -1    5.70    6.20
  -9   5  -1   11.70    7.00
  -9   5  -1    5.10    7.50
   9  -5   1   -0.70    8.40
   9  -5   1   10.30    6.40
 -10   5  -1   21.10    6.80
 -10   5  -1   12.40    9.40
 -10   5  -1   20.00    9.50
  10  -5   1    7.10    7.20
 -11   5  -1   -2.70    6.90
 -11   5  -1  -13.30   14.10
  11  -5   1    0.30    8.00
  11  -5   1  -10.40   11.30
  10   4  -1   -9.50    5.40
  10   4  -1   17.90   10.40
  10   4  -1    3.90    7.40
 -10  -4   1   -1.90    7.50
   9   4  -1   13.50    6.60
   9   4  -1    5.50    8.60
   9   4  -1    1.40    5.00
  -9  -4   1    8.10    5.70
   8   4  -1   87.99   10.40
   8   4  -1  118.59   10.90
   8   4  -1   91.69   10.30
  -8  -4   1   94.79   10.90
   7   4  -1  923.61   47.60
   7   4  -1  886.61   46.20
   7   4  -1  964.40   46.10
  -7  -4   1  917.21   46.10
   6   4  -1  338.77   17.60
   6   4  -1  348.47   19.10
   6   4  -1  354.76   19.00
   6   4  -1  347.37   20.60
  -6  -4   1  342.77   18.80
   5   4  -1  121.89    9.40
   5   4  -1  120.09   10.40
   5   4  -1  107.69    7.80
   5   4  -1  113.19    8.70
   4   4  -1    4.00    3.20
   4   4  -1   -2.70    3.10
   4   4  -1   -0.50    2.80
   4   4  -1   -0.10    3.80
   4   4  -1    0.00    4.00
   3   4  -1 3641.34  185.58
   3   4  -1 3770.92  185.48
   3   4  -1 3806.62  185.38
   3   4  -1 4180.18  185.68
   2   4  -1  321.57   16.10
   2   4  -1  290.47   15.60
   2   4  -1  276.47   15.70
  -2  -4   1  286.67   16.30
   1   4  -1 2659.73  118.99
   1   4  -1 2351.06  118.49
  -1  -4   1 2366.96  118.89
   0   4  -1  837.62   38.80
   0   4  -1  726.03   38.00
   0  -4   1  733.33   38.80
   0  -4   1  820.52   38.00
  -1   4  -1 2572.64  119.09
  -1   4  -1 2133.09  119.29
  -1   4  -1 2624.44  119.79
   1  -4   1 2597.34  119.19
   1  -4   1 2450.35  119.79
  -2   4  -1  659.63   31.50
  -2   4  -1  673.43   32.30
   2  -4   1  653.53   31.50
   2  -4   1  603.44   32.30
   2  -4   1  616.44   31.50
  -3   4  -1  168.58    9.50
  -3   4  -1  163.58   10.40
  -3   4  -1  135.39   11.20
   3  -4   1  162.08    9.80
   3  -4   1  164.58   10.70
   3  -4   1  143.99    9.50
  -4   4  -1  295.67   15.60
  -4   4  -1  270.47   15.00
  -4   4  -1  260.87   15.80
   4  -4   1  256.47   15.40
   4  -4   1  263.77   15.10
  -5   4  -1  558.34   28.10
  -5   4  -1  516.85   27.90
  -5   4  -1  564.74   27.70
   5  -4   1  509.35   27.60
   5  -4   1  535.85   27.80
  -6   4  -1  286.17   17.30
  -6   4  -1  274.27   16.90
  -6   4  -1  299.67   17.00
   6  -4   1  284.87   16.70
   6  -4   1  289.07   17.20
  -7   4  -1  160.28   13.00
  -7   4  -1  164.18   12.20
  -7   4  -1  173.98   13.50
   7  -4   1  161.38   12.40
   7  -4   1  167.48   13.40
  -8   4  -1   20.30    6.10
  -8   4  -1    0.60    5.60
  -8   4  -1    0.80    4.60
   8  -4   1    0.50    6.30
   8  -4   1   -4.90    4.90
  -9   4  -1   12.90    7.30
  -9   4  -1    6.00    5.20
  -9   4  -1    5.30    6.70
   9  -4   1    3.70    5.60
   9  -4   1    9.10    7.50
 -10   4  -1  -16.20    8.70
 -10   4  -1   -9.00    8.40
 -10   4  -1    2.00    5.10
  10  -4   1   -0.30   18.60
  10  -4   1    6.30    6.10
 -11   4  -1   12.40   10.60
 -11   4  -1   14.00   13.60
 -11   4  -1   16.00    6.20
  11  -4   1   16.30    7.20
  11  -4   1    9.00   10.70
  11   3  -1  -11.00    5.00
  11   3  -1   -3.40   11.50
 -11  -3   1    5.70    9.50
  10   3  -1    6.50    7.10
  10   3  -1    2.60    9.60
  10   3  -1    6.90    4.90
 -10  -3   1    5.90    8.00
   9   3  -1    2.70    6.20
   9   3  -1    5.20    8.80
   9   3  -1    7.90    4.50
  -9  -3   1    9.40    6.30
   8   3  -1    2.40    4.10
   8   3  -1    9.70    7.60
   8   3  -1    6.80    5.60
  -8  -3   1   13.20    5.30
   7   3  -1   13.80    4.00
   7   3  -1   16.20    4.70
   7   3  -1    9.20    6.10
  -7  -3   1   20.20    5.00
  -7  -3   1   19.20    5.10
   6   3  -1   -4.10    3.20
   6   3  -1    0.60    3.70
   6   3  -1   -2.50    4.80
  -6  -3   1   -2.20    3.40
  -6  -3   1   -0.60    4.00
   5   3  -1   22.20    3.70
   5   3  -1   26.20    5.00
   5   3  -1   28.40    3.80
   5   3  -1   20.40    2.70
  -5  -3   1   14.60    4.10
  -5  -3   1   23.30    3.60
   4   3  -1  135.89   10.40
   4   3  -1  161.98    9.40
   4   3  -1  141.79    9.10
  -4  -3   1  132.39    8.90
   3   3  -1  840.62   42.40
   3   3  -1  837.52   42.70
   3   3  -1  924.21   42.60
   2   3  -1   24.80    2.90
   2   3  -1   25.70    3.30
   2   3  -1   26.40    3.20
   2   3  -1   32.70    3.20
   1   3  -1  225.58   12.00
   1   3  -1  240.48   12.60
  -1  -3   1  216.38   12.60
   0   3  -1  242.38   12.80
   0   3  -1  220.88   12.10
   0  -3   1  250.57   12.10
   0  -3   1  219.88   12.90
  -1   3  -1 3917.31  180.28
  -1   3  -1 3717.63  180.38
  -1   3  -1 3821.52  180.78
   1  -3   1 3569.14  180.78
   1  -3   1 3748.43  180.38
  -2   3  -1  586.74   27.50
  -2   3  -1  584.14   28.00
   2  -3   1  515.85   28.00
   2  -3   1  570.14   27.60
   2  -3   1  541.15   27.50
  -3   3  -1  273.67   13.90
  -3   3  -1  260.27   14.70
   3  -3   1  250.67   14.30
   3  -3   1  250.87   14.00
  -4   3  -1  129.89    9.50
  -4   3  -1  111.29    9.20
  -4   3  -1  125.89    8.70
   4  -3   1  121.19    8.80
   4  -3   1  114.09    9.00
  -5   3  -1   31.50    4.30
  -5   3  -1   27.60    4.40
  -5   3  -1   33.60    4.70
   5  -3   1   37.00    4.20
   5  -3   1   30.80    4.70
  -6   3  -1    5.20    4.20
  -6   3  -1    8.10    4.10
  -6   3  -1    4.60    3.60
   6  -3   1    7.60    4.60
   6  -3   1    8.60    3.90
  -7   3  -1   27.40    5.70
  -7   3  -1   21.30    4.30
   7  -3   1   21.80    4.60
   7  -3   1   19.00    5.60
  -8   3  -1  212.88   15.50
  -8   3  -1  207.68   15.50
  -8   3  -1  187.88   13.20
   8  -3   1  221.88   13.70
   8  -3   1  237.68   16.80
  -9   3  -1   10.10    6.90
  -9   3  -1    0.80    6.70
  -9   3  -1   -1.00    4.10
   9  -3   1    1.90    7.40
   9  -3   1    5.10    5.00
 -10   3  -1   -4.60    8.70
 -10   3  -1    5.30    4.40
 -10   3  -1   -4.50    6.60
  10  -3   1   -3.80    5.60
  10  -3   1  -11.80   14.30
 -11   3  -1    3.80    4.80
 -11   3  -1   12.50   10.00
 -11   3  -1   -5.60   11.90
  11  -3   1   12.80   12.00
  11  -3   1    7.20    6.00
  11   2  -1   35.20   12.10
 -11  -2   1   19.10    9.30
  10   2  -1   -4.80    9.60
  10   2  -1   -2.90    4.00
 -10  -2   1   -3.30    6.80
 -10  -2   1   -2.00    8.30
   9   2  -1   16.60    8.10
   9   2  -1   15.90    4.00
   9   2  -1   15.50    6.40
  -9  -2   1   20.60    6.00
  -9  -2   1   11.70    5.90
   8   2  -1    2.60    3.60
   8   2  -1    5.30    5.30
   8   2  -1    0.80    6.70
  -8  -2   1   12.40    4.70
  -8  -2   1    5.70    6.50
   7   2  -1   -0.60    4.40
   7   2  -1   -2.60    6.10
   7   2  -1    2.10    3.30
  -7  -2   1   -6.20    5.20
  -7  -2   1    1.70    3.80
   6   2  -1  298.77   18.30
   6   2  -1  313.87   16.00
   6   2  -1  295.17   16.70
  -6  -2   1  300.37   18.00
  -6  -2   1  305.27   16.60
   5   2  -1  942.91   48.30
   5   2  -1  911.31   47.50
   5   2  -1 1033.10   47.30
  -5  -2   1  957.40   47.50
  -5  -2   1  997.70   48.20
   4   2  -1  157.88    9.60
   4   2  -1  152.48   10.80
   4   2  -1  165.78    9.30
  -4  -2   1  176.78    9.50
  -4  -2   1  136.29   10.60
   3   2  -1  252.27   14.60
   3   2  -1  278.87   13.90
   3   2  -1  254.17   13.70
  -3  -2   1  273.77   13.80
  -3  -2   1  270.17   14.50
  -1  -2   1 6366.26  305.67
   0   2  -1  169.18    9.00
   0   2  -1  179.68    9.60
   0  -2   1  185.08    9.10
   0  -2   1  158.58    9.60
  -1   2  -1 1397.56   65.99
  -1   2  -1 1408.26   66.39
   1  -2   1 1341.37   66.09
   1  -2   1 1280.37   66.29
   1  -2   1 1429.36   65.99
  -3   2  -1  583.94   29.40
  -3   2  -1  610.54   29.60
  -3   2  -1  608.14   29.40
   3  -2   1  580.94   29.30
   3  -2   1  575.44   29.40
  -4   2  -1  410.16   20.20
  -4   2  -1  403.16   20.30
  -4   2  -1  370.86   19.80
   4  -2   1  371.26   19.80
   4  -2   1  376.96   20.20
  -5   2  -1  331.77   17.50
  -5   2  -1  341.47   17.50
  -5   2  -1  280.37   16.60
   5  -2   1  304.37   17.50
   5  -2   1  313.37   16.70
  -6   2  -1    7.80    4.50
  -6   2  -1    1.60    4.00
  -6   2  -1    6.20    3.30
   6  -2   1   12.90    3.60
   6  -2   1   11.50    4.70
  -7   2  -1  150.88   10.40
  -7   2  -1  170.08   13.00
  -7   2  -1  173.58   12.30
   7  -2   1  175.98   11.10
   7  -2   1  183.28   13.60
  -8   2  -1   -7.00    5.20
  -8   2  -1   -3.40    5.70
  -8   2  -1    0.90    3.30
   8  -2   1   -1.10    4.30
   8  -2   1    5.70    6.30
  -9   2  -1  101.09    8.30
  -9   2  -1   96.59    9.40
  -9   2  -1  118.49   13.00
   9  -2   1   96.59   10.40
   9  -2   1  135.29   10.70
 -10   2  -1    8.40    8.00
 -10   2  -1   11.10    3.80
 -10   2  -1   13.50    8.40
  10  -2   1   15.10    5.20
  10  -2   1   12.30   17.00
 -11   2  -1    6.00    9.30
 -11   2  -1   -8.00   12.00
  11  -2   1    5.70    5.50
  11  -2   1   19.00   10.90
  11   1  -1    8.20   10.30
 -11  -1   1  -11.70   12.60
 -11  -1   1  -10.90    8.40
  10   1  -1    7.80    3.60
  10   1  -1    6.90    9.50
 -10  -1   1    4.80    7.10
 -10  -1   1  -10.40    7.00
   9   1  -1   -1.80    7.60
  -9  -1   1   -1.70    6.20
  -9  -1   1    0.20    5.80
   8   1  -1   37.10    6.00
   8   1  -1   34.10    8.00
  -8  -1   1   41.00    5.90
  -8  -1   1   20.70    6.10
   7   1  -1   44.80    5.30
   7   1  -1   27.00    6.30
  -7  -1   1   31.30    6.00
  -7  -1   1   43.30    4.90
   6   1  -1   88.29    8.10
   6   1  -1   78.69    7.60
  -6  -1   1   85.79    8.80
  -6  -1   1   78.29    7.70
   5   1  -1   11.90    3.40
   5   1  -1   17.30    4.30
  -5  -1   1    8.70    3.50
  -5  -1   1   15.50    3.50
   4   1  -1  594.14   31.40
   4   1  -1  599.34   30.80
  -4  -1   1  650.63   30.80
  -4  -1   1  641.54   31.30
   3   1  -1 1890.91   92.39
   3   1  -1 1765.62   91.99
  -3  -1   1 1950.70   91.99
  -3  -1   1 2031.40   92.39
   2   1  -1 4811.52  236.28
  -2  -1   1 5023.20  236.28
   1   1  -1  164.88    8.90
   1   1  -1  167.38    8.80
   1   1  -1  172.58    8.50
   1   1  -1  166.48    8.70
  -1  -1   1  179.48    8.60
  -1  -1   1  164.38    8.80
  -1  -1   1  173.98    8.80
  -1   1  -1 1735.83   84.49
  -1   1  -1 1777.52   84.39
   1  -1   1 1750.82   84.39
   1  -1   1 1760.32   84.49
  -2   1  -1  196.18   10.30
  -2   1  -1  196.78   10.40
   2  -1   1  178.78   10.20
   2  -1   1  177.78   10.40
  -3   1  -1 1634.84   76.19
  -3   1  -1 1647.34   76.19
   3  -1   1 1499.85   76.19
   3  -1   1 1508.55   76.19
  -4   1  -1    3.90    2.30
  -4   1  -1    7.10    3.40
  -4   1  -1    8.80    3.50
   4  -1   1    5.40    3.70
   4  -1   1    3.60    3.30
  -5   1  -1 2340.57  106.09
  -5   1  -1 1974.30  105.29
  -5   1  -1 2319.77  106.19
   5  -1   1 2199.58  106.29
   5  -1   1 2107.89  105.99
  -6   1  -1   89.39    6.70
  -6   1  -1  131.09    9.10
  -6   1  -1  125.79    9.90
   6  -1   1   96.09   10.20
   6  -1   1  106.59    9.70
  -7   1  -1   23.70    4.90
  -7   1  -1   23.40    6.70
  -7   1  -1   22.00    2.80
   7  -1   1   27.80    6.30
  -8   1  -1  145.89    9.40
  -8   1  -1  138.69   14.00
  -8   1  -1  162.68   13.60
   8  -1   1  175.98   14.90
  -9   1  -1    2.00    7.00
  -9   1  -1   16.60    6.10
   9  -1   1   11.80    4.50
   9  -1   1   11.70    7.80
 -10   1  -1    5.90    7.10
 -10   1  -1   23.70    8.30
  10  -1   1   23.00    5.20
 -11   1  -1   -3.70    8.80
 -11   1  -1    1.70   11.30
  11  -1   1   18.30    5.40
  11  -1   1   18.90   11.40
  11   0  -1   -2.00   11.00
 -11   0   1    9.40    8.80
 -11   0   1    2.00   12.00
  10   0  -1   72.39   11.90
 -10   0   1   79.09    8.90
 -10   0   1   44.40    9.00
   9   0  -1    1.70    8.40
   9   0  -1   14.90    3.70
  -9   0   1    9.90    6.80
  -9   0   1   16.40    5.90
   8   0  -1    0.00    6.60
  -8   0   1    4.30    6.20
  -8   0   1    5.80    5.10
   7   0  -1    1.80    5.20
  -7   0   1    5.10    4.30
  -7   0   1   -4.00    8.80
   6   0  -1   70.99    7.30
   6   0  -1   75.09    8.10
  -6   0   1   73.99    4.60
  -6   0   1   65.99    6.40
  -6   0   1   84.19    7.50
   5   0  -1  125.59   10.10
   5   0  -1  117.59    9.00
  -5   0   1  131.09    8.70
  -5   0   1  131.79    9.70
  -5   0   1  121.09    6.90
   4   0  -1  419.26   22.70
   4   0  -1  438.66   23.30
  -4   0   1  470.95   22.70
  -4   0   1  457.15   23.10
  -4   0   1  455.75   21.90
   2   0  -1 1068.79   51.59
   2   0  -1 1064.69   51.79
  -2   0   1 1079.29   51.99
  -2   0   1 1078.79   51.79
  -2   0   1 1070.59   51.59
  -3   0  -1   21.40    3.70
  -3   0  -1   21.30    3.00
  -3   0  -1   19.50    1.60
   3   0   1   23.50    3.20
   3   0   1   14.00    3.20
  -4   0  -1  764.72   36.90
  -4   0  -1  800.42   37.80
  -4   0  -1  788.22   38.00
   4   0   1  747.53   38.10
   4   0   1  722.43   37.80
  -5   0  -1  242.48   14.10
  -5   0  -1  239.68   13.30
   5   0   1  221.78   14.30
   5   0   1  223.78   13.60
  -6   0  -1 1111.49   53.19
  -6   0  -1 1122.49   53.59
   6   0   1 1047.70   53.69
   6   0   1 1026.00   53.19
  -7   0  -1  209.98   13.00
   7   0   1  188.98   13.30
   7   0   1  178.48   14.90
  -8   0  -1  179.18   15.30
  -8   0  -1  215.98   14.50
   8   0   1  213.18   16.50
   8   0   1  203.48   15.00
  -9   0  -1   31.20    6.60
  -9   0  -1   29.60    6.80
   9   0   1   15.90    7.60
 -10   0  -1   -4.20    6.50
 -10   0  -1    8.40    6.70
  10   0   1    7.30   10.40
 -11   0  -1   -2.60   12.00
 -11   0  -1   11.50    8.60
  11   0   1   30.00    5.50
  11   0   1   16.90   11.40
  11  -1  -1   -1.50   10.80
 -11   1   1  -10.90   13.20
 -11   1   1   14.10    8.80
  10  -1  -1   40.50   17.80
  10  -1  -1   85.49    8.20
 -10   1   1   49.50    8.90
 -10   1   1   79.09    9.00
   9  -1  -1   42.10    4.60
   9  -1  -1   45.10    9.00
  -9   1   1   41.20    7.80
  -9   1   1   38.90    6.80
   8  -1  -1   12.60    7.00
   8  -1  -1   14.20    3.60
  -8   1   1    9.60    5.80
  -8   1   1   15.10    5.60
  -8   1   1    7.80    3.10
   7  -1  -1  258.07   16.30
   7  -1  -1  234.28   13.10
  -7   1   1  237.68   21.40
  -7   1   1  218.98   12.80
  -7   1   1  263.37   14.70
   6  -1  -1  130.29   10.90
   6  -1  -1  120.69    7.80
  -6   1   1  126.29    9.50
  -6   1   1  109.09    7.60
  -6   1   1  131.59   10.10
   5  -1  -1    3.00    3.80
   5  -1  -1   -1.50    2.30
  -5   1   1   -4.30    2.30
  -5   1   1    1.90    4.00
  -5   1   1   -2.40    3.10
   4  -1  -1 1666.93   83.59
  -4   1   1 1823.02   83.49
  -4   1   1 1595.94   82.99
  -4   1   1 1803.92   83.69
   1  -1  -1 1053.19   50.29
   1  -1  -1 1015.70   50.19
   1  -1  -1 1049.00   50.29
  -1   1   1 1056.29   50.19
  -1   1   1 1028.10   50.29
  -1   1   1 1044.00   50.19
  -1  -1  -1  480.05   23.80
  -1  -1  -1  486.25   23.60
   1   1   1  493.55   23.80
   1   1   1  486.35   23.60
  -2  -1  -1  216.68   11.20
  -2  -1  -1  207.38   10.90
   2   1   1  216.08   10.10
   2   1   1  171.58   11.20
  -3  -1  -1 5280.87  241.98
  -3  -1  -1 5030.60  241.78
   3   1   1 4795.92  241.68
   3   1   1 5014.90  241.98
  -4  -1  -1   62.19    5.90
  -4  -1  -1   66.39    7.20
   4   1   1   55.49    6.20
   4   1   1   41.40    4.90
  -5  -1  -1    2.70    4.10
  -5  -1  -1    6.40    3.20
   5   1   1   -0.40    4.20
   5   1   1   11.10    3.70
  -6  -1  -1   -2.60    4.10
  -6  -1  -1    2.80    3.60
   6   1   1    1.20    3.90
   6   1   1   -2.00    4.70
  -7  -1  -1    8.80    4.50
  -7  -1  -1   17.30    4.50
   7   1   1    8.60    6.40
   7   1   1    9.10    4.70
  -8  -1  -1  301.47   19.10
  -8  -1  -1  327.47   18.10
   8   1   1  271.17   18.30
   8   1   1  288.97   20.30
  -9  -1  -1   -4.10    5.60
  -9  -1  -1    2.50    5.80
   9   1   1    6.70    6.50
   9   1   1   -0.80    7.70
 -10  -1  -1    1.20    7.00
  10   1   1   -7.80    8.60
  10   1   1   -2.50    7.60
 -11  -1  -1   67.49   10.20
  11   1   1   49.70   12.20
  11   1   1   50.89    5.80
  11  -2  -1    5.20   10.60
 -11   2   1   -0.60    9.30
 -11   2   1    7.30   12.80
  10  -2  -1  121.89   10.00
 -10   2   1  101.69    8.90
 -10   2   1  119.99   10.90
 -10   2   1   88.99   11.20
   9  -2  -1   11.10    7.20
   9  -2  -1   16.20    4.30
  -9   2   1   12.10    3.90
  -9   2   1    5.00    6.30
  -9   2   1    6.90    6.30
   8  -2  -1   41.60    4.70
   8  -2  -1   37.00    7.60
  -8   2   1   35.50    4.40
  -8   2   1   41.80    6.60
  -8   2   1   33.80    7.10
   7  -2  -1    9.40    3.30
   7  -2  -1    2.30    5.50
  -7   2   1    5.10    3.50
  -7   2   1   12.20    5.40
  -7   2   1   11.30    4.80
   6  -2  -1  698.53   36.40
   6  -2  -1  705.23   35.20
  -6   2   1  650.53   35.20
  -6   2   1  750.72   36.30
  -6   2   1  757.92   36.10
   5  -2  -1   38.10    3.90
   5  -2  -1   37.30    5.00
  -5   2   1   53.99    5.30
  -5   2   1   39.90    4.10
  -5   2   1   43.80    5.30
   4  -2  -1  108.99    7.70
   4  -2  -1  115.99    9.20
  -4   2   1  112.99    8.30
  -4   2   1  135.19    9.00
  -4   2   1  131.39    8.90
   3  -2  -1  116.19    7.60
   3  -2  -1  120.69    8.40
  -3   2   1  130.69    8.30
  -3   2   1  119.09    8.10
   2  -2  -1  223.88   12.50
   2  -2  -1  222.28   12.60
  -2   2   1  249.58   12.50
  -2   2   1  223.58   12.90
  -2   2   1  255.97   12.60
   1  -2  -1  677.13   32.00
   1  -2  -1  599.74   32.10
   1  -2  -1  684.43   32.30
  -1   2   1  634.74   32.30
  -1   2   1  667.03   32.20
  -1   2   1  673.53   32.00
   0  -2  -1 4016.30  200.58
   0   2   1 4211.98  200.58
   0   2   1 4291.07  200.58
   1   2   1   93.89    6.50
  -2  -2  -1 6741.53  317.57
   2   2   1 6582.84  317.67
   2   2   1 6516.75  317.57
  -3  -2  -1  380.06   18.90
   3   2   1  345.07   18.90
   3   2   1  396.96   18.20
   3   2   1  347.07   19.30
  -4  -2  -1    5.00    3.00
   4   2   1    6.20    3.40
   4   2   1    3.30    4.00
  -5  -2  -1    3.40    3.80
  -5  -2  -1    9.40    3.40
   5   2   1    9.90    3.50
   5   2   1    9.30    4.20
  -6  -2  -1    3.50    4.00
  -6  -2  -1    2.40    3.70
   6   2   1    2.40    3.80
   6   2   1    1.60    4.70
  -7  -2  -1    2.40    4.40
   7   2   1   -2.60    5.90
   7   2   1    1.70    4.30
  -8  -2  -1   13.10    5.30
   8   2   1   11.90    7.80
   8   2   1   11.90    5.70
  -9  -2  -1    3.00    6.30
   9   2   1    0.40    6.50
   9   2   1   -3.20    8.60
 -10  -2  -1   16.80    8.20
  10   2   1   15.50    7.80
  10   2   1   19.50    4.70
  10   2   1    5.30   10.20
 -11  -2  -1    6.60    9.20
  11   2   1    5.20    5.40
  11   2   1   10.30    9.40
  11   2   1   15.10   11.80
  11  -3  -1   61.79    6.40
  11  -3  -1   56.89   12.50
 -11   3   1   53.59    9.90
 -11   3   1   30.90   13.10
 -11   3   1   44.10    5.90
  10  -3  -1   -2.70    4.60
 -10   3   1    2.30    4.40
 -10   3   1    2.60    8.30
 -10   3   1   12.00    7.70
   9  -3  -1   -1.20    4.40
   9  -3  -1    2.30    7.40
  -9   3   1   -9.50    6.70
  -9   3   1    3.50    4.50
  -9   3   1   -3.60    6.10
   8  -3  -1   17.10    6.70
   8  -3  -1   14.90    4.70
  -8   3   1   17.10    5.40
  -8   3   1   14.90    4.40
  -8   3   1   25.90    6.10
   7  -3  -1   85.49    8.30
   7  -3  -1   95.49    8.60
  -7   3   1   83.69    8.40
  -7   3   1  100.69   10.10
  -7   3   1   90.69   11.50
   6  -3  -1   -7.60    4.40
   6  -3  -1    9.70    3.40
  -6   3   1    1.20    4.20
  -6   3   1    1.10    4.20
  -6   3   1    7.60    3.50
   5  -3  -1  511.15   26.70
   5  -3  -1  504.15   27.20
  -5   3   1  559.14   27.40
  -5   3   1  499.95   26.90
  -5   3   1  559.84   27.30
   4  -3  -1 1217.48   61.19
   4  -3  -1 1273.37   60.99
  -4   3   1 1309.27   61.09
  -4   3   1 1195.98   61.09
   3  -3  -1  640.04   32.50
   3  -3  -1  626.34   32.50
  -3   3   1  676.03   32.40
  -3   3   1  691.33   32.50
  -3   3   1  631.84   32.70
   2  -3  -1   28.40    3.20
   2  -3  -1   25.80    3.60
  -2   3   1   25.40    4.00
  -2   3   1   29.70    3.20
  -2   3   1   27.90    3.40
   1  -3  -1 1253.07   60.89
   1  -3  -1 1175.78   61.49
  -1   3   1 1248.28   61.59
  -1   3   1 1314.27   61.59
  -1   3   1 1333.57   61.19
   1   3   1   72.89    5.50
   1   3   1   83.79    6.80
   1   3   1   83.29    6.60
   2   3   1  581.74   27.70
   2   3   1  540.45   27.40
   2   3   1  538.25   27.60
   3   3   1 1269.27   59.59
   3   3   1 1193.48   59.69
   3   3   1 1202.68   59.49
   3   3   1 1217.18   59.19
  -4  -3  -1  551.24   26.60
   4   3   1  564.74   26.80
   4   3   1  524.75   26.70
   4   3   1  519.05   27.20
   4   3   1  474.45   26.20
  -5  -3  -1   52.59    4.70
   5   3   1   42.30    5.70
   5   3   1   48.30    5.00
   5   3   1   40.40    3.90
  -6  -3  -1   11.20    4.00
   6   3   1   14.20    3.70
   6   3   1   13.30    4.50
   6   3   1    8.40    5.60
  -7  -3  -1   10.30    4.70
   7   3   1   11.30    4.20
   7   3   1   11.30    6.30
   7   3   1   14.10    5.50
  -8  -3  -1   17.40    5.50
   8   3   1   16.60    4.90
   8   3   1   17.20    7.60
   8   3   1   23.20    6.10
  -9  -3  -1   20.50    7.10
   9   3   1   14.30    4.90
   9   3   1   19.60    9.40
   9   3   1   19.60    7.10
 -10  -3  -1    7.40    8.00
  10   3   1   -1.10    9.90
  10   3   1    3.90    5.40
  10   3   1   -0.40    7.50
 -11  -3  -1   24.60    9.50
  11   3   1   40.20   12.90
  11   3   1   29.10    9.90
  11   3   1   35.00    6.40
  11  -4  -1    5.00   11.20
  11  -4  -1    7.80    6.30
 -11   4   1   -2.70   13.20
 -11   4   1    0.40    6.10
 -11   4   1    3.80    9.80
  10  -4  -1   -0.60    5.70
 -10   4   1    7.80    7.70
 -10   4   1   -1.00    5.50
 -10   4   1   -3.50    8.50
   9  -4  -1   12.40    8.50
   9  -4  -1   11.30    5.30
  -9   4   1   23.00    7.10
  -9   4   1    6.60    5.20
  -9   4   1   16.70    6.60
   8  -4  -1   34.50    5.60
   8  -4  -1   42.00    7.90
  -8   4   1   33.60    5.50
  -8   4   1   15.30    6.10
  -8   4   1   22.10    6.00
   7  -4  -1   55.09    7.10
   7  -4  -1   58.59    5.70
  -7   4   1   46.30    5.90
  -7   4   1   49.90    6.60
   6  -4  -1  358.56   20.60
   6  -4  -1  357.86   19.80
  -6   4   1  324.97   20.10
  -6   4   1  373.66   20.20
  -6   4   1  397.46   20.70
   5  -4  -1  102.19    9.20
   5  -4  -1  102.69    8.70
  -5   4   1   90.49    9.30
  -5   4   1   95.89    9.10
  -5   4   1   92.29    8.70
   4  -4  -1  266.07   15.20
   4  -4  -1  256.37   15.10
  -4   4   1  279.97   14.90
  -4   4   1  250.37   15.80
  -4   4   1  283.37   14.90
   3  -4  -1 3189.88  160.88
   3  -4  -1 3273.27  160.68
  -3   4   1 3454.05  160.68
  -3   4   1 3410.96  160.88
  -3   4   1 3338.17  161.08
   2  -4  -1    3.90    3.50
   2  -4  -1    4.50    2.00
  -2   4   1    2.80    2.70
  -2   4   1    0.90    3.10
  -2   4   1   -0.20    4.10
   1  -4  -1  327.87   19.10
   1  -4  -1  374.96   17.70
  -1   4   1  356.06   19.00
  -1   4   1  360.46   19.40
  -1   4   1  375.26   18.30
   0  -4  -1  588.24   31.50
   0   4   1  641.34   31.50
   0   4   1  657.63   30.50
   0   4   1  609.54   31.60
   1   4   1   -0.10    3.30
   1   4   1    1.70    2.40
   1   4   1    0.10    3.50
   2   4   1   -2.00    3.30
   2   4   1   -2.40    3.40
   2   4   1   -1.00    3.10
   2   4   1   -3.30    2.90
   3   4   1  354.76   18.80
   3   4   1  369.56   18.90
   3   4   1  339.87   18.40
   3   4   1  349.37   18.90
   4   4   1  136.19    9.70
   4   4   1  125.49    8.70
   4   4   1  140.29   10.60
   4   4   1  145.19    9.80
  -5  -4  -1  171.18   10.90
   5   4   1  166.88   11.20
   5   4   1  156.58    9.60
   5   4   1  171.18   11.30
   5   4   1  168.88   12.50
  -6  -4  -1  459.05   22.70
   6   4   1  449.26   22.90
   6   4   1  431.56   23.00
   6   4   1  410.96   24.00
   6   4   1  380.66   22.10
  -7  -4  -1  173.48   12.40
   7   4   1  170.48   13.00
   7   4   1  171.78   15.60
   7   4   1  175.08   12.80
  -8  -4  -1  184.68   13.10
   8   4   1  165.28   12.80
   8   4   1  158.88   14.10
   8   4   1  163.68   16.90
  -9  -4  -1  -10.10    6.20
   9   4   1   -3.90    5.70
   9   4   1    5.70    6.90
   9   4   1   -8.70   15.90
 -10  -4  -1  -19.90    7.50
  10   4   1    2.50   10.70
  10   4   1    5.60    8.40
  10   4   1   -3.30    6.20
  11  -5  -1   46.60    7.70
  11  -5  -1   41.60   13.00
 -11   5   1   39.50    8.10
 -11   5   1   50.69   15.10
 -11   5   1   39.10   12.20
  10  -5  -1   -3.70    6.80
  10  -5  -1   15.90   11.50
 -10   5   1   13.30    6.40
 -10   5   1   15.90    9.50
 -10   5   1   -0.10    9.00
   9  -5  -1    9.10    8.40
   9  -5  -1   10.50    5.90
  -9   5   1   -6.50    7.10
  -9   5   1    5.30    6.40
  -9   5   1   11.90    6.90
   8  -5  -1    2.50    6.20
   8  -5  -1   -4.70    5.30
  -8   5   1   -3.90    6.50
  -8   5   1   -6.00    6.20
  -8   5   1    1.70    5.80
   7  -5  -1   -3.10    5.10
   7  -5  -1   -0.20    5.70
  -7   5   1    2.10    6.00
  -7   5   1    3.70    5.70
  -7   5   1   -2.60    5.30
   6  -5  -1   18.60    5.10
   6  -5  -1   29.50    5.60
  -6   5   1   25.80    5.80
  -6   5   1   22.70    5.40
  -6   5   1   20.30    5.40
   5  -5  -1  154.28   11.50
   5  -5  -1  162.98   11.80
  -5   5   1  164.58   11.10
  -5   5   1  132.29   12.10
   4  -5  -1   -1.20    4.20
   4  -5  -1    4.00    3.60
  -4   5   1    4.80    3.70
  -4   5   1    2.50    3.40
  -4   5   1    0.50    4.40
   3  -5  -1   -1.50    2.40
   3  -5  -1    4.40    3.50
   3  -5  -1   -1.70    4.30
  -3   5   1    3.60    3.20
  -3   5   1   -1.20    4.30
  -3   5   1    6.30    3.60
   2  -5  -1  394.46   19.30
   2  -5  -1  371.96   21.10
  -2   5   1  376.46   21.40
  -2   5   1  414.36   20.00
  -2   5   1  381.96   20.80
   1  -5  -1 3835.32  192.68
   1  -5  -1 3866.11  191.68
  -1   5   1 4002.30  192.78
  -1   5   1 4182.88  192.68
  -1   5   1 4079.19  192.08
   0  -5  -1  613.54   32.60
   0   5   1  627.84   32.70
   0   5   1  678.43   32.60
   1   5   1 3131.89  151.38
   1   5   1 3349.26  151.48
   1   5   1 2915.21  150.68
   2   5   1  705.73   34.90
   2   5   1  641.64   34.40
   2   5   1  732.83   35.10
   3   5   1   -1.00    3.60
   3   5   1   -1.50    3.60
   3   5   1    7.20    3.80
   3   5   1   -1.30    3.50
   3   5   1    1.40    3.50
   4   5   1 1304.97   59.79
   4   5   1 1149.29   59.69
   4   5   1 1191.48   59.19
   4   5   1 1196.48   59.59
   5   5   1  329.77   17.50
   5   5   1  320.67   17.60
   5   5   1  265.87   16.40
   5   5   1  296.67   18.20
   6   5   1   23.50    5.50
   6   5   1    6.40    3.40
   6   5   1    9.80    4.60
   6   5   1   18.60    6.50
   7   5   1   20.90    7.20
   7   5   1   15.40    5.80
   7   5   1   18.20    5.90
   8   5   1   31.90    7.00
   8   5   1   40.80    8.60
   8   5   1   35.00    6.30
   9   5   1   38.00    7.20
   9   5   1   41.40    8.00
   9   5   1   41.80    9.70
  10   5   1    1.00    8.40
  10   5   1   23.90   11.10
  10  -6  -1   14.60   10.10
  10  -6  -1   -0.60    7.80
 -10   6   1    6.60   10.80
 -10   6   1    3.60    7.70
 -10   6   1    3.40   10.30
   9  -6  -1    4.50    8.40
   9  -6  -1   -2.20    6.90
  -9   6   1    7.00    7.30
  -9   6   1    4.90    8.10
  -9   6   1   -0.60    8.30
   8  -6  -1   93.39    8.90
   8  -6  -1   72.59    9.70
  -8   6   1   78.19    8.80
  -8   6   1   75.19    8.60
  -8   6   1   68.89    9.00
   7  -6  -1    8.10    5.90
   7  -6  -1   11.60    5.90
  -7   6   1    2.30    7.50
  -7   6   1   10.10    5.50
  -7   6   1   -1.80    5.70
   6  -6  -1   27.80    6.40
   6  -6  -1   34.00    6.00
  -6   6   1   35.30    5.70
  -6   6   1   39.20    6.70
  -6   6   1   25.10    6.60
   5  -6  -1   93.89    7.90
   5  -6  -1   88.19    9.70
   5  -6  -1   79.69    7.70
  -5   6   1   74.39    6.80
  -5   6   1   78.39    7.20
  -5   6   1   69.29    7.90
   4  -6  -1   -4.30    3.60
   4  -6  -1   -1.70    3.10
   4  -6  -1   -1.90    4.60
  -4   6   1    4.50    3.50
  -4   6   1   -4.10    4.30
  -4   6   1  -10.10    5.70
   3  -6  -1   26.90    5.50
   3  -6  -1   47.10    5.00
  -3   6   1   37.50    5.10
  -3   6   1   29.90    6.90
  -3   6   1   39.60    4.50
   2  -6  -1   71.39    7.30
   2  -6  -1   92.49    5.50
  -2   6   1   75.09    7.90
  -2   6   1   73.99    6.70
  -2   6   1   91.19    7.00
   1  -6  -1    2.30    1.80
   1  -6  -1   -8.00    4.50
  -1   6   1   -3.70    3.70
  -1   6   1   -7.20    4.80
  -1   6   1    2.20    3.00
   0  -6  -1  373.56   20.40
   0   6   1  345.47   18.30
   0   6   1  381.36   20.70
   1   6   1   65.79    6.60
   1   6   1   60.59    5.90
   1   6   1   66.99    6.40
   2   6   1 1340.67   68.79
   2   6   1 1479.15   69.69
   2   6   1 1418.36   69.39
   3   6   1  233.78   13.80
   3   6   1  208.08   13.50
   3   6   1  227.08   14.40
   3   6   1  208.88   13.30
   3   6   1  217.48   14.00
   4   6   1  133.29   10.90
   4   6   1  125.19   10.70
   4   6   1  130.19   10.90
   4   6   1  104.49   10.60
   4   6   1  117.09   10.00
   5   6   1  260.37   17.20
   5   6   1  269.07   16.70
   5   6   1  263.07   17.20
   5   6   1  282.77   16.70
   5   6   1  253.87   15.60
   6   6   1   20.00    6.50
   6   6   1   27.30    5.90
   6   6   1   11.20    6.40
   6   6   1    5.90    4.30
   6   6   1   21.80    9.10
   7   6   1  197.68   17.40
   7   6   1  185.38   12.20
   7   6   1  219.18   15.40
   7   6   1  215.68   15.50
   7   6   1  182.98   16.90
   8   6   1   40.10    9.30
   8   6   1   29.50    9.20
   8   6   1   57.59    8.20
   8   6   1   32.30    7.20
   9   6   1   49.99    8.20
   9   6   1   60.79   11.40
   9   6   1   56.09    8.90
   9   6   1   70.99   11.10
  10  -7  -1    2.90   10.70
  10  -7  -1   14.50    9.20
 -10   7   1   10.10   12.20
 -10   7   1    2.90    9.20
   9  -7  -1    7.50    9.10
   9  -7  -1    2.40    7.80
  -9   7   1    4.30    8.60
  -9   7   1  -11.10    9.40
  -9   7   1  -19.60    8.50
   8  -7  -1    7.00    7.00
   8  -7  -1   12.10    7.70
   8  -7  -1    4.70    7.70
  -8   7   1    1.50    7.80
  -8   7   1   -7.80    7.70
  -8   7   1   11.40    8.10
   7  -7  -1   46.70    8.10
   7  -7  -1   43.70    6.40
   7  -7  -1   41.30    7.50
  -7   7   1   31.30    7.30
  -7   7   1   30.50    6.90
  -7   7   1   37.80    8.10
   6  -7  -1   -6.20    4.60
   6  -7  -1    2.90    5.90
   6  -7  -1   10.50    6.40
  -6   7   1   -2.90    6.50
  -6   7   1    9.60    5.40
   5  -7  -1  228.98   17.50
   5  -7  -1  279.27   14.70
  -5   7   1  227.58   17.60
  -5   7   1  234.88   16.20
  -5   7   1  223.58   14.80
   4  -7  -1   90.19    8.60
   4  -7  -1  100.29    7.40
  -4   7   1   60.79    8.40
  -4   7   1   99.29   10.50
  -4   7   1   92.29    8.90
   3  -7  -1  209.68   15.80
   3  -7  -1  230.38   11.60
  -3   7   1  199.88   15.80
  -3   7   1  192.88   16.40
  -3   7   1  214.28   12.80
   2  -7  -1   38.70    4.00
   2  -7  -1   26.80    6.10
  -2   7   1   23.50    9.10
  -2   7   1   40.90    4.20
  -2   7   1   28.30    6.50
   1  -7  -1   -3.60    4.80
  -1   7   1   -5.00    5.40
  -1   7   1    1.80    3.40
   0  -7  -1  298.47   18.30
   0   7   1  261.17   14.80
   0   7   1  315.17   18.30
   1   7   1  179.28   10.50
   1   7   1  149.29   14.50
   1   7   1  161.18   13.40
   2   7   1  154.18   10.70
   2   7   1  166.68   12.80
   2   7   1  148.49   12.30
   2   7   1  144.79   10.50
   3   7   1 1141.49   58.49
   3   7   1 1176.58   59.09
   3   7   1 1208.58   58.99
   3   7   1 1139.49   58.59
   3   7   1 1265.17   59.39
   4   7   1  674.33   33.90
   4   7   1  694.83   34.60
   4   7   1  613.34   33.80
   4   7   1  607.74   33.70
   4   7   1  671.73   34.30
   5   7   1    4.50    5.80
   5   7   1    0.90    5.60
   5   7   1    1.60    5.90
   5   7   1    3.30    4.80
   5   7   1    4.60    5.70
   6   7   1   12.50    6.70
   6   7   1    5.40    6.70
   6   7   1   11.20    5.00
   6   7   1   10.70    6.10
   6   7   1    2.10    6.20
   7   7   1  169.28   16.50
   7   7   1  155.88   16.80
   7   7   1  159.28   12.10
   7   7   1  167.58   17.20
   7   7   1  195.38   15.40
   8   7   1  -11.90    4.70
   8   7   1   -2.30   15.90
   8   7   1    2.40    7.80
   8   7   1   11.50    7.50
   8   7   1   -0.10   11.60
   9   7   1    7.90    8.60
   9   7   1   12.10   10.40
   9   7   1  -16.40    8.90
   9   7   1   -0.10   11.10
   9  -8  -1    6.50   10.00
   9  -8  -1   -4.50    9.40
   9  -8  -1   -7.90    9.20
  -9   8   1  -13.40    9.00
  -9   8   1   -4.40    9.60
   8  -8  -1   -7.50    8.80
   8  -8  -1    5.00    8.80
  -8   8   1    1.50    7.30
  -8   8   1   17.60   13.60
  -8   8   1  -11.00   10.70
   7  -8  -1  -13.70    6.30
   7  -8  -1    5.70    7.20
   7  -8  -1   -2.20    8.20
  -7   8   1    9.70    6.60
  -7   8   1   -9.80    9.00
  -7   8   1   -8.10    7.60
   6  -8  -1   -5.90    7.30
   6  -8  -1    8.20    5.20
  -6   8   1   -9.40    5.10
  -6   8   1  -13.40    7.90
   5  -8  -1   42.70    7.60
   5  -8  -1   42.40    5.20
  -5   8   1   42.40    5.80
  -5   8   1   29.30    7.40
  -5   8   1   40.20    8.50
   4  -8  -1    1.30    3.20
   4  -8  -1    0.70    7.00
  -4   8   1    5.10    4.50
  -4   8   1   -1.10    7.60
  -4   8   1    1.60    6.00
   3  -8  -1  110.69    7.20
   3  -8  -1   96.59    9.80
  -3   8   1  136.09    9.70
  -3   8   1  113.99   11.20
  -3   8   1  131.09   12.90
   2  -8  -1   37.60    7.20
  -2   8   1   35.30    4.60
  -2   8   1   33.80    6.60
  -2   8   1   31.30    8.30
   1  -8  -1  152.18   14.10
  -1   8   1  132.79   12.50
  -1   8   1  136.59    9.90
  -1   8   1  129.29   11.60
   0  -8  -1    7.70    6.90
   0   8   1    1.80    6.70
   0   8   1   14.20    3.30
   0   8   1    7.40    5.80
   1   8   1  120.59   10.40
   1   8   1  112.49    8.90
   1   8   1  126.59   12.90
   2   8   1   -0.20    4.60
   2   8   1    9.40    6.20
   2   8   1    2.80    5.40
   2   8   1    2.10    4.80
   3   8   1  227.78   15.80
   3   8   1  228.38   16.60
   3   8   1  198.78   14.20
   3   8   1  193.38   14.30
   3   8   1  237.48   16.20
   4   8   1  403.16   23.90
   4   8   1  435.26   23.20
   4   8   1  377.06   22.50
   4   8   1  408.96   23.40
   4   8   1  354.16   22.70
   5   8   1    5.30    5.60
   5   8   1   -7.30    6.30
   5   8   1   -3.70    6.00
   5   8   1    2.90    6.00
   5   8   1   -2.20    6.80
   6   8   1  185.08   16.70
   6   8   1  200.78   15.40
   6   8   1  172.58   14.50
   6   8   1  180.78   16.60
   6   8   1  186.88   17.00
   7   8   1    4.70    8.10
   7   8   1   24.10    8.00
   7   8   1   15.90    6.10
   7   8   1   19.50    8.30
   7   8   1   25.00    8.50
   8   8   1   35.10   10.10
   8   8   1   35.40   10.50
   8   8   1   34.90    6.30
   8   8   1   15.60    9.90
   8   8   1   48.00    9.40
   8  -9  -1    2.10    9.00
  -8   9   1  -14.70    9.00
  -8   9   1    5.50   11.60
   7  -9  -1   23.70    7.00
   7  -9  -1   39.40   10.00
  -7   9   1   20.40    7.50
  -7   9   1   25.10   11.40
  -7   9   1   29.80   11.70
   6  -9  -1   57.59    6.80
   6  -9  -1   67.39   10.40
  -6   9   1   51.69    7.20
  -6   9   1   58.99   11.20
   5  -9  -1   18.60    8.60
   5  -9  -1   -2.00    4.30
  -5   9   1    8.60    5.50
  -5   9   1    3.50    7.30
  -5   9   1   12.30   12.40
   4  -9  -1   22.10    8.20
  -4   9   1   38.70    7.20
  -4   9   1   18.20    8.50
  -4   9   1   24.40    5.20
   3  -9  -1  394.66   24.60
  -3   9   1  368.36   23.30
  -3   9   1  365.06   20.40
  -3   9   1  369.66   24.50
   2  -9  -1   18.30    7.30
  -2   9   1   20.10    7.50
  -2   9   1   14.30    4.30
  -2   9   1    7.00    6.80
   1  -9  -1    3.80    7.20
  -1   9   1   13.10    6.60
  -1   9   1   10.50    4.40
  -1   9   1    2.50    7.40
   0   9   1  101.89    9.50
   0   9   1   93.09    9.30
   0   9   1  107.99   10.90
   0   9   1  118.69    7.80
   1   9   1  149.39   15.40
   1   9   1  121.19   10.10
   1   9   1  167.68   14.50
   2   9   1    2.00    6.80
   2   9   1    3.90    4.60
   2   9   1   -2.40    5.90
   2   9   1    1.50    4.90
   3   9   1   64.59    8.40
   3   9   1   66.29    7.20
   3   9   1   71.89    7.10
   3   9   1   72.09    8.50
   3   9   1   64.79    8.80
   4   9   1    1.70    5.80
   4   9   1   -7.70    7.60
   4   9   1    6.80    7.10
   4   9   1    3.70    6.00
   4   9   1    8.00    7.30
   5   9   1   14.30    7.10
   5   9   1   12.10    7.10
   5   9   1    3.90    8.00
   5   9   1    4.30    7.50
   5   9   1    8.90    7.10
   6   9   1   24.40    9.20
   6   9   1   18.40    8.00
   6   9   1   18.60    7.10
   6   9   1   11.90    8.30
   6   9   1   23.40    8.30
   7   9   1   29.50   18.30
   7   9   1   41.10   15.50
   7   9   1   28.60    7.40
   7   9   1    9.90   10.90
   7   9   1   25.50    9.00
   7 -10  -1   24.90   11.60
   7 -10  -1   18.90    6.90
  -7  10   1   16.70   12.50
   6 -10  -1    0.80    5.10
   6 -10  -1    4.70   10.50
  -6  10   1   10.90   11.00
  -6  10   1  -10.50    8.60
   5 -10  -1    6.70    9.60
  -5  10   1    0.20    6.00
  -5  10   1   -5.80    9.10
  -5  10   1    6.60   11.30
   4 -10  -1  117.89   12.50
  -4  10   1  127.89   13.30
  -4  10   1  112.59   11.40
  -4  10   1  119.49   10.80
   3 -10  -1  232.98   21.50
  -3  10   1  206.98   14.30
  -3  10   1  276.07   21.50
  -3  10   1  209.88   19.30
   2 -10  -1   70.29   16.30
  -2  10   1   93.99   10.10
  -2  10   1   57.79   12.00
  -2  10   1   73.79    6.70
  -1  10   1    4.10    7.70
  -1  10   1   18.90   10.50
  -1  10   1   16.30    4.70
   0  10   1   28.30    9.10
   0  10   1    9.90    7.60
   0  10   1   25.80    5.60
   1  10   1    1.50    4.20
   1  10   1   -0.10    7.50
   1  10   1   12.30    5.10
   1  10   1   16.50    7.90
   2  10   1    7.10    5.50
   2  10   1    1.70    5.10
   2  10   1   16.30    8.90
   2  10   1    7.30    8.90
   3  10   1  103.69   10.60
   3  10   1   95.29   12.30
   3  10   1  114.29   11.20
   3  10   1   91.39    8.60
   3  10   1   95.39    9.00
   4  10   1   13.70    8.50
   4  10   1    5.80    7.00
   4  10   1    1.70    6.60
   4  10   1   -2.00    9.90
   4  10   1   17.10    8.30
   5  10   1   -7.00    7.70
   5  10   1    0.10    7.30
   5  10   1    8.00    9.10
   5  10   1  -10.60   11.00
   5  10   1    9.60    8.50
   5 -11  -1   20.60   10.60
  -5  11   1    0.70   20.60
  -5  11   1    0.70    6.70
  -5  11   1   23.20   13.60
   4 -11  -1   12.00   11.10
  -4  11   1   15.20   11.60
  -4  11   1    3.70    5.80
  -4  11   1  -24.10   11.80
   3 -11  -1   72.19   11.80
  -3  11   1   47.10   13.70
  -3  11   1   60.89   11.40
  -2  11   1   -1.00    5.00
  -2  11   1   -0.60   10.80
  -2  11   1   -2.30   11.10
  -1  11   1  222.18   24.80
  -1  11   1  245.78   22.30
  -1  11   1  212.58   14.40
   0  11   1  -19.50   12.10
   0  11   1    3.50    4.90
   0  11   1   -1.70    9.90
   0  11   1    0.10    5.30
   1  11   1   86.59   12.10
   1  11   1   65.19    7.70
   1  11   1   77.39    7.40
   1  11   1   71.29   13.00
   2  11   1    8.60   10.00
   2  11   1    0.40   13.70
   2  11   1   -1.40    6.20
   2  11   1   24.40    9.70
   2  11   1    4.40    5.20
   3  11   1   19.70   10.30
   3  11   1    1.70    6.80
   3  11   1   13.30    9.40
   3  11   1    5.00    6.50
   3  11  -2   85.29    8.00
   3  11  -2   82.99   10.90
   3  11  -2   96.29   11.50
   3  11  -2   71.09   15.50
   3  11  -2   93.39    9.60
   2  11  -2   23.90   10.10
   2  11  -2   35.60   13.50
   2  11  -2   32.80    6.90
   2  11  -2   46.80    5.80
   1  11  -2    2.40   11.90
   1  11  -2    1.90    4.60
   1  11  -2    2.90    5.50
   1  11  -2   -8.90    4.10
   1  11  -2    2.80    9.50
   0  11  -2    2.80   10.20
   0  11  -2   11.30    4.90
   0  11  -2   -5.90   11.90
  -1  11  -2   -2.50   11.70
  -1  11  -2    3.00   10.70
   1 -11   2    9.00   10.00
  -2  11  -2   18.80   12.20
  -2  11  -2   26.30   10.70
   2 -11   2   30.80   10.20
  -3  11  -2   10.20   10.60
  -3  11  -2    6.70   10.70
   3 -11   2   13.40   10.40
  -4  11  -2   25.10   11.80
  -4  11  -2   13.80    4.40
   4 -11   2   28.10   11.60
  -5  11  -2   -5.90    5.40
  -5  11  -2    8.80   11.90
   5 -11   2   16.90    5.30
   5 -11   2    0.30   11.40
   5  10  -2  -22.40   10.30
   5  10  -2   11.30    8.80
   5  10  -2   -1.90    8.00
   5  10  -2  -10.00    8.50
   5  10  -2   -9.10    6.80
   4  10  -2   73.09    8.10
   4  10  -2   70.79    9.40
   4  10  -2   80.89   10.00
   4  10  -2   60.09    8.90
   4  10  -2   48.70   10.40
   3  10  -2   -2.30    6.30
   3  10  -2    3.50    7.90
   3  10  -2    1.30    5.20
   3  10  -2    6.90    7.10
   3  10  -2  -11.70    8.20
   2  10  -2   -5.80    5.40
   2  10  -2    3.90    8.00
   2  10  -2    0.60    4.90
   1  10  -2   -7.30    4.50
   1  10  -2    2.00    4.20
   1  10  -2   -3.70    7.70
   1  10  -2    7.90    4.90
   1  10  -2   -3.00    7.70
   0  10  -2   30.90    4.10
   0  10  -2   37.60    5.30
   0  10  -2   30.70    4.40
   0  10  -2   18.40    8.10
   0  10  -2   35.30    9.00
  -1  10  -2   16.30    8.20
  -1  10  -2   22.40    3.60
  -1  10  -2   18.50    9.90
   1 -10   2    7.50   14.80
  -2  10  -2   95.59   10.30
  -2  10  -2   68.29   12.10
   2 -10   2   85.79   13.80
  -3  10  -2   42.10    8.90
  -3  10  -2   72.19    5.40
  -3  10  -2   68.79   10.50
   3 -10   2   77.89    7.90
   3 -10   2   75.99   11.10
  -4  10  -2   21.20   10.70
  -4  10  -2   -2.70    7.70
  -4  10  -2   16.00    5.00
   4 -10   2   24.30    9.60
   4 -10   2   31.50    4.90
  -5  10  -2   13.60   11.40
  -5  10  -2   17.80    5.20
   5 -10   2    9.40    5.20
   5 -10   2   13.20    9.60
  -6  10  -2    3.40   11.40
  -6  10  -2   -4.50    6.10
  -6  10  -2   10.30   15.10
   6 -10   2    1.50   10.50
   6 -10   2   -7.50    6.40
  -7  10  -2   -4.10   12.00
  -7  10  -2   17.50   10.10
   7 -10   2    9.90   11.00
   7 -10   2    2.60    8.20
   7   9  -2   -1.70    9.90
   7   9  -2   24.00    9.80
   7   9  -2   -3.10    7.60
   7   9  -2    1.60    9.00
   7   9  -2   11.50    7.70
   6   9  -2   17.60    7.50
   6   9  -2   19.60    7.50
   6   9  -2    8.30    8.80
   6   9  -2   26.70    7.20
   6   9  -2   15.60    8.40
   5   9  -2  -15.50    7.10
   5   9  -2   -4.60    7.10
   5   9  -2   -1.60    6.10
   5   9  -2   -8.20    6.60
   5   9  -2   -0.70    6.90
   4   9  -2   62.39    7.80
   4   9  -2   48.30    6.70
   4   9  -2   48.30    7.40
   4   9  -2   42.20    7.90
   4   9  -2   47.90    8.50
   3   9  -2    2.00    6.00
   3   9  -2    1.20    7.00
   3   9  -2   -4.90    5.30
   3   9  -2    5.60    7.20
   3   9  -2    0.10    4.70
   2   9  -2  126.79   11.80
   2   9  -2  132.69   10.10
   2   9  -2  123.29   14.40
   2   9  -2  135.69   11.70
   1   9  -2   -3.20    7.30
   1   9  -2   -1.40    4.30
   1   9  -2    1.20    6.10
   1   9  -2   -2.70    3.80
  -1  -9   2   -1.00    8.00
   0   9  -2  175.28   16.90
   0   9  -2  184.78   10.90
   0   9  -2  188.08   15.90
   0   9  -2  200.68   12.20
   0   9  -2  165.28   11.20
   0  -9   2  196.98   17.00
  -1   9  -2    7.20    3.30
  -1   9  -2    5.50    6.60
  -1   9  -2   19.00    4.20
  -1   9  -2    3.20    7.60
   1  -9   2    6.40    7.40
  -2   9  -2  249.58   13.50
  -2   9  -2  239.58   18.10
  -2   9  -2  241.48   20.20
   2  -9   2  261.47   20.00
   2  -9   2  260.97   14.40
  -3   9  -2  311.57   22.90
  -3   9  -2  306.67   16.80
  -3   9  -2  287.27   21.20
   3  -9   2  326.87   17.30
   3  -9   2  321.57   22.20
  -4   9  -2   57.79    8.90
  -4   9  -2   64.99    9.90
  -4   9  -2   58.19    5.80
   4  -9   2   59.29    9.40
   4  -9   2   74.09    6.00
  -5   9  -2   -1.30    4.90
  -5   9  -2   -7.30    9.70
   5  -9   2    7.40    8.00
   5  -9   2    3.00    4.90
  -6   9  -2    2.20    5.80
  -6   9  -2    6.00   10.00
  -6   9  -2    9.90   10.00
   6  -9   2    1.40    6.40
   6  -9   2    0.90    8.90
  -7   9  -2   -3.20   10.50
  -7   9  -2   -0.10   11.60
   7  -9   2  -12.40    7.60
  -8   9  -2   10.90    8.20
  -8   9  -2    8.90   11.30
   8  -9   2    8.80    8.70
   8  -9   2   -1.10   10.80
   8  -9   2    4.30    9.60
   8   8  -2   11.00    7.50
   8   8  -2    0.70    9.30
   8   8  -2   -4.50    5.70
   8   8  -2    6.70   10.20
   8   8  -2    1.60   10.10
   7   8  -2   45.60    7.60
   7   8  -2   66.09    8.30
   7   8  -2   70.49    8.90
   7   8  -2   61.99    9.60
   7   8  -2   55.69   10.00
   6   8  -2   10.10    7.30
   6   8  -2    3.70    5.90
   6   8  -2   12.70    7.10
   6   8  -2    7.00    7.40
   6   8  -2    9.60    6.30
   5   8  -2   44.70    7.00
   5   8  -2   40.80    6.90
   5   8  -2   53.49    7.50
   5   8  -2   47.00    6.80
   5   8  -2   48.90    7.80
   4   8  -2   -5.80    5.60
   4   8  -2   -3.50    4.80
   4   8  -2   -4.70    5.10
   4   8  -2  -15.10    5.90
   4   8  -2    0.60    5.80
   3   8  -2   25.30    6.70
   3   8  -2   19.10    4.70
   3   8  -2   10.10    6.70
   3   8  -2   20.20    5.50
   3   8  -2   11.70    5.40
   2   8  -2   -8.70    5.80
   2   8  -2   -1.40    4.10
   2   8  -2   -5.60    6.10
   2   8  -2   -5.10    4.90
   1   8  -2  414.46   24.30
   1   8  -2  381.06   21.20
   1   8  -2  413.06   21.80
   1   8  -2  433.76   23.60
  -1  -8   2  420.06   24.60
   0   8  -2  862.41   42.10
   0   8  -2  831.82   42.50
   0   8  -2  826.42   44.50
   0   8  -2  921.61   44.40
   0  -8   2  855.81   44.90
  -1   8  -2  429.86   25.80
  -1   8  -2  413.26   22.40
  -1   8  -2  437.96   21.80
  -1   8  -2  438.16   24.60
   1  -8   2  413.86   25.60
   1  -8   2  460.55   22.50
  -2   8  -2  195.08   17.20
  -2   8  -2  196.48   11.40
  -2   8  -2  212.78   15.30
   2  -8   2  215.38   12.20
   2  -8   2  202.68   16.80
  -3   8  -2  508.35   26.20
  -3   8  -2  501.05   29.90
  -3   8  -2  555.74   28.90
   3  -8   2  505.55   29.70
   3  -8   2  525.25   26.50
  -4   8  -2   10.20    7.70
  -4   8  -2   11.60    6.50
  -4   8  -2    6.30    4.10
   4  -8   2   10.90    4.20
   4  -8   2    1.40    6.70
  -5   8  -2    0.50    5.00
  -5   8  -2    1.80    7.60
   5  -8   2   -1.50    7.00
   5  -8   2   -0.10    5.00
  -6   8  -2    8.00    5.70
  -6   8  -2    8.50    7.50
  -6   8  -2    8.50    8.80
   6  -8   2   14.60    6.10
   6  -8   2    9.50    5.70
   6  -8   2    6.70    7.50
  -7   8  -2   31.20   11.20
  -7   8  -2   48.50    9.00
  -7   8  -2   37.80    9.10
   7  -8   2   38.60    9.00
   7  -8   2   46.00    8.10
   7  -8   2   60.79    7.90
  -8   8  -2   75.39    9.80
  -8   8  -2   72.89   13.20
  -8   8  -2   82.39   13.10
   8  -8   2  106.39   11.00
   8  -8   2   98.99   11.20
   8  -8   2  105.29   11.30
  -9   8  -2   -0.50    9.40
  -9   8  -2   18.40   10.70
   9  -8   2    0.40   10.60
   9  -8   2   17.20    9.70
   9  -8   2   19.20   10.60
   9   7  -2   33.00    9.40
   9   7  -2   45.40   11.50
   9   7  -2   43.00   11.60
   9   7  -2   43.80    7.80
   8   7  -2    5.40    7.60
   8   7  -2   14.30    9.00
   8   7  -2    1.00    4.70
   8   7  -2    0.00    8.80
   8   7  -2   15.50    6.40
   7   7  -2   13.00    5.90
   7   7  -2   -4.00    6.40
   7   7  -2    3.40    7.50
   7   7  -2   -2.30    4.60
   7   7  -2   -5.20    7.80
   6   7  -2   87.69    8.00
   6   7  -2   60.89    8.80
   6   7  -2   73.49    7.30
   6   7  -2   77.89    8.50
   6   7  -2   67.69    7.00
   5   7  -2   13.70    5.40
   5   7  -2   14.40    5.10
   5   7  -2   19.60    5.70
   5   7  -2   14.60    6.00
   5   7  -2   23.00    5.40
   4   7  -2  239.98   15.80
   4   7  -2  254.97   15.60
   4   7  -2  266.17   16.20
   4   7  -2  227.78   15.30
   4   7  -2  238.68   16.20
   3   7  -2  389.56   21.30
   3   7  -2  396.16   21.70
   3   7  -2  391.06   24.00
   3   7  -2  408.56   21.90
   3   7  -2  393.36   22.50
   2   7  -2  252.27   15.40
   2   7  -2  261.67   16.90
   2   7  -2  273.57   14.80
  -2  -7   2  259.87   17.40
   1   7  -2  822.42   41.60
   1   7  -2  799.32   40.30
   1   7  -2  804.12   39.80
  -1  -7   2  810.72   41.70
   0   7  -2   96.09   11.60
   0   7  -2   95.79    8.80
   0   7  -2  109.89    8.10
   0  -7   2   96.59    8.90
   0  -7   2  101.49    7.80
  -1   7  -2    3.00    2.40
  -1   7  -2    3.20    3.30
  -1   7  -2    1.20    6.40
   1  -7   2    1.60    5.10
   1  -7   2    4.00    3.30
  -2   7  -2   43.70    7.40
  -2   7  -2   54.99    5.20
  -2   7  -2   52.39    7.20
   2  -7   2   58.59    6.50
   2  -7   2   39.90    6.60
  -3   7  -2  515.95   29.70
  -3   7  -2  534.05   27.10
  -3   7  -2  560.04   29.00
   3  -7   2  574.74   27.50
   3  -7   2  513.75   29.40
  -4   7  -2    3.60    3.60
  -4   7  -2    3.40    5.00
  -4   7  -2   -3.80    5.90
   4  -7   2   -3.00    3.70
   4  -7   2  -10.90    5.50
  -5   7  -2  105.79    9.70
  -5   7  -2  105.59   10.10
  -5   7  -2  103.69    9.30
   5  -7   2  114.19   13.20
   5  -7   2  133.29   10.50
  -6   7  -2   49.30    6.30
  -6   7  -2   48.20    6.90
  -6   7  -2   53.29    8.70
   6  -7   2   60.19    8.20
   6  -7   2   53.69    6.90
   6  -7   2   56.89    6.80
  -7   7  -2   94.29    9.80
  -7   7  -2  117.89   11.20
  -7   7  -2   96.39    9.90
   7  -7   2  141.49   13.20
   7  -7   2  108.29   10.10
   7  -7   2  108.39    9.60
  -8   7  -2    9.30    7.00
  -8   7  -2   13.40    8.10
  -8   7  -2   16.90    8.90
   8  -7   2    5.80    8.10
   8  -7   2   12.00    8.00
   8  -7   2   20.70    8.30
  -9   7  -2   -6.40   11.20
  -9   7  -2    2.00    8.60
  -9   7  -2  -16.50    7.90
   9  -7   2    2.60    9.10
   9  -7   2    2.20    8.70
   9  -7   2   -6.80    9.10
 -10   7  -2   21.80   10.90
 -10   7  -2   26.70    9.60
  10  -7   2   -7.30   11.90
  10  -7   2    9.60   10.70
  10  -7   2   13.40    9.80
   9   6  -2   -2.70   10.40
   9   6  -2    7.00    6.90
   9   6  -2    4.90   10.30
   8   6  -2   29.90    6.30
   8   6  -2   12.30    6.60
   8   6  -2    2.80    8.60
   8   6  -2    9.60    8.40
   7   6  -2   29.60    5.60
   7   6  -2   19.10    7.80
   7   6  -2   11.70    4.20
   7   6  -2   17.90    6.10
   7   6  -2    8.70    7.20
   6   6  -2  752.12   37.60
   6   6  -2  737.23   38.70
   6   6  -2  700.93   37.30
   6   6  -2  733.93   39.30
   6   6  -2  787.82   38.30
   5   6  -2  665.83   34.70
   5   6  -2  656.83   34.00
   5   6  -2  644.44   33.90
   5   6  -2  647.14   35.10
   5   6  -2  727.83   34.80
   4   6  -2  141.49   10.70
   4   6  -2  144.79   11.50
   4   6  -2  143.09   11.00
   4   6  -2  135.99   10.50
   4   6  -2  160.98   11.50
   3   6  -2  203.18   13.40
   3   6  -2  193.88   13.40
   3   6  -2  211.98   12.40
   3   6  -2  202.08   13.00
   3   6  -2  193.38   12.20
   2   6  -2  150.78   10.80
   2   6  -2  125.09    9.80
   2   6  -2  136.39    9.30
  -2  -6   2  135.49   11.30
   1   6  -2 1276.77   62.99
   1   6  -2 1398.66   64.19
   1   6  -2 1253.47   63.39
  -1  -6   2 1267.67   64.19
   0   6  -2 1380.26   70.39
   0   6  -2 1489.05   71.19
   0  -6   2 1382.36   71.29
   0  -6   2 1542.35   70.39
  -1   6  -2   29.20    2.80
  -1   6  -2   30.60    4.90
  -1   6  -2   33.80    3.60
   1  -6   2   19.20    4.80
   1  -6   2   29.00    3.50
  -2   6  -2   95.79   11.30
  -2   6  -2  123.39   10.20
  -2   6  -2  116.89    7.20
   2  -6   2  103.19   10.80
   2  -6   2  125.59    7.80
  -3   6  -2  281.47   19.00
  -3   6  -2  308.87   16.00
  -3   6  -2  295.97   18.00
   3  -6   2  298.47   18.30
   3  -6   2  323.77   16.30
  -4   6  -2  956.00   46.40
  -4   6  -2  937.41   47.80
   4  -6   2  901.71   47.50
   4  -6   2  925.41   46.50
   4  -6   2  986.90   46.60
  -5   6  -2  131.69   13.40
  -5   6  -2  135.99   10.90
  -5   6  -2  159.08   12.80
   5  -6   2  147.29   10.90
   5  -6   2  163.58   11.20
   5  -6   2  147.29   13.00
  -6   6  -2  340.07   19.20
  -6   6  -2  320.87   20.90
  -6   6  -2  348.17   20.60
   6  -6   2  315.47   19.60
   6  -6   2  348.87   19.50
   6  -6   2  333.37   20.50
  -7   6  -2   -0.10    5.60
  -7   6  -2   -6.10    6.00
  -7   6  -2  -15.30    6.40
   7  -6   2    9.20    6.30
   7  -6   2   10.60    6.10
   7  -6   2   -1.80    5.50
  -8   6  -2   28.50    7.90
  -8   6  -2   24.40    7.20
  -8   6  -2   20.10    6.80
   8  -6   2   24.00    7.30
   8  -6   2   16.40    7.50
  -9   6  -2    6.20    7.30
  -9   6  -2  -12.40    7.70
  -9   6  -2    3.70    7.40
   9  -6   2    1.10    7.20
   9  -6   2    2.30    8.10
 -10   6  -2    2.10    9.60
 -10   6  -2  -11.30   11.10
 -10   6  -2    5.90    8.00
  10  -6   2    7.80    8.70
  10   5  -2   38.50    8.20
  10   5  -2   15.20   11.60
  10   5  -2   50.49   10.70
  10   5  -2   22.70    7.00
   9   5  -2   48.80   10.70
   9   5  -2   50.29   12.40
   9   5  -2   38.50    6.60
   9   5  -2   51.89    7.70
   8   5  -2   -1.10    7.70
   8   5  -2   -4.50    5.30
   8   5  -2    4.10    5.20
   8   5  -2    9.30    8.20
   7   5  -2   -2.70    6.80
   7   5  -2    4.90    5.10
   7   5  -2    7.10    7.60
   7   5  -2   -1.90    3.30
   7   5  -2   -4.30    4.70
   6   5  -2    7.70    6.20
   6   5  -2    7.20    4.90
   6   5  -2   18.60    4.50
   6   5  -2   13.70    6.20
   6   5  -2   15.40    3.80
   5   5  -2  451.65   25.70
   5   5  -2  479.35   24.60
   5   5  -2  531.85   25.40
   5   5  -2  449.56   26.30
   5   5  -2  476.15   24.70
   4   5  -2  445.16   24.20
   4   5  -2  453.25   25.00
   4   5  -2  508.85   24.70
   4   5  -2  468.65   24.80
   4   5  -2  470.35   24.10
   3   5  -2   47.70    5.00
   3   5  -2   55.29    4.90
   3   5  -2   51.59    4.70
   3   5  -2   43.80    4.90
   2   5  -2  290.97   15.70
   2   5  -2  308.67   16.40
   2   5  -2  290.77   16.00
  -2  -5   2  283.47   16.80
   1   5  -2   74.19    7.00
   1   5  -2   89.69    6.40
   1   5  -2   74.79    8.20
  -1  -5   2   84.99    8.60
   0   5  -2 1031.40   48.30
   0   5  -2  936.51   47.50
   0  -5   2 1008.10   47.50
   0  -5   2  920.41   48.40
  -1   5  -2  250.27   12.00
  -1   5  -2  227.58   13.90
  -1   5  -2  234.98   12.60
   1  -5   2  224.68   12.50
   1  -5   2  224.08   14.30
  -2   5  -2   15.80    2.50
  -2   5  -2   15.10    4.30
   2  -5   2   13.40    4.10
   2  -5   2   18.10    2.90
  -3   5  -2  954.00   45.70
  -3   5  -2  886.71   46.00
  -3   5  -2  932.71   44.80
   3  -5   2  944.91   45.00
   3  -5   2  897.31   45.80
   3  -5   2  887.81   44.90
  -4   5  -2  465.35   23.10
  -4   5  -2  417.56   24.30
   4  -5   2  434.56   23.20
   4  -5   2  444.56   24.10
   4  -5   2  482.95   23.40
  -5   5  -2   49.00    5.20
  -5   5  -2   38.60    5.50
  -5   5  -2   35.80    5.90
   5  -5   2   35.30    5.60
   5  -5   2   39.10    5.20
   5  -5   2   39.60    5.00
  -6   5  -2   20.60    6.00
  -6   5  -2   23.60    5.20
  -6   5  -2   19.60    5.00
   6  -5   2   21.70    5.50
   6  -5   2   20.30    5.20
  -7   5  -2   59.19    6.90
  -7   5  -2   65.69    7.80
  -7   5  -2   65.29    7.40
   7  -5   2   59.79    7.00
   7  -5   2   53.09    6.80
  -8   5  -2    7.30    5.80
  -8   5  -2    7.60    6.20
  -8   5  -2   15.60    5.80
   8  -5   2   26.30    6.40
   8  -5   2    8.80    6.70
  -9   5  -2   26.50    7.90
  -9   5  -2   29.30    6.50
  -9   5  -2   31.10    7.90
   9  -5   2   39.20    8.90
   9  -5   2   32.70    7.10
 -10   5  -2    9.70    6.70
 -10   5  -2  -16.70    8.40
 -10   5  -2   12.50    9.30
  10  -5   2    3.80    7.40
 -11   5  -2   12.00    6.70
 -11   5  -2    8.60   14.40
  11  -5   2   -1.10   11.70
  11  -5   2   25.70    8.50
  10   4  -2    1.70   10.80
  10   4  -2    3.40   10.40
  10   4  -2   -5.20    5.20
  10   4  -2    7.60    7.40
   9   4  -2   57.29   10.60
   9   4  -2   48.00    6.90
   9   4  -2   18.80   11.10
   9   4  -2   41.80    5.90
  -9  -4   2   39.20    6.30
   8   4  -2   42.50    8.20
   8   4  -2   51.59    6.60
   8   4  -2   45.90    5.80
  -8  -4   2   50.79    5.90
   7   4  -2  738.83   38.00
   7   4  -2  736.83   39.60
   7   4  -2  787.42   38.00
  -7  -4   2  743.83   37.90
   6   4  -2  192.98   11.90
   6   4  -2  176.38   10.50
   6   4  -2  174.38   14.30
   6   4  -2  204.88   12.40
  -6  -4   2  190.98   11.70
   5   4  -2    6.40    4.50
   5   4  -2   -0.60    3.60
   5   4  -2    4.80    4.80
   5   4  -2   -1.00    2.90
   5   4  -2    5.30    3.40
   4   4  -2  990.30   49.50
   4   4  -2  960.50   49.60
   4   4  -2 1086.09   49.30
   4   4  -2  958.70   48.90
   3   4  -2  674.03   36.40
   3   4  -2  754.52   35.90
   3   4  -2  780.62   36.30
   3   4  -2  699.93   36.10
   2   4  -2   66.19    6.70
   2   4  -2   69.19    6.30
   2   4  -2   58.59    5.20
  -2  -4   2   71.69    7.60
   1   4  -2 1684.93   84.59
   1   4  -2 1838.52   84.99
   1   4  -2 1670.73   84.39
  -1  -4   2 1676.83   84.99
  -1  -4   2 1874.11   84.69
   0   4  -2   29.10    3.90
   0   4  -2   22.00    2.80
   0  -4   2   26.60    3.00
   0  -4   2   21.90    4.10
  -1   4  -2 2757.62  143.69
  -1   4  -2 3093.79  143.49
  -1   4  -2 3149.68  144.29
   1  -4   2 3062.59  143.79
   1  -4   2 2871.11  144.29
  -2   4  -2    5.30    3.30
  -2   4  -2   10.00    2.30
   2  -4   2   15.50    2.40
   2  -4   2    7.80    2.60
   2  -4   2    1.40    3.40
  -3   4  -2 1316.47   62.29
   3  -4   2 1242.88   62.79
   3  -4   2 1245.38   62.29
   3  -4   2 1323.37   62.39
  -4   4  -2  365.06   19.10
  -4   4  -2  352.76   19.90
  -4   4  -2  391.86   19.80
   4  -4   2  356.66   19.00
   4  -4   2  344.07   19.50
  -5   4  -2  148.49   10.10
  -5   4  -2  129.49   11.00
  -5   4  -2  154.18   11.00
   5  -4   2  138.49   10.30
   5  -4   2  143.29   10.50
  -6   4  -2    3.10    7.30
  -6   4  -2    3.50    4.50
  -6   4  -2    0.40    4.30
   6  -4   2    1.80    4.10
   6  -4   2    6.00    4.60
  -7   4  -2   29.90    6.00
  -7   4  -2   11.70    5.60
  -7   4  -2   21.50    5.00
   7  -4   2   28.10    5.10
   7  -4   2   16.90    5.60
  -8   4  -2   10.30    6.60
  -8   4  -2   -7.50    5.70
  -8   4  -2    2.70    4.90
   8  -4   2   10.10    5.70
   8  -4   2    6.30    6.60
  -9   4  -2   -1.40    6.90
  -9   4  -2   12.50    7.00
  -9   4  -2    8.60    5.20
   9  -4   2   12.40    5.50
   9  -4   2   18.60    7.90
 -10   4  -2    3.90    7.90
 -10   4  -2    6.80    5.20
 -10   4  -2   -5.30    8.40
  10  -4   2   11.00    6.70
  10  -4   2   -3.00   11.50
 -11   4  -2    1.00   10.90
 -11   4  -2   -2.70    5.60
 -11   4  -2   -7.10   13.50
  11  -4   2   -5.10    7.30
  11  -4   2  -11.50   10.80
  11   3  -2   17.00   12.20
 -11  -3   2   23.30    9.20
  10   3  -2   69.49    6.20
  10   3  -2   70.59   11.30
  10   3  -2   74.49    8.90
   9   3  -2    2.80    5.80
   9   3  -2   -1.70    4.30
   9   3  -2   -0.10    8.40
  -9  -3   2    7.30    5.50
   8   3  -2  193.38   17.10
   8   3  -2  188.08   13.60
   8   3  -2  170.18   12.00
  -8  -3   2  192.18   12.90
  -8  -3   2  193.08   15.40
   7   3  -2   -1.10    6.50
   7   3  -2   -3.30    3.40
   7   3  -2    1.30    4.20
  -7  -3   2   -5.20    5.20
  -7  -3   2   -0.30    3.90
   6   3  -2  233.58   13.90
   6   3  -2  240.08   15.90
   6   3  -2  251.27   13.80
  -6  -3   2  238.28   13.70
  -6  -3   2  250.47   15.20
   5   3  -2  729.53   35.00
   5   3  -2  689.23   35.00
   5   3  -2  691.83   36.00
  -5  -3   2  694.33   34.90
  -5  -3   2  721.83   35.80
   4   3  -2   33.80    3.50
   4   3  -2   33.60    4.90
   4   3  -2   33.10    3.90
  -4  -3   2   41.20    4.70
  -4  -3   2   38.90    3.50
   3   3  -2   75.19    5.90
   3   3  -2   72.39    7.50
   3   3  -2   73.09    7.20
   3   3  -2   84.69    6.60
  -3  -3   2   77.79    7.10
   2   3  -2 4615.14  225.08
   2   3  -2 4713.93  224.98
   2   3  -2 5011.50  225.28
   2   3  -2 4564.64  225.28
  -2  -3   2 4510.15  225.28
   1   3  -2 3900.01  193.18
   1   3  -2 4226.18  193.38
   1   3  -2 3892.91  193.08
  -1  -3   2 4226.38  193.28
  -1  -3   2 3844.92  193.38
   0   3  -2 2051.89  105.89
   0   3  -2 2280.17  106.19
   0  -3   2 2085.19  106.19
   0  -3   2 2380.36  105.99
  -1   3  -2 1056.09   48.30
  -1   3  -2 1010.20   47.60
  -1   3  -2  887.21   47.90
   1  -3   2 1029.30   47.90
   1  -3   2  953.70   48.30
  -2   3  -2  116.99    6.70
  -2   3  -2  107.59    7.90
   2  -3   2  100.29    7.90
   2  -3   2   99.79    7.20
   2  -3   2  120.89    7.10
  -3   3  -2   99.29    7.10
  -3   3  -2  107.29    8.30
   3  -3   2   92.49    7.30
   3  -3   2   99.39    8.00
  -4   3  -2    2.90    3.70
  -4   3  -2   -7.10    3.60
  -4   3  -2   -2.20    3.20
   4  -3   2   -0.40    3.30
   4  -3   2   -1.90    3.20
  -5   3  -2   86.19    8.30
  -5   3  -2   98.39    8.90
  -5   3  -2   91.09    8.50
   5  -3   2   91.99    8.20
   5  -3   2   86.79    8.40
  -6   3  -2  133.19   10.40
  -6   3  -2  120.49   10.80
  -6   3  -2  113.99    9.60
   6  -3   2  124.59    9.60
   6  -3   2  116.49   10.50
  -7   3  -2   33.20    6.20
  -7   3  -2   27.30    5.90
  -7   3  -2   33.30    4.70
   7  -3   2   35.00    6.20
   7  -3   2   28.80    5.30
  -8   3  -2  275.97   16.80
  -8   3  -2  241.78   14.90
  -8   3  -2  281.37   17.30
   8  -3   2  226.58   15.90
   8  -3   2  251.67   18.00
  -9   3  -2   26.80    7.20
  -9   3  -2   16.10    7.50
  -9   3  -2   33.20    4.90
   9  -3   2   37.00    8.20
   9  -3   2   32.80    6.00
 -10   3  -2    8.40    4.50
 -10   3  -2   -0.80    7.40
 -10   3  -2    2.90    8.30
  10  -3   2    6.90   10.90
  10  -3   2   11.00    5.70
 -11   3  -2    9.60   12.80
 -11   3  -2   20.90    5.30
 -11   3  -2    0.00   10.00
  11  -3   2   24.20    6.70
  11  -3   2   33.60   11.60
  11   2  -2    8.80   11.60
 -11  -2   2   -8.80    8.30
  10   2  -2    0.60    9.70
 -10  -2   2   16.60    7.80
 -10  -2   2   -1.30    7.00
   9   2  -2    2.10    6.10
   9   2  -2    5.40    7.90
   9   2  -2    4.90    3.50
  -9  -2   2    1.10    5.80
  -9  -2   2    1.00    5.80
   8   2  -2   42.40    6.10
   8   2  -2   38.40    8.60
   8   2  -2   47.90    4.30
  -8  -2   2   38.70    5.60
  -8  -2   2   32.20    6.60
   7   2  -2   51.69    5.80
   7   2  -2   35.90    6.50
   7   2  -2   48.00    5.60
  -7  -2   2   45.40    5.00
  -7  -2   2   39.60    6.70
   6   2  -2  554.24   28.90
   6   2  -2  548.35   30.10
   6   2  -2  575.94   28.30
  -6  -2   2  590.74   29.80
  -6  -2   2  576.74   28.70
   5   2  -2 1834.82   87.19
   5   2  -2 1728.03   87.39
   5   2  -2 1777.72   88.09
  -5  -2   2 1864.21   87.99
  -5  -2   2 1823.12   87.39
   4   2  -2 2588.94  119.49
   4   2  -2 2332.87  119.49
   4   2  -2 2450.95  120.09
  -4  -2   2 2474.15  119.49
  -4  -2   2 2553.64  119.99
   3   2  -2 1807.42   82.39
   3   2  -2 1694.13   82.69
   3   2  -2 1458.95   82.39
  -3  -2   2 1785.12   82.69
  -3  -2   2 1787.32   82.29
   2   2  -2  635.24   33.60
   2   2  -2  647.44   33.40
   2   2  -2  757.02   33.20
   2   2  -2  731.23   33.40
  -2  -2   2  699.13   33.50
  -2  -2   2  621.54   33.40
   1   2  -2 2616.64  134.19
   1   2  -2 2805.82  134.09
   1   2  -2 2830.12  134.29
  -1  -2   2 2941.71  134.29
  -1  -2   2 2950.50  134.09
  -1  -2   2 2592.64  134.19
   0   2  -2  250.07   13.20
   0   2  -2  247.68   12.80
   0  -2   2  261.47   13.00
  -1   2  -2 5670.63  263.17
   1  -2   2 5285.97  263.17
  -2   2  -2  619.94   28.00
  -2   2  -2  602.34   28.40
   2  -2   2  500.05   28.20
   2  -2   2  560.84   28.30
  -3   2  -2  348.57   17.90
  -3   2  -2  355.26   17.50
   3  -2   2  327.37   17.50
   3  -2   2  324.57   17.50
  -4   2  -2   31.70    3.90
  -4   2  -2   27.90    3.90
   4  -2   2   32.20    4.30
  -5   2  -2 1872.11   87.29
  -5   2  -2 1693.13   86.69
  -5   2  -2 1863.81   87.29
   5  -2   2 1738.63   87.19
  -6   2  -2   25.70    4.60
  -6   2  -2   15.60    4.60
  -6   2  -2   17.20    3.60
   6  -2   2   19.20    5.10
  -7   2  -2   53.89    5.20
  -7   2  -2   71.49    7.20
  -7   2  -2   79.69    7.20
   7  -2   2   74.69    7.70
   7  -2   2   75.59    8.20
  -8   2  -2    5.50    5.40
  -8   2  -2   -4.70    5.20
  -8   2  -2    5.00    3.50
   8  -2   2    1.50    6.00
   8  -2   2   -3.20    4.10
  -9   2  -2    5.00    3.60
  -9   2  -2   -8.20    6.30
  -9   2  -2    6.50    6.80
   9  -2   2    2.70    4.60
   9  -2   2   -2.30    7.10
 -10   2  -2   26.80    9.10
 -10   2  -2   27.20    8.50
 -10   2  -2   30.60    4.10
  10  -2   2   31.00    6.10
  10  -2   2   24.20   13.00
 -11   2  -2    5.10   11.50
 -11   2  -2   -1.40    8.70
  11  -2   2    5.30   10.60
  11  -2   2   -1.30    5.80
  11   1  -2   -5.30    9.80
 -11  -1   2  -12.90   11.40
 -11  -1   2   -2.90    8.80
  10   1  -2   14.50   10.30
 -10  -1   2    5.30    6.70
 -10  -1   2   -0.10    8.50
   9   1  -2   76.29    9.80
  -9  -1   2   75.39    7.40
  -9  -1   2   57.99    8.40
   8   1  -2    4.50    2.60
   8   1  -2    3.60    6.90
  -8  -1   2    6.90    4.80
  -8  -1   2    1.80    5.30
   7   1  -2  106.59   12.10
   7   1  -2  123.39   10.10
  -7  -1   2  118.59   10.80
  -7  -1   2  127.09    9.70
   6   1  -2  371.86   21.20
   6   1  -2  352.56   19.70
  -6  -1   2  389.96   20.50
  -6  -1   2  379.96   19.70
   5   1  -2  688.63   35.60
   5   1  -2  660.03   34.80
  -5  -1   2  731.43   35.50
  -5  -1   2  733.83   34.90
   4   1  -2   86.89    6.80
   4   1  -2   93.59    5.20
   4   1  -2   82.19    8.40
  -4  -1   2   93.09    6.60
  -4  -1   2   92.49    8.00
   3   1  -2   38.20    4.20
   3   1  -2   43.50    3.50
   3   1  -2   28.90    3.10
  -3  -1   2   40.70    3.80
  -3  -1   2   40.30    4.10
   2   1  -2   19.20    2.80
   2   1  -2   21.30    2.00
   2   1  -2   24.20    2.60
  -2  -1   2   21.00    2.00
  -2  -1   2   18.70    2.90
  -1   1  -2   44.10    3.40
  -1   1  -2   41.20    3.90
   1  -1   2   47.30    4.10
   1  -1   2   46.10    3.50
   1  -1   2   41.30    3.70
  -2   1  -2 4950.50  232.08
  -2   1  -2 5054.99  232.08
   2  -1   2 4602.74  232.08
   2  -1   2 4712.83  231.98
  -3   1  -2  908.41   42.00
  -3   1  -2  892.81   42.00
   3  -1   2  822.22   42.00
   3  -1   2  798.52   42.00
  -4   1  -2   10.60    3.70
  -4   1  -2   14.70    3.80
   4  -1   2   17.20    3.60
   4  -1   2   13.80    3.90
  -5   1  -2 2684.83  121.49
  -5   1  -2 2602.64  121.29
  -5   1  -2 2315.47  120.59
   5  -1   2 2440.76  121.39
   5  -1   2 2492.15  121.49
  -6   1  -2  465.05   23.90
  -6   1  -2  503.65   24.20
  -6   1  -2  402.26   22.30
   6  -1   2  446.66   24.30
   6  -1   2  445.86   24.10
  -7   1  -2   10.20    2.40
  -7   1  -2    3.30    4.60
  -7   1  -2   -4.80    5.20
   7  -1   2   13.00    4.80
   7  -1   2    5.20    5.20
  -8   1  -2  152.38   13.30
  -8   1  -2  146.39   12.60
   8  -1   2  145.09   14.80
  -9   1  -2   23.20    6.90
  -9   1  -2   15.20    6.80
   9  -1   2   20.60    8.80
 -10   1  -2  -22.40    7.50
 -10   1  -2    2.50    7.50
  10  -1   2   13.50    5.10
 -11   1  -2   25.50   12.40
 -11   1  -2   18.30    9.50
  11  -1   2   16.70    5.80
  11  -1   2   18.10   11.30
  11   0  -2    5.60   10.80
 -11   0   2    7.80    8.20
 -11   0   2   -1.50   12.20
  10   0  -2   26.30    9.50
 -10   0   2   20.60    8.70
 -10   0   2   26.70    7.30
   9   0  -2   27.60    8.40
  -9   0   2   19.90    6.40
   8   0  -2    1.20    6.40
   8   0  -2    4.90    2.80
  -8   0   2    4.60    4.40
  -8   0   2    5.80    5.30
   7   0  -2    1.50    5.20
  -7   0   2   -1.10    4.10
  -7   0   2    2.40    7.50
   6   0  -2   -5.20    4.40
  -6   0   2    2.70    3.60
  -6   0   2    0.50    3.70
  -6   0   2    0.30    2.00
   5   0  -2  237.98   11.60
   5   0  -2  217.88   14.10
  -5   0   2  224.68   13.60
  -5   0   2  222.68   12.60
  -5   0   2  217.18   11.60
   4   0  -2   40.70    4.10
   4   0  -2   50.89    4.10
   4   0  -2   46.60    5.10
  -4   0   2   47.00    4.20
  -4   0   2   49.50    5.60
  -4   0   2   52.29    4.90
   3   0  -2   31.30    3.60
   3   0  -2   35.10    4.20
  -3   0   2   37.20    3.20
  -3   0   2   40.00    2.90
  -3   0   2   28.90    3.70
   2   0  -2   -0.40    2.40
   2   0  -2   -1.80    1.50
  -2   0   2    1.40    2.60
  -2   0   2   -1.20    1.70
  -2   0   2    0.60    1.80
   1   0  -2  398.86   19.40
   1   0  -2  404.76   19.60
  -1   0   2  394.36   19.50
  -1   0   2  394.26   19.40
  -1   0  -2   11.00    1.80
   1   0   2    6.60    1.60
  -2   0  -2 4406.96  209.68
  -2   0  -2 4676.63  209.78
   2   0   2 4076.49  209.68
   2   0   2 4295.07  209.68
   3   0   2 9999.00  480.05
  -4   0  -2  141.39    9.60
  -4   0  -2  141.29    7.10
  -4   0  -2  146.59    9.20
   4   0   2  122.39    9.30
   4   0   2  122.49    9.90
  -5   0  -2  903.01   43.50
  -5   0  -2  927.71   43.80
   5   0   2  854.81   43.90
   5   0   2  825.82   43.50
  -6   0  -2   73.19    6.50
  -6   0  -2   61.59    5.50
   6   0   2   57.59    6.00
   6   0   2   44.20    6.10
  -7   0  -2   44.70    5.40
  -7   0  -2   29.70    8.70
   7   0   2   22.70    6.00
   7   0   2   27.40    5.50
  -8   0  -2 1085.99   55.09
  -8   0  -2 1104.69   54.69
   8   0   2 1086.89   55.49
   8   0   2 1076.29   54.69
  -9   0  -2   28.10    7.50
  -9   0  -2   29.50    6.70
   9   0   2   22.80    7.90
   9   0   2   42.50    7.30
 -10   0  -2    6.80    7.00
 -10   0  -2   12.40    7.60
  10   0   2   24.90   10.10
 -11   0  -2    7.10    8.50
  11   0   2   18.20   10.90
  11  -1  -2   10.70   10.00
 -11   1   2   -7.20   12.00
 -11   1   2    2.10    8.90
  10  -1  -2    6.60   13.50
 -10   1   2    5.10    7.80
 -10   1   2   16.90    7.40
   9  -1  -2   19.50    7.60
   9  -1  -2   18.00    3.30
  -9   1   2   16.50    7.10
  -9   1   2   11.00    6.10
  -9   1   2   15.50    3.30
   8  -1  -2   64.69    6.00
   8  -1  -2   53.99    7.80
  -8   1   2   50.99    4.60
  -8   1   2   54.49    6.30
  -8   1   2   52.89    7.30
   7  -1  -2   85.39    6.50
   7  -1  -2   87.39    8.20
  -7   1   2   82.29    6.70
  -7   1   2   95.09    9.10
   6  -1  -2  441.46   23.30
   6  -1  -2  394.56   21.30
  -6   1   2  470.05   23.00
  -6   1   2  453.65   22.60
  -6   1   2  392.96   21.50
   5  -1  -2  406.86   22.10
  -5   1   2  386.26   20.80
  -5   1   2  425.66   21.50
  -5   1   2  440.06   22.10
   4  -1  -2   17.70    2.70
   4  -1  -2   13.70    4.00
   4  -1  -2   13.00    2.30
  -4   1   2   10.30    2.60
  -4   1   2   19.10    3.40
  -4   1   2    9.90    4.00
   3  -1  -2 1259.37   64.39
   3  -1  -2 1333.27   63.89
   3  -1  -2 1338.07   64.09
  -3   1   2 1211.78   63.99
  -3   1   2 1402.96   64.49
  -3   1   2 1401.86   64.29
   1  -1  -2  758.52   36.30
   1  -1  -2  754.12   36.20
   1  -1  -2  743.43   36.10
  -1   1   2  725.73   36.10
  -1   1   2  750.52   36.20
  -1   1   2  743.83   36.20
   0  -1  -2 1119.49   51.39
   0   1   2 1010.90   51.09
  -1  -1  -2  507.35   24.20
  -1  -1  -2  506.05   24.50
   1   1   2  459.05   24.50
   1   1   2  517.95   24.20
  -2  -1  -2 1104.59   49.70
  -2  -1  -2 1034.60   50.09
   2   1   2  941.11   50.09
   2   1   2  985.10   50.29
   2   1   2 1090.39   49.70
  -3  -1  -2  939.01   43.70
   3   1   2  888.31   44.00
   3   1   2  855.31   43.70
  -4  -1  -2  350.26   17.70
  -4  -1  -2  337.87   17.30
   4   1   2  309.17   17.90
   4   1   2  307.37   17.30
  -5  -1  -2 4040.00  183.28
  -5  -1  -2 3865.41  182.98
   5   1   2 3606.14  182.98
   5   1   2 3665.33  183.28
  -6  -1  -2   20.80    4.40
  -6  -1  -2   24.90    4.60
   6   1   2   12.80    5.20
   6   1   2   22.50    4.50
  -7  -1  -2  249.88   15.30
  -7  -1  -2  258.07   15.70
   7   1   2  259.17   15.70
   7   1   2  232.08   17.20
  -8  -1  -2   18.90    5.60
  -8  -1  -2   13.80    5.80
   8   1   2   15.50    6.80
   8   1   2   27.70    6.30
  -9  -1  -2   30.60    6.20
   9   1   2   15.20    6.90
   9   1   2   12.20    8.10
 -10  -1  -2   49.20    8.30
  10   1   2   38.00   10.40
  10   1   2   37.90    8.50
 -11  -1  -2   17.40    9.10
  11   1   2    5.40   11.60
  11  -2  -2   67.19   12.60
 -11   2   2   56.09   10.50
 -11   2   2   56.89   12.90
  10  -2  -2   39.10    4.50
 -10   2   2   27.50    4.50
 -10   2   2   12.60    8.20
 -10   2   2   36.00    7.80
   9  -2  -2   30.80    7.90
   9  -2  -2   22.10    4.20
  -9   2   2   24.50    5.90
  -9   2   2   24.30    7.30
  -9   2   2   22.40    4.40
   8  -2  -2  184.68   11.30
   8  -2  -2  181.88   15.70
  -8   2   2  173.78   11.40
  -8   2   2  199.48   14.60
   7  -2  -2   49.60    4.40
   7  -2  -2   53.89    7.30
  -7   2   2   48.20    5.80
  -7   2   2   49.60    4.80
   6  -2  -2 2004.80   98.49
   6  -2  -2 1936.31   97.39
  -6   2   2 1854.91   97.49
  -6   2   2 2152.68   98.19
  -6   2   2 2141.29   98.39
   5  -2  -2 4578.24  231.98
   5  -2  -2 4707.93  232.58
  -5   2   2 5158.98  232.68
  -5   2   2 5144.99  232.58
  -5   2   2 4544.95  232.08
   4  -2  -2  206.38   12.10
   4  -2  -2  217.28   11.60
   4  -2  -2  204.48   12.70
  -4   2   2  220.88   12.50
  -4   2   2  221.48   12.60
  -4   2   2  198.78   12.10
   3  -2  -2 1626.04   71.49
   3  -2  -2 1379.86   71.19
   3  -2  -2 1384.26   71.49
  -3   2   2 1394.26   71.49
  -3   2   2 1507.45   71.49
  -3   2   2 1551.04   71.29
   2  -2  -2 1072.19   53.89
   2  -2  -2 1071.99   53.79
   2  -2  -2 1183.78   53.99
  -2   2   2 1042.70   53.99
  -2   2   2 1119.19   53.79
  -2   2   2 1166.38   53.89
   1  -2  -2 1117.29   51.19
   1  -2  -2  989.00   51.09
  -1   2   2 1077.69   50.99
  -1   2   2 1006.60   51.19
  -1   2   2 1074.69   51.09
   0  -2  -2 1945.41   90.99
   0   2   2 1799.32   90.89
   0   2   2 1910.51   90.99
  -1  -2  -2  471.25   21.50
   1   2   2  391.66   21.70
   1   2   2  431.36   21.70
  -2  -2  -2  572.34   28.20
  -2  -2  -2  580.34   28.50
   2   2   2  547.95   28.20
   2   2   2  602.34   28.60
  -3  -2  -2  139.99    8.40
   3   2   2  123.89    7.00
   3   2   2  114.99    9.30
   3   2   2  130.99    8.60
  -4  -2  -2   -0.10    2.90
   4   2   2    1.80    4.00
   4   2   2    1.60    3.40
  -5  -2  -2  184.18   11.20
   5   2   2  163.68   12.40
   5   2   2  182.98   11.50
  -6  -2  -2  295.47   16.00
   6   2   2  272.87   16.30
   6   2   2  277.47   17.70
  -7  -2  -2   63.69    6.20
   7   2   2   47.10    7.20
   7   2   2   61.69    6.50
  -8  -2  -2   23.60    5.80
   8   2   2   26.30    7.30
   8   2   2   12.50    6.00
  -9  -2  -2   -9.90    5.70
   9   2   2    0.30    8.00
   9   2   2    4.60    6.40
 -10  -2  -2    1.50    7.70
  10   2   2   -0.80    9.30
  10   2   2    3.80    7.20
 -11  -2  -2  -12.50    9.40
  11   2   2   -2.00    5.60
  11   2   2   -3.20   11.00
  11   2   2    2.50    9.10
  11  -3  -2   11.80   11.50
 -11   3   2   -0.20    9.20
 -11   3   2   18.80   13.80
 -11   3   2   -1.70    4.80
  10  -3  -2    0.40   16.20
  10  -3  -2   13.60    4.80
 -10   3   2   14.90    5.20
 -10   3   2   15.80    8.20
 -10   3   2   18.80    7.50
   9  -3  -2   -1.90    4.20
   9  -3  -2   -5.00    7.30
  -9   3   2   -1.40    7.10
  -9   3   2    2.30    4.50
  -9   3   2    3.00    6.10
   8  -3  -2   37.80    7.90
   8  -3  -2   35.80    4.60
  -8   3   2   41.40    6.50
  -8   3   2   34.10    6.70
  -8   3   2   25.10    5.10
   7  -3  -2   28.70    4.10
   7  -3  -2   36.00    6.20
  -7   3   2   28.80    4.30
  -7   3   2   32.80    9.90
  -7   3   2   29.50    5.40
   6  -3  -2   41.40    5.50
   6  -3  -2   42.70    4.70
  -6   3   2   59.99    6.00
  -6   3   2   54.49    6.00
  -6   3   2   47.60    4.90
   5  -3  -2  325.67   18.40
   5  -3  -2  322.37   17.50
  -5   3   2  307.47   17.80
  -5   3   2  340.27   18.20
  -5   3   2  345.47   18.40
   4  -3  -2 5543.25  273.97
   4  -3  -2 5525.65  273.77
  -4   3   2 5583.54  273.87
  -4   3   2 5911.01  273.97
  -4   3   2 5902.21  273.77
   3  -3  -2   28.80    3.90
   3  -3  -2   28.20    3.60
  -3   3   2   26.50    3.50
  -3   3   2   27.00    4.20
  -3   3   2   23.50    3.50
   2  -3  -2  992.20   50.89
   2  -3  -2  986.20   50.69
   2  -3  -2 1104.99   51.09
  -2   3   2 1003.50   50.99
  -2   3   2 1074.49   50.69
  -2   3   2 1086.79   50.89
   1  -3  -2  505.45   25.40
   1  -3  -2  465.05   25.30
  -1   3   2  529.65   24.90
  -1   3   2  477.05   25.40
  -1   3   2  527.55   25.20
   0  -3  -2 7343.96  338.27
   0  -3  -2 6818.72  338.27
   0   3   2 6932.71  338.27
   0   3   2 7064.19  338.27
   1   3   2   63.79    6.20
   1   3   2   65.19    6.40
   2   3   2 2005.50   91.69
   2   3   2 1863.11   91.29
   2   3   2 1805.12   91.49
  -3  -3  -2  403.96   19.80
   3   3   2  385.56   20.10
   3   3   2  368.66   19.20
   3   3   2  368.86   20.30
  -4  -3  -2  180.28   10.20
   4   3   2  168.98   10.70
   4   3   2  151.08    9.00
   4   3   2  157.08   11.40
  -5  -3  -2    4.30    3.30
   5   3   2    3.40    1.80
   5   3   2    6.70    4.60
   5   3   2    9.40    3.90
  -6  -3  -2   40.60    5.00
   6   3   2   37.10    5.20
   6   3   2   25.10    5.50
  -7  -3  -2   61.99    6.20
   7   3   2   52.19    6.40
   7   3   2   55.09    7.60
  -8  -3  -2  139.29   12.80
   8   3   2  152.98   15.90
   8   3   2  159.98   13.30
  -9  -3  -2   27.10    7.10
   9   3   2   43.60   10.20
   9   3   2   41.50    7.70
   9   3   2   36.70    5.90
 -10  -3  -2    8.80    8.50
  10   3   2   17.70    5.70
  10   3   2   29.50    8.30
  10   3   2   -3.70   10.10
 -11  -3  -2   -1.90    9.60
  11   3   2   15.30   11.50
  11   3   2   12.50    6.80
  11   3   2   19.00    9.70
  11  -4  -2    2.00    5.40
  11  -4  -2   -5.20   11.40
 -11   4   2   -2.50    6.70
 -11   4   2  -10.40   13.90
 -11   4   2  -11.20    9.30
  10  -4  -2   10.50   11.10
  10  -4  -2    7.90    5.30
 -10   4   2    1.20    8.80
 -10   4   2   13.60    9.00
 -10   4   2    7.90    5.50
   9  -4  -2    3.90    5.00
   9  -4  -2   -1.60    7.70
  -9   4   2    7.10    6.60
  -9   4   2   -3.90    5.20
  -9   4   2   -4.90    6.40
   8  -4  -2    2.80    6.60
   8  -4  -2   -5.30    4.50
  -8   4   2    9.00    5.00
  -8   4   2   -2.70    6.20
  -8   4   2    2.30    5.90
   7  -4  -2   31.60    5.10
   7  -4  -2   36.80    6.90
  -7   4   2   40.20    7.40
  -7   4   2   35.30    5.50
  -7   4   2   33.30    5.90
   6  -4  -2   -1.20    4.80
   6  -4  -2    4.60    3.90
  -6   4   2   -3.70    4.40
  -6   4   2   -0.40    4.30
  -6   4   2   -2.00    4.70
   5  -4  -2   54.79    5.80
   5  -4  -2   52.79    5.10
  -5   4   2   51.99    5.70
  -5   4   2   51.59    5.30
   4  -4  -2  187.18   12.00
   4  -4  -2  193.88   12.00
  -4   4   2  174.98   12.50
  -4   4   2  201.98   11.90
  -4   4   2  205.08   11.70
   3  -4  -2   -0.20    3.50
   3  -4  -2   -6.30    3.50
  -3   4   2    1.20    3.10
  -3   4   2   -5.50    3.70
  -3   4   2    0.30    3.20
   2  -4  -2   12.30    3.80
   2  -4  -2   10.10    1.90
  -2   4   2    9.80    3.90
  -2   4   2   13.40    3.00
  -2   4   2    9.90    3.30
   1  -4  -2    2.80    3.60
  -1   4   2    3.50    3.20
  -1   4   2    0.90    4.00
  -1   4   2    5.90    2.60
   0  -4  -2 1362.86   69.59
   0   4   2 1438.46   68.69
   0   4   2 1485.65   69.59
   0   4   2 1417.46   69.59
   1   4   2  144.69    8.60
   1   4   2  155.88   10.20
   1   4   2  143.09   10.00
   2   4   2  399.06   20.80
   2   4   2  399.56   20.50
   2   4   2  381.16   20.80
   3   4   2  689.53   32.40
   3   4   2  634.24   31.90
   3   4   2  611.64   32.40
   3   4   2  630.84   32.40
   4   4   2  104.79    8.70
   4   4   2   84.79    7.00
   4   4   2   97.09    8.50
   4   4   2   89.59    9.20
  -5  -4  -2   -2.10    3.70
   5   4   2    0.70    4.80
   5   4   2    0.10    4.20
   5   4   2   -3.10    3.60
   5   4   2   -9.20    2.70
  -6  -4  -2  533.75   27.60
   6   4   2  529.75   28.80
   6   4   2  562.84   27.80
   6   4   2  524.85   27.80
   6   4   2  497.95   26.40
  -7  -4  -2    4.50    4.90
   7   4   2    5.80    6.80
   7   4   2    6.30    4.60
   7   4   2    9.40    5.70
  -8  -4  -2  166.68   13.50
   8   4   2  153.18   17.00
   8   4   2  169.38   14.20
   8   4   2  174.68   13.20
  -9  -4  -2   -1.80    6.70
   9   4   2    5.30    5.90
   9   4   2    6.10    7.30
 -10  -4  -2    9.90    9.10
  10   4   2   14.00    7.00
  10   4   2   23.40    8.40
  10   4   2    9.60    9.80
  11  -5  -2    7.20    6.30
  11  -5  -2  -16.60   11.80
 -11   5   2   -1.20    7.10
 -11   5   2   -6.50   15.00
 -11   5   2    3.70   11.30
  10  -5  -2   79.99    8.30
  10  -5  -2   65.79   11.60
 -10   5   2   81.29   10.80
 -10   5   2   59.09    8.00
 -10   5   2   50.39   10.20
   9  -5  -2    4.30    7.60
   9  -5  -2    3.10    5.90
  -9   5   2   -2.00    6.70
  -9   5   2    5.10    6.40
  -9   5   2  -10.30    7.10
   8  -5  -2    6.70    6.70
   8  -5  -2   13.70    5.50
  -8   5   2    7.00    6.10
  -8   5   2    2.30    6.60
  -8   5   2    2.30    6.30
   7  -5  -2   25.00    5.70
   7  -5  -2   12.20    6.30
  -7   5   2    7.80    5.60
  -7   5   2   20.50    6.10
  -7   5   2   21.20    5.60
   6  -5  -2  112.19   10.60
   6  -5  -2   99.29   11.30
  -6   5   2  122.69   10.30
  -6   5   2  100.29    9.10
  -6   5   2   96.89   11.30
   5  -5  -2    4.50    4.30
   5  -5  -2    5.00    4.40
  -5   5   2    3.70    4.60
  -5   5   2    3.00    4.10
  -5   5   2    8.80    4.20
   4  -5  -2  279.77   15.80
   4  -5  -2  266.97   16.30
  -4   5   2  261.17   16.70
  -4   5   2  279.57   16.00
  -4   5   2  299.07   15.70
   3  -5  -2  144.79    8.20
   3  -5  -2  136.19   10.90
  -3   5   2  116.79   11.10
  -3   5   2  144.59    9.60
  -3   5   2  148.99   10.10
   2  -5  -2  148.19   10.90
   2  -5  -2  148.49    7.80
  -2   5   2  153.18   10.50
  -2   5   2  126.39   11.20
  -2   5   2  146.99    9.30
   1  -5  -2   31.50    4.80
  -1   5   2   56.09    5.70
  -1   5   2   37.00    5.90
  -1   5   2   45.40    5.30
   0  -5  -2 1551.84   79.99
   0   5   2 1677.53   79.99
   0   5   2 1603.54   79.99
   0   5   2 1714.53   78.89
   1   5   2  801.92   40.20
   1   5   2  815.22   41.20
   1   5   2  852.41   41.20
   2   5   2 2707.53  138.09
   2   5   2 3055.79  138.79
   2   5   2 2852.11  138.49
   2   5   2 2839.92  138.59
   3   5   2 1849.02   83.79
   3   5   2 1625.14   83.49
   3   5   2 1715.73   83.39
   3   5   2 1668.23   83.59
   4   5   2   16.50    3.90
   4   5   2   25.20    4.80
   4   5   2   23.10    4.30
   4   5   2   29.50    5.10
   5   5   2  700.93   36.20
   5   5   2  749.62   35.80
   5   5   2  684.03   35.70
   5   5   2  664.63   34.80
   6   5   2  280.87   15.90
   6   5   2  321.47   17.90
   6   5   2  289.57   18.90
   6   5   2  290.37   17.80
   7   5   2  179.88   16.20
   7   5   2  167.28   14.00
   7   5   2  173.58   13.70
   8   5   2   61.69    7.60
   8   5   2   46.60    8.80
   8   5   2   56.09    7.70
   9   5   2    2.10   10.40
   9   5   2   31.70    7.50
   9   5   2   14.30    8.90
  10   5   2    9.10   10.70
  10   5   2   -4.30    8.40
  10   5   2   -2.00    7.40
  10  -6  -2    2.20    7.90
  10  -6  -2    1.60    9.80
 -10   6   2    8.20   10.50
 -10   6   2    5.10    7.80
 -10   6   2  -16.90   10.40
   9  -6  -2    6.10    7.10
   9  -6  -2   17.30    9.00
  -9   6   2   13.90    7.40
  -9   6   2    7.50    7.50
  -9   6   2    1.20    7.70
   8  -6  -2   38.80    8.60
   8  -6  -2   47.60    7.40
  -8   6   2   38.80    7.80
  -8   6   2   42.40    8.60
  -8   6   2   47.50    8.10
   7  -6  -2   -3.10    6.00
   7  -6  -2   -1.90    6.20
  -7   6   2    6.60    5.80
  -7   6   2   -9.30    8.50
  -7   6   2    4.70    5.90
   6  -6  -2    6.70    5.40
   6  -6  -2    2.40    5.40
  -6   6   2  -11.80    6.10
  -6   6   2    1.50    4.80
   5  -6  -2  124.69   12.20
   5  -6  -2  137.89    9.40
   5  -6  -2  125.89   11.00
  -5   6   2  115.49   10.50
  -5   6   2  127.09   10.90
  -5   6   2  106.09   12.60
   4  -6  -2   33.00    5.90
   4  -6  -2   45.60    4.10
  -4   6   2   44.10    5.00
  -4   6   2   45.30    5.60
  -4   6   2   31.50    6.20
   3  -6  -2 1127.89   57.79
   3  -6  -2 1181.98   56.29
  -3   6   2 1203.88   57.69
  -3   6   2 1099.59   58.09
  -3   6   2 1190.28   56.99
   2  -6  -2  262.37   16.90
  -2   6   2  270.77   17.30
  -2   6   2  277.87   16.50
  -2   6   2  294.37   15.30
   1  -6  -2  916.71   48.30
  -1   6   2  985.70   48.20
  -1   6   2 1026.00   47.40
  -1   6   2  926.81   48.50
   0  -6  -2  528.85   29.70
   0   6   2  597.34   29.30
   0   6   2  559.74   29.60
   1   6   2    1.50    4.30
   1   6   2    0.50    3.00
   1   6   2   -0.50    3.70
   2   6   2 1116.19   55.79
   2   6   2 1074.29   55.09
   2   6   2 1191.68   56.19
   3   6   2  169.68   12.00
   3   6   2  141.09   11.30
   3   6   2  168.48   11.60
   3   6   2  150.58   11.00
   3   6   2  161.18   12.00
   4   6   2  300.37   18.30
   4   6   2  324.27   18.80
   4   6   2  337.57   19.00
   4   6   2  329.97   18.20
   4   6   2  317.37   18.60
   5   6   2   -7.10    5.60
   5   6   2   -9.60    3.80
   5   6   2   -1.20    5.00
   5   6   2   -0.80    5.60
   5   6   2   10.30    5.70
   6   6   2    6.50    6.40
   6   6   2   -6.00    4.00
   6   6   2   14.30    5.50
   6   6   2   12.80    6.00
   7   6   2   26.80    6.20
   7   6   2    6.10    4.00
   7   6   2    8.10    7.50
   7   6   2   19.70    6.90
   8   6   2   81.89   10.90
   8   6   2   82.09    8.70
   8   6   2   92.09    9.10
   9   6   2   14.70    9.80
   9   6   2    0.70    9.90
   9   6   2    6.20    7.50
   9   6   2   19.80    8.90
  10  -7  -2   -1.70    8.90
  10  -7  -2    5.00   11.00
 -10   7   2   -1.40    9.30
 -10   7   2   -8.20   12.60
   9  -7  -2   30.30    8.80
   9  -7  -2   29.50    9.90
  -9   7   2    6.70    8.40
  -9   7   2   23.40    8.90
  -9   7   2   10.00   10.70
   8  -7  -2   91.49   10.60
   8  -7  -2   98.39    9.50
  -8   7   2   66.89   10.20
  -8   7   2   81.89   10.50
  -8   7   2   81.79    9.10
   7  -7  -2    8.20    7.00
   7  -7  -2   -2.60    6.50
   7  -7  -2    8.20    5.50
  -7   7   2   -7.60    7.00
  -7   7   2   -1.90    7.00
  -7   7   2   -5.60    5.90
   6  -7  -2   67.19    6.50
   6  -7  -2   61.29    7.50
   6  -7  -2   50.09    7.60
  -6   7   2   45.80    8.10
  -6   7   2   46.50    6.40
   5  -7  -2  341.47   18.00
   5  -7  -2  337.27   20.80
  -5   7   2  329.07   19.90
  -5   7   2  314.67   18.80
  -5   7   2  306.07   21.20
   4  -7  -2   10.20    6.00
   4  -7  -2   10.60    3.10
  -4   7   2   11.10    6.80
  -4   7   2   10.10    5.20
  -4   7   2   10.90    4.40
   3  -7  -2   87.59    5.60
   3  -7  -2   68.09    7.70
  -3   7   2   70.39    8.60
  -3   7   2   87.39    8.80
  -3   7   2   93.99    8.40
   2  -7  -2    7.80    5.60
  -2   7   2    7.30    3.50
  -2   7   2    2.60    6.00
   1  -7  -2  158.28   13.20
  -1   7   2  138.19   13.80
  -1   7   2  146.99   13.80
  -1   7   2  166.18   10.40
   0   7   2  176.48   11.80
   0   7   2  222.18   15.00
   1   7   2   23.80    5.90
   1   7   2   20.40    3.60
   1   7   2   12.40    5.20
   2   7   2   20.70    5.70
   2   7   2   20.00    4.00
   2   7   2   16.40    4.70
   3   7   2   65.59    7.70
   3   7   2   84.89    8.90
   3   7   2   76.29    7.50
   3   7   2   63.59    7.20
   3   7   2   70.09    6.80
   4   7   2  272.37   16.40
   4   7   2  275.97   17.20
   4   7   2  264.77   17.10
   4   7   2  241.78   16.30
   4   7   2  234.48   16.30
   5   7   2   31.40    6.60
   5   7   2   12.60    5.00
   5   7   2   11.80    5.70
   5   7   2   34.40    6.10
   5   7   2   20.60    6.10
   6   7   2  495.85   26.10
   6   7   2  469.45   27.70
   6   7   2  513.35   27.90
   6   7   2  479.15   27.40
   6   7   2  481.45   27.80
   7   7   2   44.10    9.10
   7   7   2   48.00    8.50
   7   7   2   48.40    5.90
   7   7   2   49.50    8.90
   7   7   2   62.59    8.20
   8   7   2    7.30    9.50
   8   7   2    8.50   12.00
   8   7   2   -2.50    7.90
   8   7   2    6.50    8.30
   9   7   2    7.00    9.00
   9   7   2    9.50   10.80
   9   7   2    1.80   10.80
   9   7   2   10.40    9.40
   9  -8  -2   -6.30    9.70
   9  -8  -2   25.30   10.40
   9  -8  -2    8.70    9.90
  -9   8   2    4.00   10.40
  -9   8   2   -3.40    9.70
   8  -8  -2    3.20    9.10
   8  -8  -2    6.70    8.40
   8  -8  -2   -7.80    8.30
  -8   8   2    1.40    7.90
  -8   8   2  -10.30   11.30
   7  -8  -2   -1.50    6.00
   7  -8  -2    4.70    7.90
   7  -8  -2    1.00    7.90
  -7   8   2  -11.60    8.30
  -7   8   2   -0.70    6.80
  -7   8   2    4.90    7.90
   6  -8  -2   -7.10    4.90
   6  -8  -2   -4.30    7.20
  -6   8   2   -0.60    5.30
  -6   8   2    5.80    8.90
   5  -8  -2   41.90    8.00
   5  -8  -2   40.30    4.80
  -5   8   2   34.30    8.30
  -5   8   2   25.60    6.80
  -5   8   2   39.40    6.00
   4  -8  -2    9.30    2.90
   4  -8  -2    4.30    7.00
  -4   8   2    6.00    6.10
  -4   8   2    9.60    4.80
  -4   8   2   16.10    8.40
   3  -8  -2   13.80    6.90
  -3   8   2   14.30    4.50
  -3   8   2    8.00    5.90
  -3   8   2   14.80    7.60
   2  -8  -2  301.27   21.00
  -2   8   2  343.87   20.10
  -2   8   2  347.17   18.10
  -2   8   2  299.17   21.30
   1  -8  -2   99.29    9.90
  -1   8   2  113.99   11.60
  -1   8   2  127.99    9.10
  -1   8   2   76.19    9.30
   0   8   2  956.40   47.10
   0   8   2  883.81   47.30
   1   8   2   -2.00    5.80
   1   8   2   11.80    6.50
   1   8   2    8.10    3.70
   2   8   2    6.70    4.50
   2   8   2   13.90    6.10
   2   8   2   27.00    6.70
   3   8   2  161.38   12.70
   3   8   2  152.18   13.20
   3   8   2  200.48   15.10
   3   8   2  184.38   15.00
   3   8   2  207.98   15.00
   4   8   2   58.89    7.10
   4   8   2   66.19    8.40
   4   8   2   59.59    7.20
   4   8   2   53.59    8.10
   4   8   2   70.99    7.70
   5   8   2    5.70    5.60
   5   8   2    5.60    6.10
   5   8   2   13.40    7.30
   5   8   2   12.60    6.20
   5   8   2   14.50    6.30
   6   8   2   48.20    8.30
   6   8   2   60.79    8.60
   6   8   2   60.59    8.30
   6   8   2   48.30    7.40
   6   8   2   61.29    9.00
   7   8   2    8.00    9.40
   7   8   2  -17.00    8.50
   7   8   2    3.50    7.70
   7   8   2    1.30    8.30
   7   8   2  -12.70    5.90
   8   8   2  -10.40    9.10
   8   8   2   10.80   10.10
   8   8   2  -10.30    5.80
   8   8   2   -0.10    9.60
   8   8   2   -7.90    8.90
   8  -9  -2   -1.90    8.30
   8  -9  -2   13.60   19.10
  -8   9   2  -16.40    9.10
  -8   9   2    7.80   12.20
   7  -9  -2    7.30    6.40
   7  -9  -2   17.40    9.70
  -7   9   2    2.30   11.80
  -7   9   2    3.00   10.70
  -7   9   2    4.30    8.00
   6  -9  -2    8.70    9.10
   6  -9  -2   10.70    5.30
  -6   9   2   12.20   10.20
  -6   9   2    2.30    9.20
   5  -9  -2    2.30    3.50
   5  -9  -2    0.20    7.90
  -5   9   2    0.50    5.50
  -5   9   2   12.80   12.50
  -5   9   2    1.40    7.20
   4  -9  -2    1.40    7.50
  -4   9   2    7.30    9.20
  -4   9   2    1.10    5.00
  -4   9   2    8.30    6.70
   3  -9  -2   63.79    9.30
  -3   9   2   63.69    9.80
  -3   9   2   60.59    8.50
  -3   9   2   85.99    9.50
   2  -9  -2    4.50    8.00
  -2   9   2  -16.70    5.80
  -2   9   2   13.80    8.00
  -2   9   2    5.00    4.70
  -1   9   2  275.97   21.00
  -1   9   2  289.77   19.70
  -1   9   2  293.27   16.70
   0   9   2   49.60    8.70
   0   9   2   26.70    6.40
   0   9   2   47.40    6.00
   1   9   2  316.57   20.50
   1   9   2  253.47   15.60
   1   9   2  299.17   19.20
   2   9   2   35.10    7.10
   2   9   2   39.10    5.30
   2   9   2   46.40    7.80
   2   9   2   38.50    5.80
   3   9   2   32.70    7.70
   3   9   2   30.80    6.00
   3   9   2   43.70    7.50
   3   9   2   43.40    7.50
   3   9   2   31.40    6.30
   4   9   2   -6.20    7.20
   4   9   2   -2.00    5.70
   4   9   2    7.70    7.10
   4   9   2    2.90    5.90
   4   9   2   -6.70    7.70
   5   9   2   17.30    6.80
   5   9   2   19.30    7.10
   5   9   2   19.40    6.90
   5   9   2   19.00    8.00
   5   9   2    2.40    7.70
   6   9   2   56.79    9.10
   6   9   2   47.30    8.10
   6   9   2   48.80    8.90
   6   9   2   43.70    8.80
   6   9   2   41.40    9.70
   7   9   2  120.89   13.50
   7   9   2  120.09   12.30
   7   9   2   98.69   14.10
   7   9   2  119.89   14.00
   7   9   2  122.49   10.70
   7 -10  -2    8.40    9.90
   7 -10  -2    3.20    6.30
  -7  10   2   -9.30    9.10
  -7  10   2   -8.00   11.80
   6 -10  -2   18.10   10.70
  -6  10   2    5.50    7.20
  -6  10   2   12.50   10.60
   5 -10  -2    9.90    9.80
  -5  10   2   20.60    6.30
  -5  10   2    6.10    9.50
  -5  10   2    9.60   11.00
   4 -10  -2   57.29   10.30
  -4  10   2   52.79    9.40
  -4  10   2   59.99   11.50
  -4  10   2   57.29    6.50
   3 -10  -2   28.70    9.90
  -3  10   2   32.10    9.90
  -3  10   2   26.10    5.60
  -3  10   2   32.80    8.80
  -2  10   2   41.70    5.70
  -2  10   2   42.60    7.80
  -2  10   2   32.70   10.80
  -1  10   2   21.90    5.10
  -1  10   2   24.30   13.10
  -1  10   2    1.10    7.10
   0  10   2   77.89   10.10
   0  10   2   74.79    7.10
   0  10   2   61.59    9.20
   1  10   2    9.30    8.10
   1  10   2   27.80    7.50
   1  10   2    6.30    4.10
   2  10   2   -7.90    5.70
   2  10   2   -5.40    4.80
   2  10   2   10.40    8.00
   2  10   2    4.30    9.00
   2  10   2    3.80    7.60
   3  10   2   63.59    9.40
   3  10   2   63.39    9.70
   3  10   2   52.99    7.00
   3  10   2   61.69    7.90
   3  10   2   43.20   10.40
   4  10   2   32.60    7.80
   4  10   2   34.50    7.70
   4  10   2   36.40    9.40
   4  10   2   41.40    9.10
   4  10   2   23.70   10.40
   5  10   2   18.90    9.20
   5  10   2   23.60    9.20
   5  10   2   15.30    8.20
   5  10   2    9.90    8.20
   5  10   2   16.60   12.40
   5 -11  -2   11.00   11.80
  -5  11   2   -9.20   19.20
  -5  11   2   -2.00    7.20
  -5  11   2   29.70   13.40
  -4  11   2   -5.80    6.10
  -4  11   2   18.80   12.10
  -4  11   2    2.50   11.60
  -3  11   2    0.10    5.80
  -3  11   2    7.80   11.30
  -3  11   2   12.30   11.00
  -2  11   2   10.40   11.60
  -2  11   2    3.10    5.40
  -2  11   2   -1.80   11.10
  -1  11   2   -3.50   11.30
  -1  11   2    6.00   11.00
  -1  11   2    3.10    5.50
   0  11   2   34.30   12.60
   0  11   2   15.60    6.10
   0  11   2   31.90   10.40
   1  11   2   82.89    8.60
   1  11   2   76.29   13.70
   1  11   2   75.59   11.70
   1  11   2   82.19    8.00
   2  11   2    9.00   10.30
   2  11   2    0.40    5.10
   2  11   2    2.60   13.90
   2  11   2    3.30    6.60
   3  11   2   55.89   10.10
   3  11   2   52.09   11.00
   3  11   2   48.10    7.00
   3  11  -3   65.39   10.10
   3  11  -3   61.79   10.00
   3  11  -3   43.30   14.70
   3  11  -3   61.89   11.10
   3  11  -3   70.69    7.30
   2  11  -3   21.20   13.30
   2  11  -3  -13.20    9.20
   2  11  -3    9.50    6.80
   2  11  -3   10.50    4.70
   1  11  -3   35.90    6.30
   1  11  -3   13.60    9.80
   1  11  -3   22.80   13.00
   0  11  -3   45.10   11.10
   0  11  -3   41.20   12.90
   0  11  -3   52.29    6.30
   0 -11   3   42.40   11.30
  -1  11  -3  -12.60   12.00
  -1  11  -3    2.60   10.50
   1 -11   3    5.80   10.10
  -2  11  -3    4.10   10.80
  -2  11  -3   -0.30   10.70
   2 -11   3    9.30    9.90
  -3  11  -3   -3.00    9.30
  -3  11  -3  -17.10   11.20
   3 -11   3    5.00   11.20
  -4  11  -3    9.60   11.70
   4 -11   3   -1.20   10.70
   4 -11   3    0.50    5.30
  -5  11  -3    0.00   12.40
  -5  11  -3   -6.20    4.70
   5 -11   3    7.70    5.80
   5 -11   3   -8.40   12.00
   5  10  -3   14.10    7.60
   5  10  -3   25.20    7.90
   5  10  -3   33.00    9.20
   5  10  -3   39.00    9.00
   5  10  -3   21.40   11.30
   4  10  -3   -1.80    7.40
   4  10  -3    8.40    9.20
   4  10  -3    6.90    6.00
   4  10  -3   -0.50    7.70
   4  10  -3   -0.70    8.60
   3  10  -3   58.49    9.40
   3  10  -3   48.60    8.10
   3  10  -3   57.29    8.30
   3  10  -3   62.99    6.60
   3  10  -3   61.59   10.10
   2  10  -3   18.90    8.50
   2  10  -3   24.20    6.30
   2  10  -3   25.60    4.70
   2  10  -3   28.50    9.20
   1  10  -3   52.89    6.50
   1  10  -3   39.60    9.50
   1  10  -3   47.20    9.40
   1  10  -3   45.80    4.70
   1  10  -3   39.10    4.70
  -1 -10   3   53.99   16.80
   0  10  -3  103.69   11.50
   0  10  -3   97.29   10.70
   0  10  -3  118.69   10.30
  -1  10  -3   -3.60   14.90
  -1  10  -3   -2.90    7.40
   1 -10   3   11.90   12.60
  -2  10  -3    8.60   10.40
  -2  10  -3  -14.60    7.30
   2 -10   3    4.00    4.40
   2 -10   3    4.90    9.90
  -3  10  -3    2.10    7.70
  -3  10  -3    9.70    9.50
   3 -10   3   12.00    4.80
   3 -10   3    9.20    9.00
  -4  10  -3   16.80   10.70
  -4  10  -3    6.80    4.00
   4 -10   3    1.30    5.20
   4 -10   3    5.70    9.40
  -5  10  -3   72.79   12.10
  -5  10  -3   80.59   12.40
  -5  10  -3   89.79    9.50
   5 -10   3   76.99    7.70
   5 -10   3   89.49   12.50
  -6  10  -3    0.50   11.10
  -6  10  -3   13.30   15.00
  -6  10  -3    5.20    6.10
   6 -10   3    0.30    7.00
   6 -10   3    4.40   10.50
  -7  10  -3   15.80   11.30
  -7  10  -3   -6.70    7.70
   7 -10   3    2.40    8.80
   7 -10   3    9.20   11.60
   7   9  -3   21.30    8.20
   7   9  -3   28.00    9.90
   7   9  -3   17.50    9.90
   7   9  -3   30.30    7.40
   7   9  -3   18.50    9.20
   6   9  -3    8.70    6.50
   6   9  -3    1.00    7.60
   6   9  -3   11.80    8.60
   6   9  -3    8.80    7.30
   6   9  -3    4.30    8.30
   5   9  -3   59.09    7.90
   5   9  -3   60.19    8.70
   5   9  -3   71.09    9.40
   5   9  -3   52.49    9.20
   5   9  -3   68.99    7.90
   4   9  -3    6.50    5.90
   4   9  -3   14.50    7.70
   4   9  -3    4.20    6.70
   4   9  -3   -1.10    5.40
   4   9  -3    3.40    7.40
   3   9  -3  181.68   16.60
   3   9  -3  172.78   14.10
   3   9  -3  182.88   15.50
   3   9  -3  159.78   12.40
   3   9  -3  172.18   14.10
   2   9  -3   31.50    7.90
   2   9  -3   23.30    6.20
   2   9  -3   32.50    7.80
   2   9  -3   33.20    4.70
   1   9  -3    5.40    6.40
   1   9  -3   -2.50    7.10
   1   9  -3   -2.50    3.40
   1   9  -3   -0.70    4.60
  -1  -9   3  -10.20    6.60
   0   9  -3  195.58   11.10
   0   9  -3  189.78   17.80
   0   9  -3  199.58   11.10
   0   9  -3  179.98   16.50
   0   9  -3  208.58   13.10
   0  -9   3  235.48   17.60
  -1   9  -3   81.49    8.70
  -1   9  -3   73.19   10.10
  -1   9  -3  106.69    8.90
   1  -9   3   84.29    6.70
   1  -9   3   90.89   10.30
  -2   9  -3   46.60    7.50
  -2   9  -3   30.60    8.60
   2  -9   3   40.40    4.90
   2  -9   3   36.20    8.10
  -3   9  -3  -15.80    6.90
  -3   9  -3  -13.20    8.00
  -3   9  -3   11.70    3.10
   3  -9   3    4.30    7.60
   3  -9   3    6.90    4.30
  -4   9  -3   23.40    9.00
  -4   9  -3    0.80    3.90
   4  -9   3   13.80    8.60
   4  -9   3    4.40    5.20
  -5   9  -3   -4.00   10.60
  -5   9  -3    7.10    8.20
  -5   9  -3    4.10    4.70
   5  -9   3    5.90    5.60
   5  -9   3    2.30    8.70
  -6   9  -3   -1.40    8.70
  -6   9  -3    2.10    5.60
  -6   9  -3    8.20    9.80
   6  -9   3    6.40    6.80
   6  -9   3   -5.10    8.90
  -7   9  -3    6.80   10.50
  -7   9  -3    5.30    6.90
  -7   9  -3  -25.60   12.50
   7  -9   3   -1.40   11.40
   7  -9   3    4.30    8.40
  -8   9  -3   32.90   11.50
  -8   9  -3   24.60    8.40
   8  -9   3   38.20   10.30
   8  -9   3   43.20    8.90
   8  -9   3   44.60   11.20
   8   8  -3    1.40    9.00
   8   8  -3   -0.50   10.50
   8   8  -3    9.50    6.80
   8   8  -3    9.50    5.70
   7   8  -3   49.60    7.40
   7   8  -3   42.50    7.00
   7   8  -3   47.10   10.00
   7   8  -3   73.09    9.10
   7   8  -3   54.99    9.30
   6   8  -3   47.10    8.00
   6   8  -3   50.59    8.60
   6   8  -3   38.40    7.20
   6   8  -3   32.80    6.60
   6   8  -3   38.80    7.30
   5   8  -3   -9.20    5.90
   5   8  -3    0.30    6.70
   5   8  -3   -0.10    5.50
   5   8  -3    8.10    6.40
   5   8  -3    6.10    5.40
   4   8  -3   11.50    6.00
   4   8  -3   12.90    5.40
   4   8  -3    5.50    4.80
   4   8  -3   -3.10    5.80
   4   8  -3    7.70    5.90
   3   8  -3    9.90    5.40
   3   8  -3    3.70    5.90
   3   8  -3    5.40    5.00
   3   8  -3    7.80    6.00
   3   8  -3    8.40    4.30
   2   8  -3   -0.30    4.80
   2   8  -3   -3.50    5.60
   2   8  -3   -2.30    6.20
   2   8  -3   -1.60    3.40
  -2  -8   3   -7.80    6.50
   1   8  -3  118.39   10.60
   1   8  -3  147.19   10.50
   1   8  -3  140.19    9.20
   1   8  -3  140.09   13.00
  -1  -8   3  133.29   14.60
   0   8  -3   37.40    7.00
   0   8  -3   29.50    7.60
   0   8  -3   35.10    3.50
   0   8  -3   43.00    5.00
   0   8  -3   30.00    3.40
   0  -8   3   37.00    7.60
  -1   8  -3  487.35   26.10
  -1   8  -3  530.55   28.10
  -1   8  -3  506.55   25.00
  -1   8  -3  488.95   29.30
   1  -8   3  520.55   26.10
   1  -8   3  519.05   29.00
  -2   8  -3   15.30    7.10
  -2   8  -3   24.70    3.00
  -2   8  -3   30.20    6.30
   2  -8   3   19.80    6.80
   2  -8   3   22.70    4.20
  -3   8  -3   28.40    3.60
  -3   8  -3   12.60    8.00
  -3   8  -3   24.50    6.30
   3  -8   3   21.50    7.60
   3  -8   3   18.10    4.70
  -4   8  -3  164.68   16.50
  -4   8  -3  142.59   10.30
   4  -8   3  154.98   11.30
   4  -8   3  150.28   15.70
  -5   8  -3   -0.40    7.00
  -5   8  -3    0.60    4.30
  -5   8  -3    1.40    8.50
   5  -8   3    8.20    5.10
   5  -8   3   -0.50    6.90
  -6   8  -3   75.09    9.00
  -6   8  -3   55.09    6.90
  -6   8  -3   45.80    9.30
   6  -8   3   66.09    7.40
   6  -8   3   50.59    8.90
   6  -8   3   62.29    7.50
  -7   8  -3   15.40    8.70
  -7   8  -3   -1.40    6.70
  -7   8  -3    0.10    8.20
   7  -8   3   15.00    9.00
   7  -8   3   16.20    7.90
   7  -8   3   17.40    7.20
  -8   8  -3   -1.10   11.40
  -8   8  -3    2.90   10.90
  -8   8  -3   -0.80    7.40
   8  -8   3   -0.90    9.20
   8  -8   3    7.00    8.90
   8  -8   3    4.50    8.40
  -9   8  -3    0.40    9.40
  -9   8  -3    6.00   10.80
   9  -8   3    2.30    9.20
   9  -8   3    2.80   10.20
   9  -8   3  -22.70   10.70
   9   7  -3   11.00    9.80
   9   7  -3   -3.60    8.00
   9   7  -3   13.20    6.70
   9   7  -3    1.90   10.80
   8   7  -3   14.30   10.00
   8   7  -3   29.80    6.40
   8   7  -3   16.10    5.10
   8   7  -3   11.20    9.70
   8   7  -3    4.90    7.40
   7   7  -3   15.30    7.60
   7   7  -3   -2.70    7.60
   7   7  -3    0.10    6.70
   7   7  -3    9.80    5.40
   7   7  -3    0.50    4.80
   6   7  -3   33.00    6.50
   6   7  -3   14.90    5.00
   6   7  -3   12.20    6.10
   6   7  -3   10.10    5.20
   6   7  -3   24.00    7.30
   5   7  -3   13.30    5.90
   5   7  -3   12.10    4.80
   5   7  -3   15.60    5.90
   5   7  -3   26.10    5.50
   5   7  -3   17.20    5.60
   4   7  -3  337.77   20.10
   4   7  -3  333.77   19.60
   4   7  -3  354.06   19.60
   4   7  -3  362.36   20.40
   4   7  -3  344.17   20.40
   3   7  -3  143.79   15.70
   3   7  -3  172.98   11.50
   3   7  -3  158.18   13.70
   3   7  -3  183.88   12.00
   3   7  -3  178.78   12.40
   2   7  -3  316.77   17.40
   2   7  -3  328.97   18.40
  -2  -7   3  328.67   19.80
   1   7  -3  149.79    9.20
   1   7  -3  151.18   10.70
   1   7  -3  141.09   13.80
  -1  -7   3  150.68   13.20
   0   7  -3 1735.93   78.79
   0   7  -3 1535.35   78.89
   0   7  -3 1550.34   79.39
   0  -7   3 1763.12   79.49
   0  -7   3 1579.04   80.49
  -1   7  -3  339.47   16.60
  -1   7  -3  317.27   17.80
   1  -7   3  343.07   17.70
   1  -7   3  324.07   19.80
  -2   7  -3   13.00    2.50
  -2   7  -3   15.90    4.80
  -2   7  -3    3.10    5.70
   2  -7   3   11.10    5.30
   2  -7   3    6.70    3.50
  -3   7  -3   19.90    5.50
  -3   7  -3   15.40    6.90
  -3   7  -3   21.10    3.30
   3  -7   3   17.30    5.70
   3  -7   3   19.30    4.10
  -4   7  -3  383.46   23.40
  -4   7  -3  400.46   20.80
   4  -7   3  411.36   21.40
   4  -7   3  389.66   23.50
  -5   7  -3  130.09   14.40
  -5   7  -3  132.59   13.80
  -5   7  -3  128.69   10.30
   5  -7   3  124.49   10.70
   5  -7   3  137.39   11.20
   5  -7   3  127.99   13.70
  -6   7  -3   63.09    6.70
  -6   7  -3   58.29    7.70
  -6   7  -3   58.29    9.00
   6  -7   3   69.79    7.10
   6  -7   3   72.69    7.70
   6  -7   3   62.29    8.40
  -7   7  -3   50.99    9.10
  -7   7  -3   37.00    7.80
  -7   7  -3   54.59    7.40
   7  -7   3   59.09    8.50
   7  -7   3   59.49    9.10
   7  -7   3   51.19    7.40
  -8   7  -3   27.20    6.90
  -8   7  -3   11.40    8.10
  -8   7  -3    1.40    8.10
   8  -7   3   11.10    7.60
   8  -7   3   -4.30    7.60
   8  -7   3   28.20    7.90
  -9   7  -3    4.20   11.20
  -9   7  -3    4.40    8.80
  -9   7  -3   22.00    8.60
   9  -7   3   12.50    8.60
   9  -7   3   32.70   10.00
   9  -7   3   21.90    9.70
 -10   7  -3   -1.10   10.20
 -10   7  -3    4.10    8.90
  10  -7   3    1.80    9.80
  10  -7   3   -7.90   10.50
  10  -7   3  -13.80   19.10
   9   6  -3   10.40   10.30
   9   6  -3   20.70    9.90
   9   6  -3   19.00    6.30
   9   6  -3   33.50    7.40
   8   6  -3    3.10    5.50
   8   6  -3   11.40    8.80
   8   6  -3    4.60   10.40
   8   6  -3    4.50    3.70
   8   6  -3   13.00    5.90
   7   6  -3   -1.00    7.30
   7   6  -3    3.40    4.30
   7   6  -3   -3.70    5.50
   7   6  -3    9.70    5.20
   7   6  -3    5.00    7.30
   6   6  -3  507.05   26.10
   6   6  -3  504.45   27.60
   6   6  -3  526.55   27.10
   6   6  -3  478.35   26.10
   6   6  -3  472.45   28.30
   5   6  -3  195.28   15.60
   5   6  -3  212.78   14.60
   5   6  -3  223.98   14.10
   5   6  -3  203.88   12.90
   5   6  -3  201.48   13.50
   4   6  -3   33.90    5.40
   4   6  -3   32.90    5.10
   4   6  -3   26.40    4.90
   4   6  -3   25.70    4.50
   3   6  -3 1148.39   57.49
   3   6  -3 1137.09   57.89
   3   6  -3 1271.27   58.19
   3   6  -3 1131.19   57.49
   2   6  -3  107.09    8.20
   2   6  -3  121.19    9.30
   2   6  -3  110.49   10.10
  -2  -6   3  118.89   10.60
   1   6  -3 1628.74   81.59
   1   6  -3 1627.04   82.09
   1   6  -3 1800.62   82.69
  -1  -6   3 1636.44   82.69
  -1  -6   3 1752.62   82.09
   0   6  -3  130.19    8.90
   0   6  -3  125.49    8.10
   0   6  -3  151.98   10.60
   0  -6   3  130.99    8.80
   0  -6   3  125.69   10.90
  -1   6  -3  245.78   12.40
  -1   6  -3  261.47   15.00
  -1   6  -3  231.08   13.50
   1  -6   3  252.87   13.50
   1  -6   3  228.28   15.40
  -2   6  -3  111.29    6.70
  -2   6  -3  114.29    9.90
   2  -6   3   97.09   10.70
   2  -6   3  112.39    7.90
  -3   6  -3  628.34   32.60
  -3   6  -3  637.84   31.00
   3  -6   3  590.84   32.80
   3  -6   3  644.54   31.50
  -4   6  -3   21.70    6.10
  -4   6  -3   27.20    4.00
  -4   6  -3   21.40    9.60
   4  -6   3   25.00    4.10
   4  -6   3   24.50    5.70
   4  -6   3   33.30    4.40
  -5   6  -3   -7.30    5.90
  -5   6  -3   -5.80    4.00
  -5   6  -3    1.70    4.40
   5  -6   3   -5.70    4.10
   5  -6   3    0.20    4.10
   5  -6   3    5.70    5.50
  -6   6  -3  173.68   15.10
  -6   6  -3  200.48   14.50
  -6   6  -3  167.58   12.50
   6  -6   3  178.38   13.40
   6  -6   3  181.18   13.20
   6  -6   3  172.38   14.60
  -7   6  -3  121.99   14.10
  -7   6  -3  149.09   12.90
  -7   6  -3  144.99   14.30
   7  -6   3  162.58   15.20
   7  -6   3  147.09   14.00
   7  -6   3  148.99   13.30
  -8   6  -3   14.10    6.70
  -8   6  -3   12.90    7.60
  -8   6  -3   27.10    7.10
   8  -6   3   24.20    6.70
   8  -6   3   25.80    7.30
  -9   6  -3   -1.10    7.80
  -9   6  -3    1.00    7.90
  -9   6  -3    8.40    7.70
   9  -6   3    6.90    7.80
   9  -6   3    0.90    9.00
 -10   6  -3   16.20    8.00
 -10   6  -3    5.20    9.70
 -10   6  -3   -2.10   12.60
  10  -6   3   23.10    8.60
  10   5  -3   18.10   11.10
  10   5  -3   13.40    7.60
  10   5  -3   17.00    6.30
  10   5  -3    0.50   10.60
   9   5  -3  206.48   21.80
   9   5  -3  224.28   14.70
   9   5  -3  164.68   19.40
   9   5  -3  189.08   15.10
   8   5  -3  115.49   11.90
   8   5  -3  163.88   16.10
   8   5  -3  141.89   12.20
   8   5  -3  159.58   11.90
   7   5  -3   29.30    5.00
   7   5  -3   24.40    5.10
   7   5  -3   14.60    6.70
   7   5  -3   20.20    3.50
   7   5  -3   17.60    7.60
   7   5  -3   23.30    4.00
   6   5  -3    6.60    4.10
   6   5  -3   -5.40    6.10
   6   5  -3    0.40    4.60
   6   5  -3   10.70    5.90
   6   5  -3   -0.70    3.80
   5   5  -3    2.40    4.90
   5   5  -3    1.40    3.60
   5   5  -3   -7.40    5.00
   5   5  -3   -1.40    4.20
   4   5  -3  200.28   12.80
   4   5  -3  215.18   12.70
   4   5  -3  199.08   11.90
   4   5  -3  187.58   13.30
   3   5  -3 1117.39   55.49
   3   5  -3 1110.49   55.69
   3   5  -3 1236.58   56.09
   3   5  -3 1095.49   55.99
  -3  -5   3 1124.19   56.09
   2   5  -3    0.60    3.50
   2   5  -3   -3.50    3.20
   2   5  -3   -1.60    2.80
  -2  -5   3   -1.00    3.70
   1   5  -3   44.00    4.40
   1   5  -3   50.39    4.70
   1   5  -3   49.00    5.10
  -1  -5   3   35.60    4.90
  -1  -5   3   45.80    4.20
   0   5  -3 2111.69  107.69
   0   5  -3 2337.57  108.29
   0  -5   3 2370.56  107.69
   0  -5   3 2095.19  108.19
  -1   5  -3 1755.52   82.89
  -1   5  -3 1821.42   84.19
  -1   5  -3 1656.03   83.49
   1  -5   3 1582.64   84.09
   1  -5   3 1803.82   83.49
  -2   5  -3  148.29   10.80
  -2   5  -3  150.78    8.40
   2  -5   3  161.88    9.40
   2  -5   3  137.79   11.00
  -3   5  -3  840.42   39.80
   3  -5   3  777.92   40.90
   3  -5   3  829.92   40.10
   3  -5   3  800.72   39.90
  -4   5  -3  506.35   26.20
  -4   5  -3  509.25   25.20
   4  -5   3  517.05   25.50
   4  -5   3  466.95   25.30
   4  -5   3  479.45   26.30
  -5   5  -3   25.10    4.40
  -5   5  -3   26.80    5.60
  -5   5  -3   30.90    5.40
   5  -5   3   26.40    4.60
   5  -5   3   30.50    5.30
   5  -5   3   31.60    4.90
  -6   5  -3   59.59    6.30
  -6   5  -3   46.00    5.90
  -6   5  -3   36.90    6.60
   6  -5   3   49.60    6.00
   6  -5   3   52.59    6.40
  -7   5  -3    4.60    5.60
  -7   5  -3   14.30    5.50
  -7   5  -3   20.30    5.70
   7  -5   3   16.70    5.70
   7  -5   3   15.70    5.80
  -8   5  -3   26.60    6.20
  -8   5  -3   28.20    6.90
  -8   5  -3   18.70    6.40
   8  -5   3   19.10    7.10
   8  -5   3   30.60    6.40
  -9   5  -3   10.30    7.60
  -9   5  -3    2.20    6.30
  -9   5  -3    0.10    7.50
   9  -5   3    6.30    7.10
   9  -5   3    1.80    7.60
 -10   5  -3    5.60    9.40
 -10   5  -3   18.20    9.40
 -10   5  -3   16.30    6.70
  10  -5   3   18.80    8.10
  10  -5   3   12.40   11.80
 -11   5  -3   -5.50   14.40
 -11   5  -3   -4.60    6.60
  11  -5   3    2.20   11.50
  11  -5   3   -8.20    8.80
  10   4  -3    6.60    4.80
  10   4  -3    6.10   10.50
  10   4  -3   -6.00   10.60
  10   4  -3    9.20    7.20
 -10  -4   3   -1.20    6.80
   9   4  -3   75.39    6.50
   9   4  -3   66.89    7.70
   9   4  -3   59.99   10.50
   9   4  -3   62.19   12.50
  -9  -4   3   65.29    7.60
   8   4  -3   69.19    9.50
   8   4  -3   63.69    9.30
   8   4  -3   68.09    6.40
   8   4  -3   68.89    7.00
  -8  -4   3   66.39    6.70
   7   4  -3   47.40    5.70
   7   4  -3   38.00    7.20
   7   4  -3   46.50    7.70
   7   4  -3   46.70    5.50
  -7  -4   3   39.90    5.30
   6   4  -3  446.26   25.80
   6   4  -3  452.75   26.20
   6   4  -3  473.85   24.00
   6   4  -3  440.76   23.40
   6   4  -3  500.85   24.30
  -6  -4   3  480.75   25.30
   5   4  -3  387.46   21.50
   5   4  -3  363.16   21.80
   5   4  -3  380.76   20.10
   5   4  -3  419.06   20.70
   4   4  -3  667.53   34.80
   4   4  -3  675.83   35.90
   4   4  -3  686.73   35.50
   4   4  -3  790.72   35.30
   3   4  -3   85.89    7.20
   3   4  -3   93.79    7.50
   3   4  -3   87.69    6.60
   3   4  -3   81.99    8.20
  -3  -4   3   72.79    8.00
   2   4  -3 2434.16  119.79
   2   4  -3 2447.66  119.49
   2   4  -3 2695.13  119.89
  -2  -4   3 2332.27  119.79
   1   4  -3   17.80    3.50
   1   4  -3   17.10    3.40
  -1  -4   3   24.20    3.60
  -1  -4   3   16.90    3.60
   0   4  -3 1260.97   60.39
   0   4  -3 1180.18   59.89
   0   4  -3 1305.57   59.39
   0  -4   3 1279.27   59.99
   0  -4   3 1139.89   60.39
  -1   4  -3 1733.03   81.29
  -1   4  -3 1782.12   82.29
  -1   4  -3 1561.04   81.69
   1  -4   3 1745.83   81.79
   1  -4   3 1633.94   82.29
  -2   4  -3  402.36   19.20
  -2   4  -3  390.36   20.30
   2  -4   3  362.26   20.50
   2  -4   3  381.56   19.60
  -3   4  -3  182.58   10.40
  -3   4  -3  180.78   11.60
   3  -4   3  198.68   11.00
   3  -4   3  173.08   11.70
   3  -4   3  174.88   10.50
  -4   4  -3  208.08   12.10
  -4   4  -3  220.68   13.20
   4  -4   3  205.88   13.00
   4  -4   3  209.18   12.30
   4  -4   3  197.28   12.10
  -5   4  -3   -0.50    4.60
  -5   4  -3    8.40    3.90
  -5   4  -3    6.00    4.20
   5  -4   3    7.30    4.00
   5  -4   3   11.40    3.90
  -6   4  -3   26.90    5.10
  -6   4  -3   32.20    5.20
   6  -4   3   30.70    5.30
   6  -4   3   25.70    5.20
  -7   4  -3   43.70    6.40
  -7   4  -3   44.00    5.70
  -7   4  -3   47.70    5.90
   7  -4   3   38.60    5.90
   7  -4   3   38.20    6.30
  -8   4  -3  151.18   12.60
  -8   4  -3  179.98   14.10
  -8   4  -3  163.58   14.40
   8  -4   3  166.28   14.90
   8  -4   3  161.38   13.50
  -9   4  -3   -2.90    6.90
  -9   4  -3   -1.10    5.20
  -9   4  -3  -15.70    6.70
   9  -4   3    2.80    5.60
   9  -4   3    0.30    7.20
 -10   4  -3    1.60    5.00
 -10   4  -3   -0.90    9.10
 -10   4  -3    3.00    7.70
  10  -4   3    2.20    9.90
  10  -4   3    0.40    6.80
 -11   4  -3   13.70   12.90
 -11   4  -3   -4.80   10.60
 -11   4  -3    4.40    5.70
  11  -4   3   13.70    7.60
  11  -4   3   -7.60   12.00
  11   3  -3    1.60   10.90
  11   3  -3    8.30   11.10
 -11  -3   3   -4.90    8.40
  10   3  -3   56.69    4.90
  10   3  -3   55.09   11.30
  10   3  -3   66.19   12.00
 -10  -3   3   55.79    8.40
   9   3  -3   21.20    8.60
   9   3  -3   20.50    4.40
   9   3  -3   27.50    6.20
  -9  -3   3   19.30    6.00
  -9  -3   3   19.70    7.20
   8   3  -3  530.55   28.70
   8   3  -3  535.15   31.10
   8   3  -3  557.94   27.80
  -8  -3   3  520.25   28.50
  -8  -3   3  589.14   30.40
   7   3  -3    7.30    4.10
   7   3  -3    8.00    5.80
   7   3  -3    2.60    3.30
  -7  -3   3    2.00    4.00
  -7  -3   3    7.60    5.90
   6   3  -3    8.60    2.10
   6   3  -3    9.70    5.60
   6   3  -3    6.50    3.30
   6   3  -3    8.30    3.60
  -6  -3   3    8.60    3.40
  -6  -3   3   10.40    4.50
   5   3  -3   27.30    5.00
   5   3  -3   26.20    3.70
   5   3  -3   29.50    3.60
  -5  -3   3   28.50    5.00
  -5  -3   3   31.10    3.60
   4   3  -3  544.95   27.90
   4   3  -3  615.04   28.20
   4   3  -3  557.34   28.80
   4   3  -3  523.15   29.00
  -4  -3   3  574.54   28.70
   3   3  -3  947.21   43.80
   3   3  -3  878.01   43.90
   3   3  -3  839.22   43.30
   3   3  -3  844.02   44.10
  -3  -3   3  952.20   43.90
   2   3  -3  624.44   28.60
   2   3  -3  548.55   28.70
   2   3  -3  550.84   28.30
  -2  -3   3  616.14   28.40
  -2  -3   3  528.55   28.60
   1   3  -3 3770.02  177.68
   1   3  -3 3500.45  177.58
   1   3  -3 3840.32  177.28
  -1  -3   3 3856.11  177.58
  -1  -3   3 3482.25  177.58
   0   3  -3 2094.69   96.39
   0   3  -3 1909.91   96.09
   0  -3   3 2117.99   96.19
   0  -3   3 1847.92   96.29
  -1   3  -3    7.20    3.00
  -1   3  -3    5.50    2.30
  -1   3  -3    3.60    1.20
   1  -3   3    3.00    1.20
   1  -3   3    2.10    2.70
   1  -3   3    6.00    2.40
  -2   3  -3  152.48    9.50
  -2   3  -3  152.08    8.40
   2  -3   3  153.58    9.00
   2  -3   3  143.69    9.80
  -3   3  -3 2110.79   97.99
  -3   3  -3 2129.79   97.59
   3  -3   3 1968.90   97.89
   3  -3   3 1877.31   97.59
  -4   3  -3 2406.26  113.09
  -4   3  -3 2433.56  112.69
   4  -3   3 2201.98  112.69
   4  -3   3 2282.27  112.89
  -5   3  -3 1033.60   49.40
  -5   3  -3 1043.20   49.20
  -5   3  -3  961.00   49.00
   5  -3   3  968.80   49.10
   5  -3   3  962.30   49.10
  -6   3  -3  327.27   18.20
  -6   3  -3  328.37   18.10
  -6   3  -3  312.27   17.40
   6  -3   3  310.27   17.80
   6  -3   3  304.67   18.20
  -7   3  -3   -8.60    3.80
  -7   3  -3   -1.70    5.40
  -7   3  -3    5.50    4.70
   7  -3   3   -3.20    5.00
   7  -3   3   -0.10    4.60
  -8   3  -3  -11.40    5.20
  -8   3  -3    4.10    5.60
  -8   3  -3    7.80    4.00
   8  -3   3   11.10    6.40
   8  -3   3    5.50    5.20
  -9   3  -3   83.89    8.90
  -9   3  -3   87.69    9.20
  -9   3  -3  101.99    9.50
   9  -3   3   87.49   10.30
   9  -3   3   78.39    8.00
 -10   3  -3   -9.00    8.50
 -10   3  -3    1.80    4.30
 -10   3  -3   -0.30    7.60
  10  -3   3    3.70    6.20
  10  -3   3   -9.90   10.40
 -11   3  -3  -11.30    9.90
 -11   3  -3    8.20    4.90
 -11   3  -3    3.20   12.00
  11  -3   3   -6.80   11.30
  11  -3   3    3.30    7.00
  11   2  -3    8.80   10.70
 -11  -2   3    2.50    7.80
  10   2  -3   -9.80    9.40
 -10  -2   3   10.80    9.00
   9   2  -3    1.30    8.60
  -9  -2   3    3.00    5.50
  -9  -2   3   -9.20    6.40
   8   2  -3   -4.70    5.00
   8   2  -3    4.40    2.90
   8   2  -3    4.70    7.70
  -8  -2   3    4.00    4.60
  -8  -2   3   13.70    5.90
   7   2  -3   29.90    7.00
   7   2  -3   43.60    3.80
   7   2  -3   42.70    5.00
  -7  -2   3   36.70    6.10
  -7  -2   3   34.70    4.90
   6   2  -3    7.70    5.20
   6   2  -3   13.30    3.70
   6   2  -3   11.70    2.80
  -6  -2   3   16.80    5.10
  -6  -2   3   13.30    3.60
   5   2  -3 1590.14   81.29
   5   2  -3 1749.92   81.19
   5   2  -3 1717.13   80.99
   5   2  -3 1620.34   82.19
  -5  -2   3 1708.63   82.09
  -5  -2   3 1694.93   81.39
   4   2  -3  498.25   24.90
   4   2  -3  517.45   25.10
   4   2  -3  482.25   26.10
   4   2  -3  483.45   25.10
  -4  -2   3  525.55   25.10
  -4  -2   3  532.95   26.00
   3   2  -3  380.46   17.80
   3   2  -3  328.77   18.40
   3   2  -3  370.26   17.50
   3   2  -3  324.87   18.70
  -3  -2   3  354.56   18.30
  -3  -2   3  343.77   17.50
   2   2  -3 2143.39   96.69
   2   2  -3 1929.51   96.79
   2   2  -3 2102.79   96.49
   2   2  -3 1893.01   96.99
  -2  -2   3 2079.99   96.79
  -2  -2   3 1887.61   96.69
   1   2  -3 1849.71   92.69
   1   2  -3 1992.20   92.69
   1   2  -3 1939.21   92.39
  -1  -2   3 1987.20   92.39
  -1  -2   3 1980.20   92.69
  -1  -2   3 1778.02   92.59
   0   2  -3  728.73   39.40
   0   2  -3  876.31   39.40
   0  -2   3  760.42   39.30
   0  -2   3  859.41   39.30
  -1   2  -3  644.84   31.10
  -1   2  -3  580.14   30.90
  -1   2  -3  691.03   30.60
   1  -2   3  623.24   31.00
   1  -2   3  642.24   30.60
   1  -2   3  610.64   31.20
  -2   2  -3  152.48    8.10
  -2   2  -3  142.29    8.90
   2  -2   3  145.49    8.50
   2  -2   3  124.19    8.50
  -3   2  -3   -2.70    2.70
  -3   2  -3    0.60    2.80
   3  -2   3   -1.90    2.70
  -4   2  -3  404.46   20.50
  -4   2  -3  415.86   20.40
   4  -2   3  361.66   20.40
   4  -2   3  375.36   20.60
  -5   2  -3  280.47   16.20
  -5   2  -3  321.17   17.00
  -5   2  -3  313.47   17.00
   5  -2   3  294.27   17.10
  -6   2  -3  639.94   32.10
  -6   2  -3  670.83   32.20
  -6   2  -3  582.54   31.20
   6  -2   3  608.34   32.30
  -7   2  -3  323.07   18.30
  -7   2  -3  352.36   19.80
  -7   2  -3  379.16   20.20
   7  -2   3  340.97   20.60
  -8   2  -3   37.90    6.30
  -8   2  -3   58.39    7.30
  -8   2  -3   43.90    4.60
   8  -2   3   48.70    7.40
  -9   2  -3   -8.40    5.70
  -9   2  -3   -1.20    3.30
  -9   2  -3    7.90    7.00
   9  -2   3   -4.20    5.30
   9  -2   3   -1.70    7.10
 -10   2  -3   41.40    4.50
 -10   2  -3   52.09    9.60
 -10   2  -3   52.69    9.00
  10  -2   3   35.70   17.80
  10  -2   3   44.70    6.80
 -11   2  -3    2.00   12.10
 -11   2  -3  -21.80    8.50
  11  -2   3   -0.70    6.20
  11  -2   3   11.40   11.40
  11   1  -3    2.30   11.00
 -11  -1   3    8.70   11.50
 -11  -1   3   -8.00    8.50
  10   1  -3    1.90    9.30
 -10  -1   3    2.40    8.80
 -10  -1   3  -20.70    6.30
   9   1  -3    5.30    7.80
  -9  -1   3   15.60    5.70
  -9  -1   3    8.20    5.10
   8   1  -3  177.18   15.80
  -8  -1   3  177.38   12.40
  -8  -1   3  168.68   13.90
   7   1  -3   10.00    5.40
  -7  -1   3   10.70    5.10
  -7  -1   3    5.00    4.00
   6   1  -3  129.79    9.60
   6   1  -3  140.99    7.70
   6   1  -3  139.89   11.70
  -6  -1   3  126.99    9.40
  -6  -1   3  149.29   10.80
   5   1  -3   37.30    3.80
   5   1  -3   45.80    3.70
   5   1  -3   38.10    4.00
   5   1  -3   28.80    4.80
  -5  -1   3   38.30    4.00
  -5  -1   3   39.50    4.70
   4   1  -3    1.80    3.40
   4   1  -3    2.80    2.50
   4   1  -3    3.40    1.70
   4   1  -3    7.60    2.00
  -4  -1   3    2.40    3.30
  -4  -1   3    6.30    2.50
   3   1  -3 1296.87   60.39
   3   1  -3 1262.17   60.49
   3   1  -3 1268.27   60.49
   3   1  -3 1163.08   60.99
  -3  -1   3 1252.87   60.49
  -3  -1   3 1272.77   60.99
   2   1  -3   34.10    3.10
   2   1  -3   23.40    2.90
   2   1  -3   35.10    3.70
  -2  -1   3   35.20    2.70
  -2  -1   3   27.50    3.00
  -2  -1   3   32.40    3.20
   1   1  -3 2892.51  135.59
   1   1  -3 2541.85  135.89
  -1  -1   3 2946.21  135.79
  -1  -1   3 2852.91  135.59
  -1  -1   3 2873.11  135.59
   0   1  -3 2103.59   99.69
   0   1  -3 2045.00   99.49
   0  -1   3 2071.49   99.59
   0  -1   3 2067.99   99.69
  -1   1  -3 3051.89  144.79
   1  -1   3 2973.60  144.79
  -2   1  -3 3761.52  176.58
  -2   1  -3 3935.21  176.48
   2  -1   3 3421.76  176.58
   2  -1   3 3564.54  176.48
  -3   1  -3  702.73   32.60
  -3   1  -3  686.63   32.60
   3  -1   3  613.84   32.60
   3  -1   3  618.94   32.50
  -4   1  -3   97.09    7.80
  -4   1  -3  100.79    8.10
   4  -1   3   98.09    8.20
   4  -1   3   80.79    8.30
  -5   1  -3 2466.95  131.29
  -5   1  -3 2889.11  132.09
  -5   1  -3 2941.21  132.19
   5  -1   3 2664.23  131.99
   5  -1   3 2682.83  132.09
  -6   1  -3  610.24   33.50
  -6   1  -3  738.73   35.10
  -6   1  -3  717.33   34.90
   6  -1   3  702.93   35.20
   6  -1   3  667.03   34.90
  -7   1  -3  213.88   11.90
  -7   1  -3  195.28   19.30
  -7   1  -3  242.68   14.80
   7  -1   3  241.48   15.30
   7  -1   3  238.28   16.00
  -8   1  -3   -6.90    5.40
  -8   1  -3    2.10    5.60
   8  -1   3    1.10    5.80
   8  -1   3    6.90    7.30
  -9   1  -3  114.09   10.10
  -9   1  -3  107.69   10.10
   9  -1   3  106.59   11.30
 -10   1  -3   16.10    8.30
 -10   1  -3   -3.10    8.20
  10  -1   3   20.60   16.60
 -11   1  -3  -11.90    9.00
  11  -1   3    6.70    5.90
  11  -1   3    3.80   11.10
  11   0  -3   -2.50   10.90
 -11   0   3    8.60    8.40
 -11   0   3  -11.00   12.40
  10   0  -3    3.20    9.40
 -10   0   3   -2.50    6.90
 -10   0   3   19.90    7.20
   9   0  -3   79.79    9.70
  -9   0   3   92.99    8.60
  -9   0   3  102.39   11.30
   8   0  -3   -1.60    6.10
  -8   0   3    9.20    5.50
  -8   0   3   -3.90    5.00
   7   0  -3   -0.10    5.10
  -7   0   3    3.00    5.10
  -7   0   3    6.60    4.10
   6   0  -3   86.19   10.00
   6   0  -3  108.89    6.50
  -6   0   3  109.99    8.30
  -6   0   3  102.39    9.50
  -6   0   3   91.59    6.80
   5   0  -3  411.16   23.70
   5   0  -3  484.65   22.30
  -5   0   3  472.45   23.00
  -5   0   3  404.46   22.50
  -5   0   3  469.35   23.70
   4   0  -3  115.29    6.90
  -4   0   3  115.09    7.60
  -4   0   3  125.59    8.80
   3   0  -3   59.49    6.60
   3   0  -3   71.19    5.10
  -3   0   3   76.29    5.40
  -3   0   3   70.59    5.20
  -3   0   3   70.79    6.70
   2   0  -3 1376.56   69.59
   2   0  -3 1491.25   69.39
  -2   0   3 1447.26   69.39
   1   0  -3 1292.17   62.39
   1   0  -3 1283.47   62.39
   1   0  -3 1297.07   62.29
  -1   0   3 1320.37   62.39
  -1   0   3 1295.47   62.29
  -1   0   3 1268.07   62.39
   0   0  -3 1453.35   63.99
   0   0   3 1196.18   63.79
  -1   0  -3  857.21   41.70
  -1   0  -3  861.51   41.90
   1   0   3  873.91   41.90
  -2   0  -3 4200.08  193.88
   2   0   3 4071.09  193.88
   2   0   3 3825.22  193.78
  -3   0  -3 1577.94   72.99
  -3   0  -3 1541.55   72.89
   3   0   3 1410.96   72.79
   3   0   3 1478.45   72.99
  -4   0  -3  228.98   13.10
  -4   0  -3  243.18   13.50
   4   0   3  231.48   13.20
   4   0   3  213.48   13.60
  -5   0  -3   65.09    6.20
  -5   0  -3   67.89    4.10
  -5   0  -3   79.99    7.50
   5   0   3   47.40    5.50
   5   0   3   52.99    5.80
  -6   0  -3    1.70    3.70
  -6   0  -3   -7.90    3.80
   6   0   3    4.20    4.30
   6   0   3    0.60    4.20
  -7   0  -3   56.69    7.50
  -7   0  -3   88.39    9.40
   7   0   3   75.19    7.00
   7   0   3   70.39    7.40
  -8   0  -3   84.09    8.30
   8   0   3   99.69    9.50
   8   0   3   85.69    8.40
  -9   0  -3   81.09    8.60
   9   0   3   90.99   10.30
   9   0   3   90.19    9.40
 -10   0  -3    7.10    7.20
  10   0   3    5.00    8.90
  10   0   3   11.70    7.60
 -11   0  -3   -5.30    9.60
  11   0   3   -1.50   11.60
  11  -1  -3   34.70   11.70
 -11   1   3    0.20   12.10
 -11   1   3   19.20    9.30
  10  -1  -3   15.90   11.10
 -10   1   3   -4.90    8.10
 -10   1   3   -2.60    7.10
   9  -1  -3   19.10    7.60
  -9   1   3   21.90    6.10
  -9   1   3   13.60    3.60
  -9   1   3   35.40    7.40
   8  -1  -3   29.50    7.00
  -8   1   3   17.90    3.50
  -8   1   3   17.90    6.50
  -8   1   3   32.30    5.50
   7  -1  -3    8.20    5.60
   7  -1  -3    3.30    3.10
  -7   1   3   -5.20    6.20
  -7   1   3    6.40    4.30
  -7   1   3    4.90    3.30
   6  -1  -3  346.77   16.60
   6  -1  -3  316.77   19.00
  -6   1   3  349.07   18.70
  -6   1   3  292.17   17.10
  -6   1   3  350.76   18.10
   5  -1  -3 5226.38  227.18
   5  -1  -3 4404.86  228.08
   5  -1  -3 4905.11  227.48
  -5   1   3 4881.21  228.08
  -5   1   3 4247.48  227.38
  -5   1   3 4721.33  227.78
   4  -1  -3  279.07   13.40
   4  -1  -3  282.77   14.10
   4  -1  -3  252.97   15.10
  -4   1   3  277.97   14.40
  -4   1   3  258.07   15.00
  -4   1   3  243.08   14.00
   3  -1  -3 3494.45  158.08
   3  -1  -3 3283.47  157.78
   3  -1  -3 3120.79  158.28
  -3   1   3 3398.36  158.38
  -3   1   3 3132.39  158.08
   0  -1  -3    8.80    1.20
   0  -1  -3    3.90    1.70
   0   1   3    7.80    2.00
   0   1   3    5.70    1.10
  -2  -1  -3  390.06   18.80
  -2  -1  -3  381.76   19.40
   2   1   3  333.97   19.40
   2   1   3  418.46   18.80
  -3  -1  -3 2501.55  114.69
  -3  -1  -3 2396.36  115.29
   3   1   3 2284.17  115.29
   3   1   3 2371.56  115.49
  -4  -1  -3  186.78   11.10
   4   1   3  183.58   11.80
   4   1   3  171.88   11.30
  -5  -1  -3 2248.18  103.89
   5   1   3 2098.09  104.19
   5   1   3 2074.89  103.79
  -6  -1  -3 1405.06   66.69
   6   1   3 1335.27   67.19
   6   1   3 1332.57   66.69
  -7  -1  -3  135.79   11.00
   7   1   3  139.69   12.80
   7   1   3  132.59   11.70
  -8  -1  -3   39.80    6.80
   8   1   3   43.20    8.30
   8   1   3   40.50    6.80
  -9  -1  -3  194.38   15.30
   9   1   3  180.48   16.10
   9   1   3  227.78   18.60
 -10  -1  -3   47.70    8.50
  10   1   3   27.90    9.90
  10   1   3   35.80    8.70
 -11  -1  -3   64.99   10.80
  11   1   3   88.29   11.00
  11   1   3   93.29   13.30
  11  -2  -3   -1.90   10.90
 -11   2   3   10.20   13.00
 -11   2   3   -2.50    8.50
 -11   2   3    5.00    4.30
  10  -2  -3    0.90   10.80
 -10   2   3  -14.00    7.70
 -10   2   3    9.20    4.30
 -10   2   3   16.80    7.50
   9  -2  -3   46.70    4.40
   9  -2  -3   39.50    8.70
  -9   2   3   40.30    5.10
  -9   2   3   60.59    7.80
  -9   2   3   41.50    7.20
   8  -2  -3  155.98   15.60
   8  -2  -3  170.68   10.40
  -8   2   3  166.38   14.50
  -8   2   3  170.08   14.10
  -8   2   3  159.68   11.20
   7  -2  -3   90.79    6.70
   7  -2  -3   65.39    7.60
  -7   2   3   77.09    8.30
  -7   2   3   82.59    7.60
  -7   2   3   98.59    9.60
   6  -2  -3  105.79   10.90
   6  -2  -3  100.89    7.30
  -6   2   3  109.59   10.00
  -6   2   3   84.39    8.30
  -6   2   3  123.69    9.40
   5  -2  -3 4728.33  240.18
   5  -2  -3 4815.52  240.88
   5  -2  -3 5401.66  240.58
  -5   2   3 5309.77  240.88
  -5   2   3 4481.15  240.38
  -5   2   3 5254.97  240.78
   4  -2  -3  311.97   17.40
   4  -2  -3  304.57   16.10
   4  -2  -3  330.57   16.70
  -4   2   3  321.87   17.20
  -4   2   3  299.97   16.70
   3  -2  -3    3.80    3.10
   3  -2  -3    0.30    3.10
   3  -2  -3    3.00    2.40
  -3   2   3    2.00    2.10
  -3   2   3    3.90    3.00
  -3   2   3    6.10    3.10
   2  -2  -3 2839.22  147.99
   2  -2  -3 3007.60  148.19
   2  -2  -3 3333.47  148.29
  -2   2   3 2967.10  148.19
  -2   2   3 3065.59  148.09
  -2   2   3 3252.37  148.19
   1  -2  -3 2945.91  139.29
  -1   2   3 2763.52  139.29
  -1   2   3 2964.70  139.19
  -1   2   3 2895.21  139.19
   0  -2  -3   10.40    2.60
   0   2   3    7.30    2.40
  -2  -2  -3 7561.94  357.86
   2   2   3 7338.37  357.86
  -3  -2  -3  655.03   31.80
  -3  -2  -3  626.04   31.10
   3   2   3  623.34   31.90
   3   2   3  677.63   31.10
   3   2   3  604.44   32.10
  -4  -2  -3  200.98   12.20
   4   2   3  198.38   12.70
   4   2   3  234.68   10.60
   4   2   3  179.08   13.10
  -5  -2  -3  271.37   14.70
   5   2   3  244.98   15.00
   5   2   3  261.37   16.00
  -6  -2  -3  250.37   14.30
   6   2   3  227.28   15.80
   6   2   3  232.28   14.50
  -7  -2  -3    7.30    4.50
   7   2   3    5.70    6.20
   7   2   3    5.90    5.10
  -8  -2  -3  214.48   15.40
   8   2   3  218.48   18.10
   8   2   3  220.88   15.60
  -9  -2  -3   97.29    9.50
   9   2   3  105.99    9.80
   9   2   3   92.19   10.70
 -10  -2  -3   -2.00    7.60
  10   2   3   -5.40   10.40
  10   2   3   -3.10    7.90
 -11  -2  -3  -15.00    9.50
  11   2   3    0.20   10.80
  11   2   3    7.00    9.70
  11   2   3    1.70    6.30
  11  -3  -3  -13.20   10.50
 -11   3   3   24.20   13.00
 -11   3   3  -11.40    8.10
 -11   3   3   -3.20    4.70
  10  -3  -3    9.70   10.60
  10  -3  -3    1.30    4.30
 -10   3   3    1.00    8.00
 -10   3   3    0.80    4.80
 -10   3   3  -15.50    8.20
   9  -3  -3   41.30    5.10
   9  -3  -3   42.70    8.60
  -9   3   3   27.60    7.30
  -9   3   3   40.80    7.50
  -9   3   3   44.30    5.50
   8  -3  -3  258.77   14.70
   8  -3  -3  274.27   18.50
  -8   3   3  255.27   16.90
  -8   3   3  262.97   17.70
  -8   3   3  227.58   15.20
   7  -3  -3  169.68   11.00
   7  -3  -3  169.68   14.20
  -7   3   3  153.48   11.30
  -7   3   3  188.18   13.90
  -7   3   3  165.08   12.50
   6  -3  -3   22.60    3.80
   6  -3  -3   26.30    5.30
  -6   3   3   26.10    5.10
  -6   3   3   27.70    4.20
  -6   3   3   30.50    5.00
   5  -3  -3 1735.33   84.99
   5  -3  -3 1734.33   85.69
  -5   3   3 1704.03   85.29
  -5   3   3 1842.42   85.59
   4  -3  -3   72.39    7.40
   4  -3  -3  104.79    8.20
   4  -3  -3   94.19    8.60
  -4   3   3   69.29    6.90
  -4   3   3   67.79    6.00
  -4   3   3   89.09    8.00
   3  -3  -3  243.08   14.20
   3  -3  -3  283.67   14.50
   3  -3  -3  244.28   14.00
  -3   3   3  252.77   13.80
  -3   3   3  264.37   14.20
  -3   3   3  236.78   14.50
   2  -3  -3  456.75   24.30
   2  -3  -3  454.25   24.40
   2  -3  -3  509.55   24.70
  -2   3   3  495.65   24.30
  -2   3   3  460.05   24.60
  -2   3   3  517.55   24.30
   1  -3  -3 2496.95  115.99
   1  -3  -3 2256.07  115.89
  -1   3   3 2451.65  115.89
  -1   3   3 2399.96  115.79
   0  -3  -3 2704.03  125.19
   0   3   3 2509.95  125.19
   0   3   3 2497.95  124.49
   0   3   3 2667.73  125.29
  -1  -3  -3 1400.36   67.19
   1   3   3 1422.36   67.39
   1   3   3 1334.07   67.29
  -2  -3  -3 3331.57  152.48
   2   3   3 3052.59  152.68
   2   3   3 3117.39  152.48
  -3  -3  -3  325.27   16.70
   3   3   3  317.57   17.00
   3   3   3  300.87   17.00
   3   3   3  299.17   15.90
  -4  -3  -3    6.80    3.20
   4   3   3    1.80    4.00
   4   3   3    6.20    3.60
   4   3   3   -0.60    2.10
  -5  -3  -3   33.40    4.70
   5   3   3   37.50    5.70
   5   3   3   42.60    3.80
   5   3   3   40.80    5.20
  -6  -3  -3  218.28   13.80
   6   3   3  233.38   15.50
   6   3   3  220.78   14.20
  -7  -3  -3   67.09    7.00
   7   3   3   64.59    7.00
   7   3   3   62.89    8.70
  -8  -3  -3  248.28   17.60
   8   3   3  218.98   18.40
   8   3   3  236.28   16.40
  -9  -3  -3   32.60    7.50
   9   3   3   23.20    9.30
   9   3   3   27.50    7.30
 -10  -3  -3   -5.80    8.60
  10   3   3    5.70    6.40
  10   3   3   -2.70    8.20
  10   3   3  -12.10   10.40
 -11  -3  -3    9.50    9.90
  11   3   3   26.20   11.20
  11   3   3   -3.50    9.50
  11   3   3  -17.90    6.90
  11  -4  -3  -15.00   11.50
 -11   4   3   -5.50   10.30
 -11   4   3  -11.00    6.20
 -11   4   3   11.50   14.80
  10  -4  -3    5.90   10.30
  10  -4  -3    8.10    5.20
 -10   4   3   -5.30    9.00
 -10   4   3   -2.60    5.50
 -10   4   3  -20.80    7.70
   9  -4  -3   -1.30    7.90
   9  -4  -3    5.50    4.60
  -9   4   3   12.50    6.90
  -9   4   3    2.70    6.80
  -9   4   3    5.50    5.70
   8  -4  -3   46.00    5.80
   8  -4  -3   34.60    8.00
  -8   4   3   34.90    7.60
  -8   4   3   39.50    6.70
  -8   4   3   40.90    5.80
   7  -4  -3  892.11   43.80
   7  -4  -3  859.91   45.00
  -7   4   3  877.51   44.60
  -7   4   3  923.41   44.70
  -7   4   3  830.42   44.10
   6  -4  -3    0.60    5.20
   6  -4  -3    3.70    3.90
  -6   4   3    0.60    4.50
  -6   4   3   -3.50    4.40
  -6   4   3    4.50    4.50
   5  -4  -3  147.39   10.50
   5  -4  -3  154.58   11.30
  -5   4   3  145.39   10.80
  -5   4   3  146.19   10.00
  -5   4   3  141.79   11.10
   4  -4  -3   61.69    5.50
   4  -4  -3   54.09    5.40
  -4   4   3   50.89    5.50
  -4   4   3   58.79    5.20
  -4   4   3   72.19    6.80
   3  -4  -3 1250.07   62.09
   3  -4  -3 1225.18   62.19
  -3   4   3 1217.48   62.39
  -3   4   3 1317.17   62.19
  -3   4   3 1342.47   62.09
   2  -4  -3 1851.21   96.99
   2  -4  -3 2004.90   96.19
   2  -4  -3 2108.49   97.19
  -2   4   3 2047.40   96.99
  -2   4   3 2050.89   96.79
  -2   4   3 1938.91   97.19
   1  -4  -3  427.26   21.30
   1  -4  -3  375.86   21.20
  -1   4   3  387.56   21.40
  -1   4   3  423.56   20.70
  -1   4   3  402.46   21.10
   0   4   3 2399.16  113.99
   0   4   3 2294.07  114.89
   0   4   3 2425.86  114.89
   1   4   3   92.49    8.40
   1   4   3  113.39    8.60
   2   4   3 2847.22  141.29
   2   4   3 2863.81  141.19
   2   4   3 3063.99  141.49
   3   4   3  916.01   45.60
   3   4   3  963.20   46.10
   3   4   3  909.41   46.10
   4   4   3  174.08   12.20
   4   4   3  189.98   11.40
   4   4   3  165.48   11.70
   4   4   3  166.38   10.30
  -5  -4  -3  157.88   10.80
   5   4   3  135.09    9.10
   5   4   3  151.58   12.10
   5   4   3  176.58   11.20
   5   4   3  154.98   11.40
  -6  -4  -3   31.80    5.20
   6   4   3   25.80    6.30
   6   4   3   33.00    5.30
   6   4   3   40.80    6.10
  -7  -4  -3   -2.60    4.90
   7   4   3   -3.90    5.00
   7   4   3   -3.50    6.70
   7   4   3   -0.90    5.70
  -8  -4  -3    4.20    7.00
   8   4   3    7.00    6.70
   8   4   3   -3.50    7.20
   8   4   3   -7.60    5.00
  -9  -4  -3   -4.30    6.40
   9   4   3    1.80    7.10
   9   4   3    9.60    5.80
   9   4   3   -4.60   10.20
 -10  -4  -3   -7.50    8.60
  10   4   3   -1.70    6.90
  10   4   3    1.00    8.50
  10   4   3   -6.70    9.70
  11  -5  -3    8.00    6.40
  11  -5  -3  -13.60   11.90
 -11   5   3    2.10   16.90
 -11   5   3   15.70    7.40
 -11   5   3  -11.90   11.60
  10  -5  -3    9.10    9.40
  10  -5  -3    4.10    6.20
 -10   5   3   10.70    8.70
 -10   5   3   -4.20    9.10
 -10   5   3    7.40    6.80
   9  -5  -3   22.10    6.30
   9  -5  -3   10.70    8.60
  -9   5   3   16.40    8.00
  -9   5   3   19.30    7.40
  -9   5   3   11.90    6.80
   8  -5  -3   48.40    6.40
   8  -5  -3   46.30    8.10
  -8   5   3   36.90    7.40
  -8   5   3   32.40    7.10
  -8   5   3   31.70    6.80
   7  -5  -3   24.00    5.60
   7  -5  -3   25.20    6.40
  -7   5   3   18.30    6.20
  -7   5   3   26.60    6.60
  -7   5   3   25.90    5.70
   6  -5  -3  156.28   12.40
   6  -5  -3  144.59   12.80
  -6   5   3  150.58   12.80
  -6   5   3  170.88   12.40
   5  -5  -3   46.20    5.70
   5  -5  -3   44.70    5.60
  -5   5   3   55.69    5.20
  -5   5   3   42.30    5.30
  -5   5   3   42.90    6.40
   4  -5  -3    8.20    4.30
   4  -5  -3    9.70    4.20
  -4   5   3    3.40    3.90
  -4   5   3    8.40    3.70
  -4   5   3   12.80    5.10
   3  -5  -3  141.09    7.90
   3  -5  -3  143.29   10.80
  -3   5   3  132.89   10.20
  -3   5   3  150.78    9.60
  -3   5   3  113.99   11.20
   2  -5  -3  690.53   36.90
  -2   5   3  758.12   36.80
  -2   5   3  747.33   36.30
  -2   5   3  724.83   37.10
   1  -5  -3  453.35   25.40
  -1   5   3  491.15   25.30
  -1   5   3  455.95   25.50
  -1   5   3  526.25   24.60
   0   5   3    9.20    1.90
   0   5   3   -1.50    3.80
   0   5   3    5.10    3.60
   1   5   3   -4.50    3.90
   1   5   3    0.00    3.60
   1   5   3    6.90    2.50
   2   5   3  276.77   16.10
   2   5   3  256.47   15.00
   2   5   3  280.97   15.80
   2   5   3  294.37   16.00
   3   5   3   14.40    4.50
   3   5   3    2.10    3.90
   3   5   3    9.20    3.70
   4   5   3  419.36   21.50
   4   5   3  381.96   20.50
   4   5   3  393.06   21.70
   4   5   3  378.96   21.70
   5   5   3   82.29    7.20
   5   5   3   87.09    9.20
   5   5   3   57.39    7.00
   5   5   3   67.79    5.80
   6   5   3  233.68   16.80
   6   5   3  216.18   15.60
   6   5   3  214.48   12.90
   6   5   3  258.17   15.20
   7   5   3   92.19    9.10
   7   5   3   99.89    9.80
   7   5   3  106.09   11.60
   8   5   3   30.80    7.70
   8   5   3   45.80    8.70
   8   5   3   55.29    8.00
  -9  -5  -3    8.70    7.90
   9   5   3    6.10    7.70
   9   5   3   32.70   10.10
   9   5   3   -7.10    6.80
 -10  -5  -3    1.30    9.10
  10   5   3   20.40    9.70
  10   5   3   -4.00    7.40
  10   5   3   -0.60   11.30
  10  -6  -3   20.70    7.50
  10  -6  -3   -9.30   10.00
 -10   6   3  -23.10   10.20
 -10   6   3   12.10    7.70
 -10   6   3   -5.60   11.00
   9  -6  -3   12.70    9.00
   9  -6  -3   15.50    7.00
  -9   6   3   19.80    7.70
  -9   6   3   13.60    8.00
  -9   6   3   13.30    8.00
   8  -6  -3    9.30    6.50
   8  -6  -3    3.10    7.70
  -8   6   3    2.60    7.10
  -8   6   3    0.80    7.00
  -8   6   3    4.00    7.00
   7  -6  -3   83.79    8.80
   7  -6  -3   91.39    8.60
  -7   6   3   87.19    8.40
  -7   6   3   97.29    9.50
  -7   6   3   87.29   10.00
   6  -6  -3   42.10    6.80
   6  -6  -3   50.39    6.70
  -6   6   3   48.60    6.20
  -6   6   3   28.40    7.00
   5  -6  -3   18.60    5.10
   5  -6  -3   13.10    5.40
  -5   6   3    6.90    6.20
  -5   6   3   12.90    4.90
  -5   6   3    5.50    4.40
   4  -6  -3  109.19    7.30
   4  -6  -3   99.89   10.80
  -4   6   3  115.59   10.00
  -4   6   3  114.19    9.40
  -4   6   3   80.29    8.40
   3  -6  -3  624.94   33.80
   3  -6  -3  682.13   31.80
  -3   6   3  646.94   34.20
  -3   6   3  634.04   33.40
  -3   6   3  658.33   32.90
   2  -6  -3  983.30   49.90
  -2   6   3 1014.20   49.70
  -2   6   3 1006.30   49.00
  -2   6   3  980.70   50.09
   1  -6  -3  670.83   35.50
  -1   6   3  667.63   35.50
  -1   6   3  718.53   34.40
  -1   6   3  694.13   35.20
   0   6   3  462.15   24.10
   0   6   3  418.46   24.30
   0   6   3  457.35   22.00
   1   6   3   66.39    6.00
   1   6   3   63.89    6.30
   1   6   3   66.19    5.80
   2   6   3 1629.04   79.29
   2   6   3 1747.73   79.59
   2   6   3 1476.75   78.49
   2   6   3 1621.54   79.39
   3   6   3   43.70    6.00
   3   6   3   52.39    5.60
   3   6   3   39.90    5.20
   3   6   3   49.30    5.00
   3   6   3   49.80    6.20
   4   6   3  193.38   13.80
   4   6   3  182.58   13.80
   4   6   3  207.08   14.20
   4   6   3  203.58   12.80
   4   6   3  184.58   13.00
   5   6   3  298.17   17.50
   5   6   3  322.27   19.40
   5   6   3  319.37   19.20
   6   6   3  272.27   16.90
   6   6   3  304.47   19.10
   6   6   3  356.46   19.10
   6   6   3  283.07   19.80
   7   6   3   87.09    8.90
   7   6   3  117.69   13.00
   7   6   3  111.39   10.40
   7   6   3  118.69   10.30
   8   6   3   11.90    9.20
   8   6   3   19.20    7.80
   8   6   3    6.20    7.50
   9   6   3   44.90    9.90
   9   6   3   30.60    8.60
   9   6   3   41.30    9.30
  10  -7  -3   12.30   12.10
  10  -7  -3    5.90    9.30
 -10   7   3    1.70    9.20
 -10   7   3    8.00   12.50
   9  -7  -3   -3.00    8.10
   9  -7  -3   -6.80    9.50
  -9   7   3    5.10    8.70
  -9   7   3  -10.10    8.70
  -9   7   3   -9.00   10.30
   8  -7  -3    4.90    7.60
   8  -7  -3    4.50    8.90
  -8   7   3    2.40    8.50
  -8   7   3   -3.30    7.40
  -8   7   3    3.30    8.30
   7  -7  -3   60.89    8.10
   7  -7  -3   54.09    8.90
  -7   7   3   66.89    8.90
  -7   7   3   54.39    7.70
  -7   7   3   40.40    8.90
   6  -7  -3    9.20    4.70
   6  -7  -3    5.60    6.20
   6  -7  -3   10.30    6.30
  -6   7   3    2.40    7.10
  -6   7   3   -5.80    5.60
  -6   7   3    5.40    5.30
   5  -7  -3   13.10    6.80
  -5   7   3    9.20    4.80
  -5   7   3    9.50    5.80
  -5   7   3   13.60    6.40
   4  -7  -3   19.50    6.20
   4  -7  -3   15.60    2.90
  -4   7   3   12.30    4.60
  -4   7   3    9.50    5.10
  -4   7   3   17.30    6.80
   3  -7  -3   20.20    5.80
  -3   7   3   23.40    4.70
  -3   7   3   12.00    6.10
  -3   7   3   18.60    6.40
   2  -7  -3   51.99    7.30
  -2   7   3   61.29    5.60
  -2   7   3   69.29    8.50
  -2   7   3   41.20    7.20
   1  -7  -3  265.17   17.20
  -1   7   3  261.97   17.70
  -1   7   3  229.38   17.10
  -1   7   3  263.57   14.60
   0   7   3  228.58   15.20
   0   7   3  212.98   15.60
   1   7   3  504.65   26.60
   1   7   3  501.35   26.80
   1   7   3  463.75   24.50
   2   7   3  176.38   13.90
   2   7   3  208.58   14.00
   2   7   3  178.58   14.00
   2   7   3  167.18   11.20
   3   7   3    2.80    5.10
   3   7   3   13.00    5.80
   3   7   3    9.00    5.60
   3   7   3    7.00    4.60
   3   7   3    7.90    4.30
   4   7   3  238.58   15.10
   4   7   3  218.58   15.40
   4   7   3  217.48   15.40
   4   7   3  208.08   15.00
   4   7   3  231.18   16.20
   5   7   3  114.19   10.70
   5   7   3   92.79    9.20
   5   7   3  113.39   12.50
   5   7   3  105.59    9.70
   5   7   3   94.19    8.80
   6   7   3   10.50    4.90
   6   7   3   18.60    7.20
   6   7   3    2.40    6.70
   6   7   3    3.60    7.00
   6   7   3   -0.80    6.30
   7   7   3   30.80    8.80
   7   7   3   46.90    8.10
   7   7   3   36.90    8.70
   7   7   3   43.20    7.50
   7   7   3   26.70    5.40
   8   7   3   47.60    9.00
   8   7   3   30.20    9.90
   8   7   3   38.30    8.60
   9   7   3   -0.60    9.80
   9  -8  -3   -3.70   10.00
   9  -8  -3   -6.80   11.50
   9  -8  -3   16.60    9.10
  -9   8   3    6.40   10.20
  -9   8   3    8.00   10.00
   8  -8  -3   16.60    9.40
   8  -8  -3    7.30    7.60
   8  -8  -3    5.20    8.20
  -8   8   3    9.00   18.00
  -8   8   3   -1.70    7.40
  -8   8   3   -2.00   10.30
   7  -8  -3   -1.40    6.40
   7  -8  -3    8.80    7.90
  -7   8   3   -8.80    7.40
  -7   8   3    3.10    7.00
  -7   8   3    4.70    8.50
   6  -8  -3   11.30    7.60
   6  -8  -3   -0.80    4.60
  -6   8   3   -0.60    6.80
  -6   8   3   -1.20    8.20
  -6   8   3    0.70    7.40
   5  -8  -3  138.09    9.20
   5  -8  -3  161.58   15.60
  -5   8   3  135.09   11.70
  -5   8   3  152.38   16.50
  -5   8   3  111.09   10.50
   4  -8  -3   13.70    7.10
  -4   8   3   14.20    8.20
  -4   8   3    5.00    4.70
  -4   8   3    7.10    6.60
   3  -8  -3    5.40    6.70
  -3   8   3    8.60    5.50
  -3   8   3   -5.80    4.50
  -3   8   3   -4.30    7.00
   2  -8  -3  319.97   20.90
  -2   8   3  272.87   21.20
  -2   8   3  339.87   19.90
  -2   8   3  313.97   17.80
  -1   8   3    9.00    4.50
  -1   8   3   -6.30    7.10
  -1   8   3    0.20    5.20
   0   8   3  216.68   17.30
   0   8   3  235.88   16.10
   1   8   3  601.04   33.20
   1   8   3  595.04   30.50
   1   8   3  642.64   33.30
   2   8   3 1093.19   53.79
   2   8   3 1064.49   53.89
   2   8   3 1102.09   53.79
   2   8   3  975.00   51.99
   3   8   3   -1.30    5.90
   3   8   3    0.90    6.20
   3   8   3   -4.40    5.00
   3   8   3    2.40    4.60
   3   8   3    1.20    6.10
   4   8   3   20.20    6.10
   4   8   3   15.10    5.80
   4   8   3   18.70    6.40
   4   8   3   14.40    7.20
   4   8   3   30.20    7.10
   5   8   3   94.89    9.40
   5   8   3  119.79   12.30
   5   8   3  109.59   10.00
   5   8   3  124.59   14.00
   5   8   3  124.49   13.30
   6   8   3    9.50    6.90
   6   8   3   -4.20    7.50
   6   8   3   -9.60    7.10
   6   8   3    0.70    6.90
   6   8   3   -0.80    6.00
   7   8   3   38.50    9.30
   7   8   3   34.00    8.70
   7   8   3   41.20    9.60
   7   8   3   30.60    6.80
   7   8   3   31.50    9.40
   8   8   3   16.10    6.10
   8   8   3   26.00   10.70
   8   8   3   29.40    9.90
   8   8   3   28.20    9.50
   8   8   3   30.20   10.10
   8  -9  -3   -7.90    8.10
   8  -9  -3    6.40   12.70
  -8   9   3  -13.30    9.10
  -8   9   3   -4.90   12.10
   7  -9  -3   12.00   13.40
   7  -9  -3   -4.10    6.10
  -7   9   3    5.20   10.80
  -7   9   3    8.30    7.30
   6  -9  -3   10.20    4.80
   6  -9  -3   10.50    8.70
  -6   9   3   22.70    8.00
  -6   9   3   12.50    9.90
  -6   9   3    9.10    6.80
   5  -9  -3   26.40    8.70
  -5   9   3   38.30    6.40
  -5   9   3   16.80    7.60
   4  -9  -3  209.88   18.80
  -4   9   3  201.18   14.50
  -4   9   3  195.98   17.20
  -4   9   3  204.78   20.20
   3  -9  -3  255.57   20.20
  -3   9   3  233.98   15.20
  -3   9   3  231.28   20.70
  -3   9   3  253.07   18.20
  -2   9   3  123.09   11.70
  -2   9   3  110.99   10.50
  -2   9   3   92.39    9.50
  -1   9   3   98.69    9.70
  -1   9   3   69.29    9.30
  -1   9   3   76.09    8.90
   0   9   3  178.08   16.20
   0   9   3  121.49   13.70
   1   9   3   97.59   10.10
   1   9   3   95.39    9.70
   1   9   3   77.79    7.50
   2   9   3  264.67   18.60
   2   9   3  239.78   18.80
   2   9   3  224.38   14.30
   2   9   3  234.98   18.00
   3   9   3    5.60    6.20
   3   9   3    0.40    5.90
   3   9   3    4.90    6.90
   3   9   3    4.20    5.10
   3   9   3    1.90    7.00
   4   9   3  116.29   11.30
   4   9   3  100.39    9.50
   4   9   3  109.49   12.20
   4   9   3  108.49   11.20
   4   9   3  139.39   14.60
   5   9   3   60.49    7.90
   5   9   3   34.50    8.80
   5   9   3   33.50    7.60
   5   9   3   37.80    7.60
   5   9   3   42.00    9.90
   6   9   3   92.49   12.10
   6   9   3  111.39   11.20
   6   9   3   92.99   11.10
   6   9   3  142.69   14.70
   6   9   3  101.99   10.90
   7   9   3    3.90   12.10
   7   9   3   22.20    9.40
   7 -10  -3   10.20   10.60
   7 -10  -3    6.30    5.30
   7 -10  -3    5.20    5.80
  -7  10   3    4.10    9.00
  -7  10   3    5.70   11.90
   6 -10  -3   28.70   10.80
  -6  10   3   15.60   10.40
  -6  10   3    7.50   11.50
  -6  10   3    2.30    7.40
   5 -10  -3   59.49   11.00
  -5  10   3   60.69    8.30
  -5  10   3   58.59   12.30
  -5  10   3   49.00   10.10
  -4  10   3   -4.50   10.60
  -4  10   3   -2.20    5.80
  -4  10   3   -2.10    8.40
  -3  10   3   33.80    8.70
  -3  10   3   43.60    6.30
  -3  10   3   51.89   11.60
  -2  10   3   47.30   11.10
  -2  10   3   38.70    7.90
  -2  10   3   39.20    6.00
  -1  10   3  195.18   13.50
  -1  10   3  184.58   17.90
   0  10   3    4.70    8.50
   0  10   3    1.70    7.90
   0  10   3   -1.40    5.20
   1  10   3    3.60    7.70
   1  10   3   -0.90    8.50
   2  10   3   55.09    6.20
   2  10   3   67.69    9.10
   2  10   3   56.49   10.00
   2  10   3   53.09    7.50
   2  10   3   46.40   10.70
   3  10   3   -8.50    8.90
   3  10   3    8.20    8.20
   3  10   3    0.70    6.60
   3  10   3    9.00    5.90
   3  10   3   13.90    8.40
   4  10   3   30.00    8.20
   4  10   3   39.90    9.10
   4  10   3   39.20   10.00
   4  10   3   35.40    7.20
   4  10   3   23.60   10.90
   5  10   3   81.89   11.00
   5  10   3   48.50    9.70
   5  10   3   62.39    9.60
   5  10   3   74.99   11.20
   5  10   3   61.99   12.80
  -5  11   3  -21.50   18.90
  -5  11   3   15.10   13.10
  -4  11   3   58.29   13.00
  -4  11   3   10.10    7.00
  -4  11   3   24.20   12.20
  -3  11   3    5.80    6.30
  -3  11   3   28.50   11.90
  -3  11   3   10.60   11.10
  -2  11   3   -1.00   10.90
  -2  11   3    4.30   11.40
  -2  11   3    1.30    6.00
  -1  11   3    0.10    6.00
  -1  11   3    5.00   11.40
  -1  11   3   15.00   11.00
   0  11   3  -16.80   11.80
   0  11   3   -6.00   10.80
   0  11   3   -2.50    6.30
   1  11   3   38.50    7.10
   1  11   3   25.80   14.20
   1  11   3   41.10   10.50
   2  11   3   28.30   11.00
   2  11   3    8.00   20.20
   2  11   3   30.30    7.80
   2  11   3   11.90    5.00
   2  11   3   28.40   10.20
   3  11   3   10.30   10.30
   3  11   3    7.40   10.00
   3  11   3   -2.10    5.90
   3  11   3   -4.60    7.30
   3  11  -4   27.10    8.20
   3  11  -4   25.00    8.80
   3  11  -4   26.20    5.30
   3  11  -4    5.60   13.70
   3  11  -4   23.50   10.30
   2  11  -4   -7.30    9.90
   2  11  -4    1.20    6.90
   2  11  -4    4.10    4.10
   2  11  -4   -3.00   13.20
   2  11  -4  -11.00    4.00
   1  11  -4   44.80    7.00
   1  11  -4   32.50   13.50
   1  11  -4   37.90   11.10
  -1 -11   4   49.10   11.30
   0  11  -4  -10.20   10.40
   0  11  -4    7.80   12.80
   0  11  -4   18.10    5.80
   0 -11   4    5.90   11.00
  -1  11  -4   30.30   11.00
  -1  11  -4   34.50   12.70
   1 -11   4   38.10   11.00
  -2  11  -4   33.30   11.60
  -2  11  -4   33.00   12.20
   2 -11   4   35.50   11.00
  -3  11  -4   -2.60   10.60
   3 -11   4   -3.60    5.00
   3 -11   4   13.40   11.20
  -4  11  -4   11.40   11.70
  -4  11  -4   13.40   13.20
   4 -11   4   10.00    6.00
   4 -11   4  -13.20   10.30
  -5  11  -4    0.10   12.30
   5 -11   4    0.40   10.90
   5 -11   4    6.30    6.80
   5  10  -4   56.19    8.60
   5  10  -4   66.19   11.70
   5  10  -4   73.49    9.90
   5  10  -4   78.89   10.80
   5  10  -4   59.79    8.50
   4  10  -4  111.39   11.90
   4  10  -4  126.19   12.40
   4  10  -4   97.69    8.70
   4  10  -4  107.09    9.90
   4  10  -4  108.39   10.80
   3  10  -4   -0.10    6.90
   3  10  -4    6.90    6.20
   3  10  -4   -2.50    8.70
   3  10  -4   -7.90    7.90
   3  10  -4    0.60    4.60
   2  10  -4    1.00    6.00
   2  10  -4    3.70    7.90
   2  10  -4   -3.80    8.30
   2  10  -4    1.40    4.10
   1  10  -4   -3.80    7.80
   1  10  -4   -3.10    8.50
   1  10  -4   14.30    6.10
  -1 -10   4    5.80   12.40
   0  10  -4  -10.30    6.90
   0  10  -4   -0.10    5.10
   0  10  -4   -4.90    9.00
   0 -10   4   -2.50   15.20
  -1  10  -4   14.40    7.90
  -1  10  -4   38.40    5.30
   1 -10   4   15.30   11.20
  -2  10  -4   24.30    9.80
  -2  10  -4    2.90    7.90
   2 -10   4    5.80    9.20
   2 -10   4    9.90    4.80
  -3  10  -4   13.50    9.10
  -3  10  -4   18.20    8.50
   3 -10   4   17.00    5.30
   3 -10   4   21.10    9.50
  -4  10  -4   35.30   11.00
   4 -10   4   39.40   10.40
   4 -10   4   50.39    6.90
  -5  10  -4   27.00   11.20
  -5  10  -4   27.80   11.10
  -5  10  -4   27.50    5.10
   5 -10   4   22.20    6.90
   5 -10   4   27.70   10.40
  -6  10  -4   -8.00   11.40
  -6  10  -4   -7.60    5.80
  -6  10  -4    1.70   13.60
   6 -10   4   10.20    9.80
   6 -10   4   -4.20    8.10
  -7  10  -4   -9.90    7.30
  -7  10  -4    5.50   12.10
   7 -10   4    8.10   11.10
   7   9  -4   24.00    9.00
   7   9  -4   21.20   10.10
   7   9  -4    8.60    7.60
   7   9  -4   -1.40    9.20
   7   9  -4    4.60    6.90
   6   9  -4    5.70    6.80
   6   9  -4    6.00    8.70
   6   9  -4    8.30    7.80
   6   9  -4    0.50    7.40
   6   9  -4   12.90    8.40
   5   9  -4    0.10    7.30
   5   9  -4   -1.00    6.50
   5   9  -4    3.60    6.20
   5   9  -4    8.50    7.60
   5   9  -4   -5.30    7.70
   4   9  -4   -5.50    5.30
   4   9  -4   12.90    6.50
   4   9  -4   -6.20    6.70
   4   9  -4    1.40    7.00
   4   9  -4   -5.40    5.90
   3   9  -4    9.50    6.10
   3   9  -4    7.70    4.50
   3   9  -4   11.90    7.30
   3   9  -4   19.60    7.70
   3   9  -4    8.00    6.00
   2   9  -4   18.90    7.10
   2   9  -4   14.20    4.00
   2   9  -4   14.00    7.50
   2   9  -4   15.40    5.60
  -2  -9   4   17.10    7.80
   1   9  -4   -3.00    6.50
   1   9  -4   15.40    5.50
   1   9  -4   10.00    3.30
   1   9  -4   16.10    7.60
  -1  -9   4    7.30    7.30
   0   9  -4   21.70    4.80
   0   9  -4   -6.70    7.60
   0   9  -4   28.40    6.60
   0  -9   4    8.00    7.50
  -1   9  -4    8.30    4.70
  -1   9  -4   -2.60    5.90
  -1   9  -4  -14.70    8.20
   1  -9   4    2.80    4.60
   1  -9   4    1.50    7.50
  -2   9  -4   62.29    8.50
  -2   9  -4   86.89   10.00
   2  -9   4   80.09    9.20
   2  -9   4   87.19    6.70
  -3   9  -4   13.90    7.20
  -3   9  -4   16.30    8.90
   3  -9   4   28.20    7.80
   3  -9   4   28.70    4.80
  -4   9  -4   53.79    9.80
  -4   9  -4   51.99    4.80
   4  -9   4   30.90    5.80
   4  -9   4   40.50    9.00
  -5   9  -4   21.60    4.30
  -5   9  -4   15.00   14.20
  -5   9  -4   -3.10    8.00
   5  -9   4   -2.20    8.10
   5  -9   4    7.70    5.90
  -6   9  -4   -0.80    9.50
  -6   9  -4   19.90    9.80
  -6   9  -4   13.50    5.30
   6  -9   4   19.00   15.00
   6  -9   4   16.50    7.60
  -7   9  -4   16.40   12.40
  -7   9  -4   17.20   10.60
  -7   9  -4    7.20    7.00
   7  -9   4    5.80    9.90
   7  -9   4   12.20    8.80
  -8   9  -4   28.90   11.60
  -8   9  -4   12.10    8.00
   8  -9   4   20.80   10.80
   8  -9   4   32.80    9.20
   8  -9   4   29.20   10.80
   8   8  -4    2.80    9.50
   8   8  -4  -21.70    9.10
   8   8  -4   -0.60    5.80
   8   8  -4    7.40    5.90
   8   8  -4    5.00   18.10
   7   8  -4   10.40    7.90
   7   8  -4   20.00   13.50
   7   8  -4  -11.70    5.90
   7   8  -4    1.90    7.50
   7   8  -4   -2.70    5.80
   6   8  -4   54.29    7.60
   6   8  -4   59.39    6.90
   6   8  -4   51.69    8.90
   6   8  -4   69.79    8.20
   6   8  -4   54.59    8.80
   5   8  -4   49.20    8.00
   5   8  -4   63.39    6.70
   5   8  -4   53.69    7.10
   5   8  -4   57.09    7.70
   5   8  -4   62.89    8.30
   4   8  -4   44.40    6.20
   4   8  -4   28.30    6.30
   4   8  -4   28.50    6.80
   4   8  -4   32.40    6.80
   4   8  -4   24.20    5.50
   3   8  -4   58.39    6.50
   3   8  -4   53.99    5.60
   3   8  -4   42.30    6.60
   3   8  -4   61.49    7.10
   3   8  -4   39.70    7.20
   2   8  -4  290.57   16.60
   2   8  -4  306.57   18.30
   2   8  -4  305.77   19.70
   2   8  -4  342.97   19.60
  -2  -8   4  293.87   20.20
   1   8  -4   43.10    4.20
   1   8  -4   52.29    5.90
   1   8  -4   39.90    6.80
  -1  -8   4   49.70    7.80
   0   8  -4  362.76   19.40
   0   8  -4  351.06   21.40
   0  -8   4  343.97   22.20
   0  -8   4  349.37   19.30
  -1   8  -4 1024.80   52.59
  -1   8  -4 1046.90   54.69
  -1   8  -4 1109.19   54.09
   1  -8   4 1064.29   54.39
   1  -8   4 1093.39   52.59
  -2   8  -4  379.36   22.00
  -2   8  -4  353.76   23.40
   2  -8   4  367.16   19.70
   2  -8   4  354.16   22.80
  -3   8  -4  -12.10    5.90
  -3   8  -4   -1.20    2.70
  -3   8  -4   -7.30    7.20
   3  -8   4   -5.70    4.40
   3  -8   4   -1.40    6.50
  -4   8  -4    6.90    3.60
  -4   8  -4    1.70    8.30
  -4   8  -4    5.20    5.90
   4  -8   4    0.90    5.10
   4  -8   4   -1.00    6.70
  -5   8  -4  -10.10    6.30
  -5   8  -4   -0.60    4.30
  -5   8  -4   -6.20    8.20
   5  -8   4    0.70    5.20
   5  -8   4    7.00    7.10
  -6   8  -4    1.60    9.20
  -6   8  -4   -7.40    7.10
  -6   8  -4   -3.50    5.40
   6  -8   4    0.50    5.70
   6  -8   4   11.10    6.40
   6  -8   4    6.30    7.60
  -7   8  -4   24.80    9.10
  -7   8  -4   22.60    6.20
  -7   8  -4   21.00    9.00
   7  -8   4   20.50    8.10
   7  -8   4   19.30    6.80
   7  -8   4   24.90    8.90
  -8   8  -4   52.49   12.20
  -8   8  -4   67.49    8.80
  -8   8  -4   75.19   12.70
   8  -8   4   67.49   11.40
   8  -8   4   66.69    9.70
   8  -8   4   97.79   11.10
  -9   8  -4   22.70   10.80
  -9   8  -4  -15.30    9.10
   9  -8   4    9.90   11.10
   9  -8   4    5.90    9.00
   9   7  -4  153.38   16.60
   9   7  -4  135.69   14.30
   9   7  -4  140.89   14.10
   9   7  -4  163.48   13.50
   8   7  -4   -0.80    9.00
   8   7  -4   17.90    5.70
   8   7  -4   -1.00    4.70
   8   7  -4    5.80    9.10
   8   7  -4    2.10    7.00
   8   7  -4    3.00    5.00
   7   7  -4    4.40    6.70
   7   7  -4    4.80    5.20
   7   7  -4    2.90    7.80
   7   7  -4    4.40    5.20
   7   7  -4    6.20    7.10
   6   7  -4   -0.10    5.00
   6   7  -4   -1.20    5.80
   6   7  -4    1.10    4.60
   6   7  -4    1.60    7.10
   6   7  -4   11.40    6.00
   5   7  -4   18.30    5.60
   5   7  -4   11.30    4.70
   5   7  -4   12.60    5.40
   5   7  -4   14.40    5.20
   5   7  -4   11.40    6.20
   4   7  -4   -4.20    5.10
   4   7  -4    5.00    4.60
   4   7  -4   15.40    4.70
   4   7  -4   -6.90    5.60
   4   7  -4    5.20    5.30
   3   7  -4   37.70    6.00
   3   7  -4   38.40    5.10
   3   7  -4    2.90    9.30
   3   7  -4   43.40    4.80
  -3  -7   4   39.50    7.00
   2   7  -4  179.18   12.30
   2   7  -4  171.38   10.70
  -2  -7   4  168.68   14.00
   1   7  -4 1147.99   55.29
   1   7  -4 1127.89   56.09
  -1  -7   4 1138.19   57.09
   0   7  -4  543.95   28.10
   0  -7   4  536.45   29.70
   0  -7   4  567.14   28.10
  -1   7  -4  703.73   36.90
  -1   7  -4  720.93   39.30
   1  -7   4  800.82   37.00
   1  -7   4  734.33   38.40
  -2   7  -4   -4.50    4.70
  -2   7  -4    1.40    1.80
   2  -7   4    0.90    3.70
   2  -7   4   -1.00    5.00
  -3   7  -4    1.50    5.20
  -3   7  -4    9.30    2.90
   3  -7   4    6.50    5.50
   3  -7   4    9.50    3.90
  -4   7  -4  641.74   32.00
  -4   7  -4  679.13   33.80
  -4   7  -4  618.74   34.60
   4  -7   4  612.74   34.20
   4  -7   4  648.94   32.80
  -5   7  -4   52.39    7.50
  -5   7  -4   75.09    6.40
  -5   7  -4   69.79    8.80
   5  -7   4   82.59    8.80
   5  -7   4   89.19    7.30
   5  -7   4   60.89    8.30
  -6   7  -4   61.99    9.10
  -6   7  -4   71.89    8.10
  -6   7  -4   78.29    7.00
   6  -7   4   70.09    7.20
   6  -7   4   85.39    8.30
   6  -7   4   72.99    8.50
  -7   7  -4   17.70    6.30
  -7   7  -4   31.00    8.30
  -7   7  -4   30.90    8.30
   7  -7   4   44.40    7.00
   7  -7   4   37.70    7.60
   7  -7   4   30.40    8.20
  -8   7  -4    6.70    7.30
  -8   7  -4    9.80    8.40
  -8   7  -4   -3.90    7.90
   8  -7   4    9.80    8.00
   8  -7   4   -0.80    8.40
   8  -7   4    7.90    7.40
  -9   7  -4    5.00    8.10
  -9   7  -4   17.20   11.40
  -9   7  -4    7.00    9.00
   9  -7   4   -4.40    9.50
   9  -7   4    2.90    8.40
   9  -7   4   10.00    8.40
  10  -7   4    0.60   10.30
   9   6  -4   68.59    8.00
   9   6  -4   66.39    7.90
   9   6  -4   58.89   10.80
   9   6  -4   81.99   12.40
   8   6  -4   -2.90    5.20
   8   6  -4   -1.80    3.80
   8   6  -4    0.30    6.00
   8   6  -4    6.10    7.90
   8   6  -4    3.00    4.00
   7   6  -4    8.40    4.40
   7   6  -4   -2.00    5.50
   7   6  -4   -6.60    7.10
   7   6  -4   -0.50    4.20
   7   6  -4   -2.00    6.80
   6   6  -4  130.59   10.30
   6   6  -4  152.88   12.60
   6   6  -4  141.99   13.50
   6   6  -4  129.59   10.80
   6   6  -4  124.79   14.20
   5   6  -4   38.00    6.00
   5   6  -4   42.70    4.90
   5   6  -4   46.80    7.30
   5   6  -4   52.49    6.30
   4   6  -4  294.07   17.10
   4   6  -4  287.77   16.50
   4   6  -4  268.27   15.80
   4   6  -4  281.37   17.60
   3   6  -4 2782.52  138.39
   3   6  -4 3169.98  139.09
   3   6  -4 2748.82  138.39
   3   6  -4 2798.22  138.79
  -3  -6   4 2827.12  138.99
   2   6  -4    0.00    3.00
   2   6  -4   -3.90    3.60
   2   6  -4   -6.00    4.00
  -2  -6   4   -2.50    4.60
   1   6  -4  364.66   20.00
   1   6  -4  409.66   21.00
   1   6  -4  369.96   18.90
  -1  -6   4  364.46   21.00
  -1  -6   4  382.06   20.00
   0   6  -4  303.97   17.10
   0   6  -4  325.87   18.00
   0  -6   4  313.27   18.30
   0  -6   4  326.57   17.00
  -1   6  -4    1.50    3.80
  -1   6  -4    2.20    3.40
   1  -6   4    2.10    4.40
   1  -6   4    2.90    3.10
  -2   6  -4  547.85   27.30
  -2   6  -4  596.64   29.30
   2  -6   4  576.74   28.20
   2  -6   4  511.35   29.40
  -3   6  -4 1413.76   69.19
   3  -6   4 1405.36   70.59
   3  -6   4 1466.45   69.79
  -4   6  -4    7.20    3.50
   4  -6   4    9.20    3.50
   4  -6   4    6.50    4.10
   4  -6   4   11.70    5.40
  -5   6  -4  391.76   22.30
  -5   6  -4  391.86   21.10
  -5   6  -4  370.06   23.10
   5  -6   4  419.56   21.80
   5  -6   4  388.76   22.70
   5  -6   4  394.06   21.20
  -6   6  -4  110.39    9.80
  -6   6  -4  113.99   10.40
  -6   6  -4  131.39   12.40
   6  -6   4  101.39   10.70
   6  -6   4  117.99   12.90
   6  -6   4  111.99   11.40
  -7   6  -4    7.00    5.90
  -7   6  -4  -10.60    6.40
  -7   6  -4   -7.70    5.50
   7  -6   4    2.60    6.20
   7  -6   4   -3.20    6.90
   7  -6   4    6.60    5.60
  -8   6  -4   90.49    9.60
  -8   6  -4   75.29    8.70
  -8   6  -4   97.59   10.30
   8  -6   4  102.59    9.60
   8  -6   4   95.39    9.50
   8  -6   4   74.39    9.10
  -9   6  -4   14.10    9.40
  -9   6  -4   19.00    7.90
  -9   6  -4   -4.70    7.80
   9  -6   4   15.90    8.30
   9  -6   4    7.60    8.40
 -10   6  -4   13.40   10.20
 -10   6  -4   -6.70    7.80
 -10   6  -4    2.00   13.90
  10  -6   4  -12.20    9.20
  10  -6   4   15.50   11.60
  10   5  -4   10.50   11.00
  10   5  -4   35.40   12.50
  10   5  -4    7.10    6.50
  10   5  -4   22.20    6.90
   9   5  -4    9.60    6.20
   9   5  -4   -5.60   17.30
   9   5  -4    7.60    5.40
   9   5  -4   29.30   10.70
   8   5  -4  246.18   20.10
   8   5  -4  261.37   16.30
   8   5  -4  264.77   21.40
   8   5  -4  244.38   15.50
   7   5  -4   93.69    8.00
   7   5  -4  104.99    9.90
   7   5  -4  109.39   10.70
   7   5  -4  100.89   10.30
   7   5  -4  112.19    9.60
   7   5  -4   97.49    8.60
   6   5  -4  918.31   46.10
   6   5  -4  922.01   47.60
   6   5  -4  995.80   46.80
   6   5  -4  898.11   48.10
   5   5  -4   72.49    6.30
   5   5  -4   61.89    5.40
   5   5  -4   67.89    7.30
   5   5  -4   64.29    6.60
   4   5  -4   15.10    4.90
   4   5  -4   14.10    4.10
   4   5  -4   14.10    3.40
   4   5  -4   17.60    4.10
   3   5  -4  345.17   18.50
   3   5  -4  345.97   18.30
   3   5  -4  347.57   19.30
   3   5  -4  371.56   19.10
  -3  -5   4  341.07   19.20
   2   5  -4  272.77   15.10
   2   5  -4  281.77   15.40
   2   5  -4  260.17   14.30
  -2  -5   4  258.17   15.50
   1   5  -4   79.89    8.00
   1   5  -4   96.69    7.90
   1   5  -4   90.69    8.70
  -1  -5   4  109.09    7.80
  -1  -5   4   86.09    8.80
   0   5  -4  353.86   18.00
   0   5  -4  343.97   18.80
   0  -5   4  313.97   19.00
   0  -5   4  354.46   18.00
  -1   5  -4  394.56   21.40
  -1   5  -4  399.26   20.70
   1  -5   4  385.26   21.60
   1  -5   4  417.56   20.60
  -2   5  -4 1879.51   86.79
  -2   5  -4 1857.01   87.89
   2  -5   4 1781.62   87.29
   2  -5   4 1687.03   87.89
  -3   5  -4   11.90    4.20
  -3   5  -4    6.00    2.50
   3  -5   4   10.90    4.40
   3  -5   4    7.10    2.90
   3  -5   4    9.40    3.50
  -4   5  -4  683.53   33.60
  -4   5  -4  690.93   34.50
   4  -5   4  641.64   33.60
   4  -5   4  707.63   34.10
   4  -5   4  645.94   34.50
  -5   5  -4   -3.60    7.10
  -5   5  -4   -5.20    5.10
  -5   5  -4    2.60    3.70
   5  -5   4   -4.30    3.70
   5  -5   4    1.10    3.60
   5  -5   4   -5.30    4.30
  -6   5  -4  112.19   11.30
  -6   5  -4  135.79   10.80
  -6   5  -4  118.99   12.20
   6  -5   4  142.19   11.20
   6  -5   4  118.89   11.80
   6  -5   4  127.09   10.80
  -7   5  -4   -1.90    5.80
  -7   5  -4    6.20    5.80
  -7   5  -4   -2.00    5.20
   7  -5   4   -1.50    5.60
   7  -5   4    3.70    5.60
  -8   5  -4   -5.50    6.30
  -8   5  -4   13.20    6.80
  -8   5  -4    2.50    6.00
   8  -5   4    2.90    6.40
   8  -5   4    9.10    6.40
  -9   5  -4   -7.90    7.80
  -9   5  -4    3.30    6.40
  -9   5  -4    0.60    7.10
   9  -5   4    5.20    7.20
   9  -5   4    3.20    8.20
 -10   5  -4  -12.60    9.20
 -10   5  -4  -21.70    8.80
 -10   5  -4    5.90    6.50
  10  -5   4   -3.00   10.20
  10  -5   4    1.30    8.00
 -11   5  -4   16.90   14.10
  11  -5   4   19.20   11.80
  11  -5   4    7.80    9.50
  10   4  -4    5.30   12.00
  10   4  -4    9.90   10.80
  10   4  -4   -6.10    4.40
 -10  -4   4    2.40    6.60
   9   4  -4   29.80    5.10
   9   4  -4   20.00   10.20
   9   4  -4   32.90    6.40
   9   4  -4   29.50    8.50
  -9  -4   4   25.00    6.20
   8   4  -4    0.50    7.60
   8   4  -4    7.50    4.60
   8   4  -4    7.00    4.50
   8   4  -4    3.30    7.60
  -8  -4   4    8.50    4.50
  -8  -4   4   -2.40    6.50
   7   4  -4  295.47   17.30
   7   4  -4  289.97   15.90
   7   4  -4  301.77   20.20
   7   4  -4  307.37   21.00
   7   4  -4  330.87   17.30
   7   4  -4  319.37   15.90
  -7  -4   4  304.07   19.10
   6   4  -4   58.39    7.40
   6   4  -4   61.39    7.60
   6   4  -4   60.39    5.90
   6   4  -4   60.49    5.60
   6   4  -4   74.59    7.00
  -6  -4   4   60.99    6.70
   5   4  -4  109.69    7.60
   5   4  -4  102.89   10.30
   5   4  -4  114.69    8.50
   5   4  -4   94.29    8.70
  -5  -4   4  117.19    9.80
   4   4  -4   21.50    3.60
   4   4  -4   15.50    3.00
   4   4  -4   18.60    4.60
   4   4  -4   20.10    4.10
  -4  -4   4   13.00    3.90
   3   4  -4   44.80    4.20
   3   4  -4   47.50    5.20
   3   4  -4   46.60    4.50
   3   4  -4   35.50    4.70
  -3  -4   4   49.00    4.40
  -3  -4   4   42.80    4.60
   2   4  -4 1070.19   49.90
   2   4  -4 1005.40   49.40
   2   4  -4 1009.20   49.90
  -2  -4   4  971.20   49.90
   1   4  -4 1952.90   99.89
   1   4  -4 2019.40   99.49
   1   4  -4 2206.08  100.19
  -1  -4   4 1973.90  100.09
  -1  -4   4 2176.98   99.99
   0   4  -4 3485.55  158.68
   0   4  -4 3113.99  158.28
   0  -4   4 3118.89  158.58
   0  -4   4 3429.16  158.38
  -1   4  -4 2776.22  124.79
  -1   4  -4 2423.56  124.39
   1  -4   4 2674.13  124.39
   1  -4   4 2441.66  124.69
  -2   4  -4  670.53   31.70
   2  -4   4  654.33   32.30
   2  -4   4  600.94   32.80
   2  -4   4  669.03   31.70
  -3   4  -4  543.55   27.50
  -3   4  -4  553.44   26.50
   3  -4   4  498.45   26.50
   3  -4   4  513.55   27.40
   3  -4   4  557.34   27.10
  -4   4  -4  401.46   21.10
  -4   4  -4  416.16   20.40
   4  -4   4  415.66   20.70
   4  -4   4  357.56   20.30
   4  -4   4  368.46   21.20
  -5   4  -4   -1.90    3.80
  -5   4  -4    0.20    3.70
   5  -4   4    0.70    4.30
   5  -4   4    6.40    3.50
  -6   4  -4   24.10    6.30
  -6   4  -4   26.30    4.70
  -6   4  -4   16.40    5.20
   6  -4   4   29.40    5.10
   6  -4   4   24.40    5.20
  -7   4  -4    5.10    5.10
  -7   4  -4    7.40    4.80
  -7   4  -4    1.30    4.90
   7  -4   4    4.90    5.50
   7  -4   4    5.80    5.40
  -8   4  -4   73.59    7.20
  -8   4  -4   80.49    8.90
  -8   4  -4   75.79    8.10
   8  -4   4   80.89    7.90
   8  -4   4   72.79    8.30
  -9   4  -4   87.79    9.30
  -9   4  -4   88.09    8.10
  -9   4  -4   98.59    9.50
   9  -4   4  105.59   10.50
   9  -4   4  120.09   12.90
 -10   4  -4    3.60    9.00
 -10   4  -4   10.40    8.70
 -10   4  -4   18.40    5.20
  10  -4   4   21.30    7.60
  10  -4   4   14.00   10.50
 -11   4  -4   -8.30   11.60
 -11   4  -4   11.80   12.90
 -11   4  -4   -3.60    5.60
  11  -4   4   -7.80   11.50
  11  -4   4    1.00    8.70
  11   3  -4   -4.30   12.30
  11   3  -4    6.20   10.90
 -11  -3   4    4.60    8.20
  10   3  -4   18.50   10.90
  10   3  -4   14.00   10.00
 -10  -3   4  -12.40    9.00
 -10  -3   4   11.70    7.20
   9   3  -4   27.40    9.10
   9   3  -4   31.80    9.20
   9   3  -4   33.10    3.90
  -9  -3   4   30.60    6.10
  -9  -3   4   11.40    7.60
   8   3  -4   25.10    3.90
   8   3  -4   19.40    5.30
   8   3  -4   15.40    7.40
   8   3  -4   20.40    7.90
  -8  -3   4   22.20    5.20
  -8  -3   4   23.60    7.10
   7   3  -4  219.78   17.50
   7   3  -4  222.18   13.80
   7   3  -4  242.08   13.10
   7   3  -4  223.68   17.00
  -7  -3   4  228.38   13.40
  -7  -3   4  240.38   16.00
   6   3  -4    2.10    5.10
   6   3  -4   -2.00    2.30
   6   3  -4    0.90    4.80
   6   3  -4    2.90    3.30
   6   3  -4    2.80    3.00
  -6  -3   4    5.70    4.50
  -6  -3   4   -0.80    2.80
   5   3  -4 1889.41   93.29
   5   3  -4 1801.12   94.39
   5   3  -4 1902.01   94.19
   5   3  -4 1970.10   93.29
   5   3  -4 1991.70   93.49
  -5  -3   4 1999.50   94.19
  -5  -3   4 1968.20   93.39
   4   3  -4  404.36   22.00
   4   3  -4  395.56   22.40
   4   3  -4  405.76   20.70
   4   3  -4  444.76   21.30
  -4  -3   4  433.26   21.80
   3   3  -4  208.18   10.40
   3   3  -4  176.28   10.70
   3   3  -4  170.68   11.40
   3   3  -4  159.88    9.90
  -3  -3   4  168.38   10.50
  -3  -3   4  180.18   10.50
   2   3  -4 2081.29  104.29
   2   3  -4 2277.57  104.49
   2   3  -4 2077.69  104.69
  -2  -3   4 2264.27  104.69
  -2  -3   4 2212.98  104.29
  -2  -3   4 2066.29  104.49
   1   3  -4 1161.18   54.99
   1   3  -4 1142.39   54.39
   1   3  -4 1083.49   54.89
  -1  -3   4 1179.08   54.39
  -1  -3   4 1025.40   54.89
  -1  -3   4 1166.88   54.89
   0   3  -4 1631.64   75.19
   0   3  -4 1476.45   74.99
   0  -3   4 1622.54   74.99
   0  -3   4 1465.75   75.19
  -1   3  -4 1330.67   66.99
   1  -3   4 1465.45   66.99
   1  -3   4 1351.06   67.29
  -2   3  -4 4210.98  185.48
  -2   3  -4 3892.21  185.88
   2  -3   4 3929.71  185.78
   2  -3   4 3524.15  185.58
   2  -3   4 3738.03  185.88
  -3   3  -4  472.65   23.40
  -3   3  -4  471.45   22.80
   3  -3   4  480.05   23.20
   3  -3   4  419.06   23.40
   3  -3   4  421.06   22.70
  -4   3  -4 2044.80   95.59
  -4   3  -4 2072.39   95.19
   4  -3   4 1851.91   95.19
   4  -3   4 1890.91   95.39
  -5   3  -4   -1.60    4.00
  -5   3  -4    3.20    3.80
   5  -3   4    2.70    3.90
   5  -3   4   -0.90    3.70
  -6   3  -4   -1.00    4.10
  -6   3  -4    2.30    4.10
  -6   3  -4    8.70    4.60
   6  -3   4    5.10    4.70
   6  -3   4   -0.30    4.20
  -7   3  -4   73.29    6.40
  -7   3  -4   74.89    7.40
  -7   3  -4   67.59    6.90
   7  -3   4   89.89    9.60
   7  -3   4   69.79    7.70
  -8   3  -4   98.39    9.20
  -8   3  -4  103.89   11.40
  -8   3  -4  116.19   12.00
   8  -3   4   93.99    8.20
   8  -3   4   72.39    8.60
  -9   3  -4    5.60    4.00
  -9   3  -4    6.60    7.10
  -9   3  -4   -1.60    6.70
   9  -3   4    7.60    5.70
   9  -3   4    6.00    6.90
 -10   3  -4    1.10    8.50
 -10   3  -4    4.50    4.20
 -10   3  -4   -6.60    7.60
  10  -3   4    7.70   10.70
  10  -3   4   -3.00    6.50
 -11   3  -4   -0.50    9.80
 -11   3  -4    7.70    4.70
  11  -3   4  -12.70    7.20
  11  -3   4    8.40   11.00
  11   2  -4   25.90   12.60
  11   2  -4   24.00   11.10
 -11  -2   4   16.40    8.00
  10   2  -4   12.60    9.80
 -10  -2   4   17.90    8.80
 -10  -2   4   11.60    7.00
   9   2  -4   10.40    7.90
  -9  -2   4   -1.90    6.00
  -9  -2   4    0.90    5.00
   8   2  -4    3.70    6.80
  -8  -2   4   -4.40    4.60
  -8  -2   4   16.80    6.50
   7   2  -4    6.90    4.00
   7   2  -4    6.10    2.50
   7   2  -4    9.90    5.50
  -7  -2   4    8.50    3.60
  -7  -2   4    0.30    4.70
   6   2  -4    3.20    4.80
   6   2  -4    2.70    3.20
   6   2  -4    1.50    1.90
   6   2  -4    0.80    2.30
  -6  -2   4   -3.80    4.10
  -6  -2   4    0.60    3.10
   5   2  -4  267.77   17.20
   5   2  -4  283.47   15.50
   5   2  -4  309.47   15.00
   5   2  -4  293.07   15.10
  -5  -2   4  306.47   15.40
  -5  -2   4  300.77   16.80
   4   2  -4 1386.46   65.49
   4   2  -4 1326.77   66.29
   4   2  -4 1236.68   65.49
   4   2  -4 1308.07   66.49
   4   2  -4 1450.45   65.49
  -4  -2   4 1377.66   65.49
  -4  -2   4 1394.36   66.19
   3   2  -4 1035.90   52.69
   3   2  -4 1098.29   51.99
   3   2  -4 1142.69   52.29
   3   2  -4 1031.80   52.89
  -3  -2   4 1128.79   51.99
  -3  -2   4 1103.79   52.59
  -3  -2   4  999.00   52.19
   2   2  -4  118.69    6.10
   2   2  -4  129.39    7.00
   2   2  -4  109.29    7.10
   2   2  -4  103.19    8.00
  -2  -2   4  108.19    7.20
  -2  -2   4  105.09    7.00
  -2  -2   4  127.19    8.00
   1   2  -4    1.70    2.10
   1   2  -4    0.00    2.70
   1   2  -4   -3.00    1.60
  -1  -2   4    1.20    1.80
  -1  -2   4    0.60    2.30
  -1  -2   4    0.70    2.50
   0   2  -4 2160.48  102.29
   0   2  -4 2068.09  102.49
   0  -2   4 2040.60  102.49
   0  -2   4 2171.88  101.99
   0  -2   4 2184.18  102.49
  -1   2  -4 1059.29   56.89
  -1   2  -4 1227.38   56.89
   1  -2   4 1224.18   56.49
   1  -2   4 1182.48   56.89
  -2   2  -4  368.76   17.20
  -2   2  -4  356.46   17.70
   2  -2   4  320.27   17.70
   2  -2   4  352.16   17.60
   2  -2   4  303.77   17.40
  -3   2  -4  229.88   12.40
  -3   2  -4  234.18   12.10
   3  -2   4  201.98   12.60
   3  -2   4  190.48   11.90
  -4   2  -4    8.40    3.40
  -4   2  -4    3.20    3.40
   4  -2   4    7.50    3.50
   4  -2   4    5.50    3.50
  -5   2  -4  947.41   45.90
  -5   2  -4  963.80   45.80
   5  -2   4  906.51   45.80
   5  -2   4  865.41   45.90
  -6   2  -4  487.25   26.70
  -6   2  -4  558.84   27.90
  -6   2  -4  551.94   27.70
   6  -2   4  508.65   27.90
   6  -2   4  538.35   27.90
  -7   2  -4  186.88   13.40
  -7   2  -4  167.78   11.30
   7  -2   4  209.58   14.20
  -8   2  -4   58.69    7.30
  -8   2  -4   64.19    7.20
  -8   2  -4   75.49    7.70
   8  -2   4   82.59    9.00
  -9   2  -4   88.39    7.80
  -9   2  -4   96.89    9.10
  -9   2  -4   91.39    9.20
   9  -2   4   93.89   10.20
 -10   2  -4   -2.60    7.80
 -10   2  -4   -2.90    3.40
 -10   2  -4   -9.00    7.60
  10  -2   4   -1.90    6.20
 -11   2  -4   31.90   10.50
  11  -2   4   35.90   12.10
  11  -2   4   36.60    7.60
  11   1  -4  -11.50   10.50
 -11  -1   4  -16.80    8.00
 -11  -1   4   -2.20   12.40
  10   1  -4    5.70    9.40
 -10  -1   4    2.40    7.80
   9   1  -4   27.00    7.90
  -9  -1   4   26.50    7.00
  -9  -1   4   38.30    6.30
   8   1  -4  228.48   17.60
  -8  -1   4  211.38   15.80
  -8  -1   4  211.88   13.90
   7   1  -4  212.78   15.70
  -7  -1   4  206.48   14.30
  -7  -1   4  222.68   13.10
   6   1  -4  862.61   45.30
   6   1  -4  930.71   43.60
  -6  -1   4  903.01   45.00
  -6  -1   4  891.91   44.20
   5   1  -4 1018.50   53.29
   5   1  -4 1113.09   52.19
  -5  -1   4 1087.59   53.19
  -5  -1   4 1084.39   52.49
   4   1  -4   93.19    8.60
   4   1  -4  110.89    6.50
  -4  -1   4  110.99    6.70
  -4  -1   4   97.19    8.50
   3   1  -4   53.29    3.60
   3   1  -4   56.29    4.40
   3   1  -4   45.30    4.70
   3   1  -4   46.20    4.70
  -3  -1   4   56.99    6.20
  -3  -1   4   50.99    4.00
   2   1  -4 2018.20   95.99
   2   1  -4 1903.31   96.19
  -2  -1   4 1964.40   95.89
  -2  -1   4 2085.39   96.19
  -2  -1   4 1998.30   95.69
   1   1  -4 5073.09  251.57
  -1  -1   4 5400.66  251.57
   0   1  -4  849.41   40.00
   0  -1   4  807.32   40.20
   0  -1   4  825.82   40.00
  -1   1  -4    6.20    2.30
  -1   1  -4    6.80    2.30
   1  -1   4    6.50    2.50
   1  -1   4   10.20    2.50
  -2   1  -4 2884.51  133.99
   2  -1   4 2645.34  133.99
   2  -1   4 2816.42  133.99
  -3   1  -4 6155.78  294.17
  -3   1  -4 6455.45  294.07
   3  -1   4 5821.42  294.17
   3  -1   4 6043.40  294.07
  -4   1  -4  560.44   27.50
  -4   1  -4  576.04   27.50
   4  -1   4  492.65   27.50
   4  -1   4  528.35   27.50
  -5   1  -4  145.09   10.10
  -5   1  -4  113.89   10.40
   5  -1   4  133.89   10.20
   5  -1   4  133.29   10.30
  -6   1  -4  377.06   20.20
  -6   1  -4  330.57   18.30
  -6   1  -4  383.96   20.10
   6  -1   4  369.36   20.30
   6  -1   4  357.36   20.40
  -7   1  -4    4.30    4.60
  -7   1  -4    0.10    2.50
   7  -1   4   -3.90    5.10
   7  -1   4    2.40    5.40
  -8   1  -4   94.79    8.60
  -8   1  -4   80.39    6.60
  -8   1  -4  102.99    9.10
   8  -1   4   80.59    8.50
   8  -1   4   80.59    8.80
  -9   1  -4    1.40    6.60
  -9   1  -4   -7.50    6.00
   9  -1   4   14.70    8.00
   9  -1   4   13.10    7.00
 -10   1  -4   -4.10    8.00
  10  -1   4   13.30   12.50
 -11   1  -4   32.20    8.50
  11  -1   4   15.20    6.70
  11  -1   4   22.80   12.00
  11   0  -4   -1.00   10.70
 -11   0   4    0.20    9.20
 -11   0   4  -17.40   11.00
  10   0  -4   28.50    9.20
 -10   0   4    8.50    8.20
 -10   0   4   32.60    7.50
   9   0  -4   20.00    8.00
  -9   0   4   23.90    5.90
  -9   0   4   16.60    6.40
   8   0  -4  196.28   16.50
  -8   0   4  172.98   14.30
  -8   0   4  183.68   12.90
   7   0  -4  332.97   20.40
  -7   0   4  374.76   18.70
  -7   0   4  341.37   19.50
  -7   0   4  308.57   17.20
   6   0  -4   99.69    6.90
   6   0  -4   93.99   10.00
  -6   0   4   95.29    6.80
  -6   0   4  102.89    7.80
  -6   0   4  112.89    9.60
   5   0  -4  185.28    9.90
   5   0  -4  169.18   12.00
  -5   0   4  158.38    9.80
  -5   0   4  183.38   11.70
  -5   0   4  193.48   10.50
   4   0  -4   14.50    3.70
   4   0  -4   16.60    2.60
  -4   0   4   25.40    4.10
  -4   0   4   19.00    3.00
  -4   0   4   16.80    2.60
   3   0  -4 2004.10   90.39
   3   0  -4 1790.52   90.69
  -3   0   4 1690.83   90.39
  -3   0   4 1945.21   90.29
  -3   0   4 1937.31   90.69
   2   0  -4 2748.82  128.69
   2   0  -4 2578.94  128.89
   2   0  -4 2543.65  128.89
  -2   0   4 2831.32  128.89
   1   0  -4 2759.32  127.39
   1   0  -4 2359.86  127.59
  -1   0   4 2795.92  127.39
  -1   0   4 2546.35  127.39
  -1   0   4 2781.12  127.39
   0   0  -4 1746.53   82.69
   0   0  -4 1691.23   82.69
   0   0  -4 1751.22   82.69
   0   0   4 1687.13   82.69
   0   0   4 1718.03   82.69
   0   0   4 1710.43   82.69
  -1   0  -4   20.00    2.20
  -1   0  -4   19.60    2.30
   1   0   4   21.60    2.60
   1   0   4   12.30    2.70
  -2   0  -4  935.51   44.00
  -2   0  -4  920.61   43.60
   2   0   4  845.82   44.00
  -3   0  -4  592.64   28.40
   3   0   4  574.34   28.60
   3   0   4  537.55   28.40
  -4   0  -4  626.74   30.10
   4   0   4  576.04   30.10
   4   0   4  582.84   30.30
  -5   0  -4  152.48   10.30
  -5   0  -4  145.39    7.70
   5   0   4  141.09   10.60
   5   0   4  140.49   10.90
  -6   0  -4   -0.50    3.80
   6   0   4   -2.30    4.90
   6   0   4   -1.00    4.50
  -7   0  -4    6.50    4.40
   7   0   4   10.70    5.50
   7   0   4    1.10    4.90
  -8   0  -4   58.29    7.00
   8   0   4   48.80    7.70
   8   0   4   62.99    7.70
  -9   0  -4    3.00    6.20
   9   0   4   14.60    7.40
   9   0   4   17.10    8.50
 -10   0  -4   15.00    7.90
  10   0   4    5.40    8.20
  10   0   4    7.10    9.80
 -11   0  -4    1.20    8.80
  11   0   4   11.30   12.40
  11  -1  -4   23.00   10.90
 -11   1   4   30.00   13.50
 -11   1   4   31.00    9.20
  10  -1  -4    3.60    9.90
 -10   1   4   -8.40    7.50
 -10   1   4   11.30    7.30
   9  -1  -4    0.10    7.80
  -9   1   4    6.40    7.20
  -9   1   4    0.30    6.60
  -9   1   4    1.10    3.70
   8  -1  -4  217.18   16.70
  -8   1   4  202.48   12.20
  -8   1   4  184.38   15.50
  -8   1   4  231.08   14.20
   7  -1  -4  266.57   17.60
  -7   1   4  275.67   15.60
  -7   1   4  244.88   14.40
  -7   1   4  270.17   16.60
   6  -1  -4   55.19    6.10
   6  -1  -4   50.29    6.50
  -6   1   4   56.39    6.20
  -6   1   4   65.39    6.90
  -6   1   4   49.20    4.50
   5  -1  -4    3.30    4.00
   5  -1  -4   -1.70    3.20
  -5   1   4   -4.90    3.10
  -5   1   4   -2.20    3.10
  -5   1   4    5.00    3.90
   4  -1  -4  396.26   22.70
   4  -1  -4  461.35   21.20
   4  -1  -4  459.95   22.00
  -4   1   4  438.36   22.60
  -4   1   4  436.16   22.10
  -4   1   4  407.16   21.90
   3  -1  -4 1028.60   46.70
   3  -1  -4  907.31   47.00
  -3   1   4  986.00   47.00
  -3   1   4  986.00   46.20
  -3   1   4  878.61   46.60
   2  -1  -4 1363.36   68.99
   2  -1  -4 1512.95   68.89
   2  -1  -4 1342.57   68.79
  -2   1   4 1493.65   68.59
  -2   1   4 1492.35   68.99
  -2   1   4 1335.87   68.89
   1  -1  -4  476.65   22.60
   1  -1  -4  466.65   22.80
  -1   1   4  472.85   22.50
  -1   1   4  414.76   22.80
  -1   1   4  463.25   22.90
   0  -1  -4 3991.70  191.78
  -2  -1  -4  947.91   46.40
  -2  -1  -4  978.90   46.00
   2   1   4  890.11   46.50
   2   1   4  987.30   46.10
  -3  -1  -4 1263.67   59.89
  -3  -1  -4 1280.77   59.19
   3   1   4 1170.38   59.89
   3   1   4 1194.58   59.99
  -4  -1  -4  525.05   25.30
  -4  -1  -4  546.15   26.60
   4   1   4  496.25   26.70
   4   1   4  521.55   27.00
  -5  -1  -4   23.80    4.20
   5   1   4   23.60    4.30
   5   1   4   21.80    4.80
  -6  -1  -4 2141.29  100.29
   6   1   4 2016.50  100.39
   6   1   4 2024.50  100.69
  -7  -1  -4  168.38   12.70
   7   1   4  185.88   14.40
   7   1   4  180.78   13.30
  -8  -1  -4   42.30    6.70
   8   1   4   50.29    7.10
   8   1   4   48.30    8.30
  -9  -1  -4   -3.30    6.30
   9   1   4    3.00    7.60
   9   1   4    7.20    6.90
 -10  -1  -4   11.10    7.90
  10   1   4   24.20    7.90
  10   1   4   27.30    9.10
 -11  -1  -4    4.00   10.00
  11   1   4   11.10   10.80
  11   1   4    4.40   10.10
  11  -2  -4    5.50   10.90
 -11   2   4    8.30   12.30
 -11   2   4    7.80    4.70
 -11   2   4  -10.40    7.90
  10  -2  -4    2.10    9.10
 -10   2   4    2.40    4.50
 -10   2   4   -4.50    8.50
 -10   2   4    3.60    6.90
   9  -2  -4   84.99   10.50
  -9   2   4   79.39    9.10
  -9   2   4   81.79    8.80
  -9   2   4   87.29    8.60
   8  -2  -4  553.44   31.10
   8  -2  -4  565.74   27.80
  -8   2   4  589.64   30.40
  -8   2   4  603.34   30.00
  -8   2   4  492.15   28.50
   7  -2  -4   33.40    6.00
   7  -2  -4   42.40    3.60
  -7   2   4   36.90    4.50
  -7   2   4   42.70    5.50
  -7   2   4   36.90    5.90
   6  -2  -4   27.90    3.20
   6  -2  -4   15.60    5.10
   6  -2  -4   21.70    4.10
  -6   2   4   33.10    4.90
  -6   2   4   19.50    4.00
  -6   2   4   20.00    4.80
   5  -2  -4 3432.86  177.38
   5  -2  -4 3596.84  178.28
   5  -2  -4 3991.10  177.98
  -5   2   4 3872.51  178.28
  -5   2   4 3425.76  177.78
  -5   2   4 3827.52  178.08
   4  -2  -4 2735.83  134.99
   4  -2  -4 3088.49  135.49
   4  -2  -4 2680.53  135.59
  -4   2   4 2807.42  134.99
  -4   2   4 2636.74  135.29
  -4   2   4 2882.51  135.59
   3  -2  -4  782.42   39.30
   3  -2  -4  855.71   39.80
   3  -2  -4  771.22   39.90
  -3   2   4  861.81   39.90
  -3   2   4  757.82   39.70
  -3   2   4  813.02   39.30
   1  -2  -4 1287.57   61.49
   1  -2  -4 1241.88   60.99
  -1   2   4 1271.37   61.39
  -1   2   4 1266.97   61.39
   0  -2  -4 1490.15   68.09
   0   2   4 1354.36   67.59
   0   2   4 1373.56   68.09
  -1  -2  -4  184.78    9.80
   1   2   4  160.98   10.30
   1   2   4  169.98    9.80
  -2  -2  -4 7222.88  344.47
   2   2   4 7179.28  344.27
   2   2   4 7108.39  344.47
  -3  -2  -4 4541.55  218.68
  -3  -2  -4 4714.23  219.18
   3   2   4 4402.26  219.18
  -4  -2  -4  658.83   32.60
  -4  -2  -4  679.03   33.70
   4   2   4  642.14   34.20
   4   2   4  639.44   33.80
   4   2   4  727.63   32.60
  -5  -2  -4 1587.34   75.49
   5   2   4 1496.85   75.49
   5   2   4 1550.84   75.89
  -6  -2  -4  137.29   10.30
   6   2   4  127.79   10.50
   6   2   4  102.09   11.60
  -7  -2  -4   36.50    5.60
   7   2   4   29.70    7.10
   7   2   4   40.40    6.30
  -8  -2  -4   92.09   10.00
   8   2   4  100.89    9.00
   8   2   4   87.29    9.40
  -9  -2  -4   41.00    7.60
   9   2   4   42.00    9.30
   9   2   4   50.59    8.40
 -10  -2  -4    0.20    8.20
  10   2   4    5.70    7.60
  10   2   4    3.20    8.60
 -11  -2  -4   -4.10    9.80
  11   2   4   -7.00    9.20
  11   2   4    5.60   11.40
  11  -3  -4   -1.20   12.20
 -11   3   4   15.40   13.50
 -11   3   4    7.50    5.20
 -11   3   4    9.50    9.40
  10  -3  -4    7.90    9.40
 -10   3   4    0.40    4.90
 -10   3   4  -10.20    7.50
 -10   3   4   -3.40    8.20
   9  -3  -4   -1.40    7.80
   9  -3  -4    0.50    3.80
  -9   3   4  -20.80    6.50
  -9   3   4   -0.20    4.80
  -9   3   4    2.50    6.50
   8  -3  -4  240.18   14.00
   8  -3  -4  257.57   18.10
  -8   3   4  217.08   14.70
  -8   3   4  246.58   17.10
  -8   3   4  233.78   16.40
   7  -3  -4  150.78   13.70
   7  -3  -4  150.38   10.20
  -7   3   4  144.79   11.10
  -7   3   4  162.38   12.70
  -7   3   4  154.08   12.30
   6  -3  -4   11.10    5.40
   6  -3  -4   13.20    3.40
  -6   3   4   12.70    4.40
  -6   3   4   11.90    4.10
  -6   3   4   10.40    4.30
   5  -3  -4 1779.12   89.19
   5  -3  -4 1745.63   88.49
   5  -3  -4 1975.30   89.09
  -5   3   4 1917.91   89.19
  -5   3   4 1723.53   88.89
   4  -3  -4  761.42   37.90
   4  -3  -4  757.32   38.50
   4  -3  -4  825.92   38.40
  -4   3   4  760.22   37.80
  -4   3   4  789.82   38.30
  -4   3   4  705.13   38.20
   3  -3  -4  888.41   40.80
   3  -3  -4  776.22   40.40
   3  -3  -4  795.02   40.60
  -3   3   4  824.62   40.30
  -3   3   4  794.92   40.70
  -3   3   4  840.42   40.60
   2  -3  -4  792.52   38.20
   2  -3  -4  732.13   38.00
  -2   3   4  775.02   37.90
  -2   3   4  776.02   37.90
   1  -3  -4    6.10    3.10
  -1   3   4   11.60    3.20
  -1   3   4   14.50    3.00
   0  -3  -4 2813.32  129.89
   0   3   4 2580.54  129.79
   0   3   4 2676.33  129.79
  -1  -3  -4  424.66   20.80
   1   3   4  389.06   20.90
  -2  -3  -4   -2.70    2.60
   2   3   4   -0.10    3.50
   2   3   4    5.10    3.00
  -3  -3  -4 1389.66   66.19
  -3  -3  -4 1401.46   65.69
   3   3   4 1301.37   66.19
   3   3   4 1326.87   65.69
  -4  -3  -4  379.06   19.30
   4   3   4  353.16   20.10
   4   3   4  355.76   19.60
   4   3   4  362.36   18.30
  -5  -3  -4    8.90    3.90
   5   3   4    4.30    4.60
   5   3   4    6.60    4.30
  -6  -3  -4   -2.00    4.20
   6   3   4    5.70    4.70
   6   3   4    0.20    5.70
  -7  -3  -4    5.80    4.90
   7   3   4    5.00    5.90
   7   3   4    3.60    5.50
  -8  -3  -4   96.59    8.70
   8   3   4   99.29   11.10
   8   3   4  117.59   12.80
  -9  -3  -4   12.50    6.60
   9   3   4   15.70    9.50
   9   3   4   20.40    7.20
 -10  -3  -4  113.69   11.50
  10   3   4  114.39   13.20
  10   3   4  110.39   11.10
 -11  -3  -4   44.70   11.60
  11   3   4   54.19    8.50
  11   3   4   47.20   10.90
  11   3   4   33.80   12.90
  11  -4  -4    9.90   11.70
 -11   4   4   11.50    6.70
 -11   4   4    2.30   14.40
 -11   4   4    5.60   10.60
  10  -4  -4   25.10    9.30
 -10   4   4   13.30    8.40
 -10   4   4   26.40    6.40
 -10   4   4   26.90   10.30
   9  -4  -4    2.10    4.70
   9  -4  -4    4.40    8.20
  -9   4   4    5.10    6.90
  -9   4   4    1.40    5.80
  -9   4   4   -1.40    6.90
   8  -4  -4    6.80    6.90
   8  -4  -4   18.30    4.90
  -8   4   4    5.70    6.30
  -8   4   4   18.00    7.00
  -8   4   4   17.10    5.50
   7  -4  -4  165.98   12.40
   7  -4  -4  199.68   15.20
  -7   4   4  183.68   14.20
  -7   4   4  177.38   13.10
  -7   4   4  182.88   14.20
   6  -4  -4  142.99   12.00
   6  -4  -4  113.29    9.80
  -6   4   4  125.99   11.10
  -6   4   4  131.19   10.80
   5  -4  -4   55.79    5.20
   5  -4  -4   41.40    5.70
  -5   4   4   61.49    6.90
  -5   4   4   64.89    6.00
  -5   4   4   47.50    5.30
   4  -4  -4   76.69    8.30
   4  -4  -4   69.09    7.60
   4  -4  -4   77.99    6.60
  -4   4   4   77.89    6.20
  -4   4   4   64.69    6.00
  -4   4   4   71.69    7.00
   3  -4  -4  134.49   10.20
   3  -4  -4  130.79    9.50
   3  -4  -4  114.19    9.50
  -3   4   4  131.09    9.10
  -3   4   4  116.49   10.20
  -3   4   4  140.49    9.40
   2  -4  -4  180.28   12.20
   2  -4  -4  206.78   12.30
  -2   4   4  196.48   11.90
  -2   4   4  177.38   12.60
  -2   4   4  211.68   11.70
   1  -4  -4 1018.70   48.00
  -1   4   4  926.81   48.00
  -1   4   4  963.60   47.80
   0  -4  -4 3032.40  142.79
   0   4   4 2827.12  142.79
   0   4   4 3007.50  142.89
  -1  -4  -4   30.40    4.10
   1   4   4   36.80    4.40
   1   4   4   24.70    4.10
   2   4   4  409.16   21.30
   2   4   4  429.76   21.90
   2   4   4  393.46   21.80
   3   4   4  120.89    8.70
   3   4   4  135.99   10.00
   4   4   4   25.20    3.50
   4   4   4   28.10    4.90
   4   4   4   21.30    5.20
  -5  -4  -4    5.40    3.90
   5   4   4   -3.50    2.60
   5   4   4   -2.60    4.50
   5   4   4    1.00    4.40
  -6  -4  -4 1138.99   56.09
   6   4   4 1123.89   56.79
   6   4   4 1120.29   56.29
  -7  -4  -4  177.28   13.70
   7   4   4  177.28   15.70
   7   4   4  180.28   14.20
  -8  -4  -4   62.09    7.30
   8   4   4   59.09    7.20
   8   4   4   67.69    9.20
   8   4   4   66.69    8.10
  -9  -4  -4    4.50    7.40
   9   4   4   -7.60    6.90
   9   4   4   -0.80    8.50
   9   4   4   -1.20    7.40
 -10  -4  -4   -1.50    8.00
  10   4   4   -5.50   10.70
  10   4   4   -5.40    7.30
  10   4   4  -10.10    8.40
  11  -5  -4   -0.40   12.20
 -11   5   4   -3.30    8.00
 -11   5   4   -6.60   10.80
  10  -5  -4   48.20    6.90
  10  -5  -4   49.50   11.40
 -10   5   4   21.30   10.60
 -10   5   4   26.40    8.00
 -10   5   4   18.60    9.60
   9  -5  -4   30.70    9.30
   9  -5  -4   18.10    6.00
  -9   5   4    8.90    7.30
  -9   5   4   20.50    8.20
  -9   5   4   19.50    8.50
   8  -5  -4    4.30    7.50
   8  -5  -4    7.70    5.60
  -8   5   4    4.80    6.00
  -8   5   4   14.60    6.50
  -8   5   4  -14.50    6.70
   7  -5  -4   51.19    8.10
   7  -5  -4   60.49    6.60
  -7   5   4   47.90    7.10
  -7   5   4   62.29    7.30
  -7   5   4   45.60    6.80
   6  -5  -4   -0.40    4.70
   6  -5  -4   -1.50    5.20
  -6   5   4    1.60    4.80
  -6   5   4   -0.60    4.90
   5  -5  -4   33.40    5.80
   5  -5  -4   25.00    4.80
  -5   5   4   29.80    5.00
  -5   5   4   20.40    5.30
  -5   5   4   29.60    4.50
   4  -5  -4    9.50    4.40
   4  -5  -4    7.60    4.20
  -4   5   4    6.70    4.20
  -4   5   4    0.50    3.60
  -4   5   4    7.20    4.80
   3  -5  -4   99.99    9.50
   3  -5  -4   94.69    5.80
  -3   5   4   85.19    8.20
  -3   5   4   93.79    8.50
  -3   5   4   87.79   10.00
   2  -5  -4 1115.19   57.39
  -2   5   4 1216.78   56.89
  -2   5   4 1122.39   57.59
  -2   5   4 1191.08   57.29
  -1   5   4  190.28   11.80
  -1   5   4  156.08   12.40
   0   5   4   20.60    4.70
   0   5   4   21.20    4.50
   1   5   4   58.59    5.00
   1   5   4   53.29    5.40
   1   5   4   46.00    5.40
   2   5   4  695.43   33.80
   2   5   4  642.54   33.50
   2   5   4  646.94   33.80
   3   5   4  452.75   23.80
   3   5   4  446.76   24.60
   3   5   4  479.15   24.40
   4   5   4  124.09   11.00
   4   5   4  119.39    9.30
   4   5   4  133.19   11.10
   4   5   4  128.89   10.40
   5   5   4  224.18   14.10
   5   5   4  264.37   15.40
   5   5   4  245.28   16.00
   5   5   4  262.47   16.50
   6   5   4    3.90    5.80
   6   5   4    7.30    6.50
   6   5   4    1.70    3.50
   6   5   4   11.60    5.10
   7   5   4   45.20    8.40
   7   5   4   52.79    7.80
  -8  -5  -4  192.98   16.10
   8   5   4  202.48   16.00
   8   5   4  211.18   17.00
   8   5   4  216.38   18.80
  -9  -5  -4   -0.10    8.20
   9   5   4   -9.30    7.20
   9   5   4    9.00    7.90
   9   5   4   -6.00    9.10
 -10  -5  -4    6.60    9.30
  10   5   4   13.20   11.50
  10   5   4   -2.10    9.60
  10   5   4    0.60    8.40
  10  -6  -4   -1.70    7.30
  10  -6  -4   -8.70    9.80
 -10   6   4    2.50    7.60
 -10   6   4  -18.20   10.10
 -10   6   4    0.10   10.70
   9  -6  -4   12.70    9.10
   9  -6  -4    7.20    6.70
  -9   6   4    9.30    7.30
  -9   6   4   11.40    8.00
  -9   6   4    3.20    8.10
   8  -6  -4    0.80    7.30
   8  -6  -4   -2.10    6.30
  -8   6   4   16.30    7.20
  -8   6   4   -3.30    7.00
  -8   6   4   -3.80    7.60
   7  -6  -4   -3.50    6.40
   7  -6  -4    1.00    6.10
  -7   6   4  -12.60    5.40
  -7   6   4    2.50    6.30
  -7   6   4   -2.20    5.80
   6  -6  -4   74.79    7.60
   6  -6  -4   68.39    7.90
  -6   6   4   80.69    8.70
  -6   6   4   77.39    7.50
  -6   6   4   83.19    7.40
   5  -6  -4  104.69   10.90
   5  -6  -4  104.29   11.40
  -5   6   4  102.69   10.30
  -5   6   4  101.59   10.30
  -5   6   4  100.49    9.50
   4  -6  -4    0.10    2.70
   4  -6  -4    7.10    4.90
  -4   6   4   -2.60    4.40
  -4   6   4    2.90    4.40
  -4   6   4    5.40    5.50
   3  -6  -4   34.30    5.90
  -3   6   4   47.20    5.10
  -3   6   4   33.30    5.90
  -3   6   4   29.10    5.00
   2  -6  -4  125.69   11.60
  -2   6   4  132.99   12.20
  -2   6   4  135.89   10.80
  -2   6   4  139.79    9.60
  -1   6   4   97.89    9.40
  -1   6   4   71.89    7.20
  -1   6   4  100.69    7.80
   0   6   4  298.77   17.10
   0   6   4  282.17   17.40
   1   6   4  987.60   46.30
   1   6   4  868.61   44.70
   1   6   4  906.21   46.10
   2   6   4 1008.00   52.89
   2   6   4 1079.99   53.79
   2   6   4 1150.58   54.09
   2   6   4 1090.09   53.99
   3   6   4   48.80    6.50
   3   6   4   59.79    6.10
   3   6   4   56.19    5.40
   3   6   4   61.29    6.80
   4   6   4   19.30    7.70
   4   6   4   28.70    6.20
   4   6   4   32.60    5.00
   4   6   4   31.20    5.90
   5   6   4  747.83   40.00
   5   6   4  776.82   38.80
   5   6   4  807.82   39.90
   5   6   4  755.42   40.10
   6   6   4   21.40    6.90
   6   6   4   14.20    4.50
   6   6   4   27.80    5.80
   6   6   4   33.10    7.00
   7   6   4   48.50    8.60
   7   6   4   54.79    7.90
   7   6   4   56.79    7.60
   7   6   4   45.10    5.00
   8   6   4   14.40    8.00
   8   6   4    2.10    7.40
   9   6   4   12.90    8.90
   9   6   4   -3.10    8.30
   9   6   4    3.40    9.50
  10  -7  -4   12.10   12.00
   9  -7  -4   -9.40    7.70
   9  -7  -4   -3.30   10.20
  -9   7   4   14.40    8.60
  -9   7   4   -6.10   10.30
  -9   7   4    4.00    9.10
   8  -7  -4   -6.60    8.20
   8  -7  -4   -5.10    6.80
  -8   7   4    4.70    7.30
  -8   7   4   -4.20    8.40
  -8   7   4   -6.00    8.20
   7  -7  -4   18.50    7.50
   7  -7  -4   16.70    6.60
  -7   7   4    3.30    7.10
  -7   7   4    3.70    7.80
   6  -7  -4   27.70    5.00
   6  -7  -4   33.70    6.90
   6  -7  -4   20.90    7.40
  -6   7   4   16.50    7.40
  -6   7   4   29.90    7.40
  -6   7   4   16.90    6.00
   5  -7  -4  475.45   23.90
   5  -7  -4  442.86   26.30
  -5   7   4  447.36   25.70
  -5   7   4  478.65   25.30
  -5   7   4  466.95   27.00
   4  -7  -4   49.10    4.80
   4  -7  -4   34.00    6.90
  -4   7   4   46.40    6.00
  -4   7   4   50.79    8.10
  -4   7   4   54.29    6.10
   3  -7  -4   42.00    6.50
  -3   7   4   48.70    6.50
  -3   7   4   39.20    6.70
  -3   7   4   51.79    5.70
  -2   7   4  408.66   21.50
  -2   7   4  393.66   23.70
  -2   7   4  397.56   23.10
  -1   7   4   40.90    5.00
  -1   7   4   26.60    5.10
  -1   7   4   36.20    6.90
   0   7   4  440.16   24.70
   0   7   4  460.05   25.50
   1   7   4   26.80    5.90
   1   7   4   37.70    3.70
   1   7   4   33.70    5.40
   2   7   4  443.76   25.60
   2   7   4  501.95   25.70
   2   7   4  442.16   23.70
   2   7   4  461.85   25.80
   3   7   4  109.69   11.50
   3   7   4  109.49    9.50
   3   7   4  107.39   12.30
   3   7   4  108.39    9.60
   4   7   4   37.20    7.10
   4   7   4   29.70    5.80
   4   7   4   32.10    6.30
   4   7   4   31.80    5.90
   4   7   4   21.10    6.20
   5   7   4   10.70    5.10
   5   7   4    0.90    6.00
   5   7   4   21.10    7.00
   5   7   4   -4.60    5.80
   5   7   4    7.80    5.60
   6   7   4  189.18   15.60
   6   7   4  182.48   16.40
   6   7   4  217.48   16.40
   6   7   4  179.48   13.30
   6   7   4  164.08   15.60
   7   7   4    1.50    7.00
   7   7   4    2.90    8.00
   7   7   4   -4.60    7.30
   7   7   4   -9.20    4.70
   7   7   4    7.50    7.80
   8   7   4   82.69   10.80
   8   7   4   86.99   10.50
   8   7   4   87.99   12.10
   9  -8  -4    9.90    9.70
   9  -8  -4    4.30    9.40
   9  -8  -4   14.60   18.90
  -9   8   4   11.30   10.60
  -9   8   4   -1.40   10.40
   8  -8  -4    7.50    9.30
   8  -8  -4   19.60    7.80
   8  -8  -4   -1.90    9.10
  -8   8   4   -2.70    8.30
  -8   8   4   39.70   11.20
  -8   8   4    0.60   11.40
   7  -8  -4   48.90    7.00
   7  -8  -4   47.30    8.80
  -7   8   4   29.60    8.00
  -7   8   4   32.50    9.70
   6  -8  -4   11.40    5.00
   6  -8  -4    7.90    7.70
  -6   8   4   -2.40    7.00
  -6   8   4    5.50    8.30
  -6   8   4    3.00    6.10
   5  -8  -4    6.80    3.20
   5  -8  -4    8.20    7.40
  -5   8   4  -13.40    6.40
  -5   8   4    5.10    5.30
  -5   8   4   -3.20    7.70
   4  -8  -4   69.29    9.10
  -4   8   4   65.79    9.50
  -4   8   4   77.39    7.10
  -4   8   4   85.19    8.20
   3  -8  -4  151.88   15.10
  -3   8   4  159.88   11.50
  -3   8   4  100.59   10.80
  -3   8   4  132.69   13.10
  -2   8   4  395.26   22.80
  -2   8   4  359.16   23.90
  -2   8   4  389.46   21.20
  -1   8   4  226.28   16.00
  -1   8   4  222.28   14.40
  -1   8   4  209.78   17.60
   0   8   4   39.30    6.60
   0   8   4   40.10    7.90
   1   8   4  482.05   26.00
   1   8   4  416.96   22.50
   1   8   4  451.95   25.90
   2   8   4   59.19    7.80
   2   8   4   59.59    5.70
   2   8   4   73.89    8.50
   2   8   4   81.19    8.60
   3   8   4   13.50    6.70
   3   8   4   13.10    6.80
   3   8   4   19.20    6.10
   3   8   4    6.50    5.10
   3   8   4   12.40    4.90
   4   8   4  570.94   30.80
   4   8   4  558.84   30.60
   4   8   4  502.15   28.90
   4   8   4  583.14   29.90
   4   8   4  515.15   29.50
   5   8   4  -18.40    6.90
   5   8   4   -0.60    6.50
   5   8   4   -1.20    6.00
   5   8   4    4.80    7.20
   5   8   4    9.00    5.90
   6   8   4    8.70    7.90
   6   8   4   -2.30    7.80
   6   8   4    6.00    7.50
   6   8   4    4.90    7.50
   6   8   4    0.00    6.10
   7   8   4   -7.80    9.00
   7   8   4  -13.10    5.70
   7   8   4    3.80    8.40
   7   8   4    9.80   16.00
   7   8   4   14.50    8.60
   8   8   4   37.60   10.90
   8   8   4   16.90   10.40
   8   8   4   35.50   10.40
   8   8   4   38.20   10.20
   8   8   4   28.70    6.40
   8  -9  -4   -1.90    7.80
  -8   9   4   12.90    9.60
  -8   9   4   -2.90   12.30
   7  -9  -4    3.80    8.80
   7  -9  -4    3.80    5.60
   7  -9  -4   -9.70    5.50
  -7   9   4    9.30   10.90
  -7   9   4   19.10    7.70
   6  -9  -4   30.30    8.80
   6  -9  -4   16.00    4.30
   6  -9  -4   23.30    4.40
  -6   9   4   13.90    7.00
  -6   9   4   11.40    8.00
  -6   9   4   16.50   10.20
   5  -9  -4   22.50    8.90
  -5   9   4    3.20    8.00
  -5   9   4   39.00   18.10
  -4   9   4   33.80    6.20
  -4   9   4   33.60   10.20
  -4   9   4   30.80    7.70
  -3   9   4   -4.60    5.10
  -3   9   4    0.80    8.80
  -3   9   4  -10.50    6.50
  -2   9   4  347.37   20.10
  -2   9   4  369.76   24.20
  -2   9   4  346.47   22.90
  -1   9   4   -3.00    5.00
  -1   9   4   -8.30    6.10
  -1   9   4    0.50    7.20
   0   9   4    7.90    6.20
   0   9   4   16.40    7.80
   1   9   4   -4.70    2.80
   1   9   4    8.00    8.00
   1   9   4   -8.80    6.20
   2   9   4  -13.90    6.40
   2   9   4   12.20    7.80
   2   9   4    5.60    7.40
   2   9   4    8.20    4.30
   3   9   4   83.39    9.20
   3   9   4   78.29    8.10
   3   9   4   88.29   10.30
   3   9   4   84.39    7.50
   3   9   4   81.49   10.20
   4   9   4   29.40    6.70
   4   9   4   33.10    6.20
   4   9   4   28.40    7.60
   4   9   4   29.50    8.90
   4   9   4   15.10    8.10
   5   9   4   31.30    8.50
   5   9   4   -9.00    8.60
   5   9   4   12.90    7.20
   5   9   4   30.20    7.30
   5   9   4    4.30    7.30
   6   9   4  -18.60    9.60
   6   9   4   15.90    9.10
   6   9   4    4.30    8.20
   6   9   4   14.80    8.50
   6   9   4   33.20    8.10
  -6  10   4   12.80   12.30
  -6  10   4   -2.20   10.20
  -6  10   4   12.20    7.40
  -5  10   4   77.19   13.10
  -5  10   4   58.39    8.10
  -5  10   4   64.69   10.90
  -4  10   4    4.10    6.40
  -4  10   4    4.00    8.40
  -4  10   4    6.80   10.40
  -3  10   4   71.89   11.10
  -3  10   4   62.19    9.70
  -3  10   4   69.99    7.70
  -2  10   4   75.09   10.90
  -2  10   4   58.19    8.80
  -2  10   4   58.89    7.10
  -1  10   4   99.89   10.40
  -1  10   4  116.09   11.50
   0  10   4    6.50    7.20
   0  10   4    6.40    5.60
   0  10   4   10.20   10.40
   1  10   4   17.90    8.70
   1  10   4    7.90    8.10
   2  10   4   -1.20    6.10
   2  10   4    9.30    8.60
   2  10   4   -0.30    8.00
   2  10   4    4.50    8.00
   2  10   4    0.30    4.70
   3  10   4   93.99   11.30
   3  10   4   88.39    7.90
   3  10   4   79.49   12.10
   3  10   4  108.09   11.10
   3  10   4   79.99    8.90
   4  10   4   25.00   11.30
   4  10   4   23.40    9.80
   4  10   4   38.60    9.70
   4  10   4   35.30    7.40
   4  10   4   38.40    8.10
   5  10   4   68.29    8.90
   5  10   4   64.79   11.60
   5  10   4   71.29   11.20
   5  10   4   60.59   14.20
   5  10   4   56.79    9.50
  -5  11   4    9.50   13.90
  -5  11   4   -2.40    7.40
  -4  11   4   52.89   12.60
  -4  11   4   29.70   12.00
  -4  11   4   50.29   11.70
  -3  11   4   21.20   11.40
  -3  11   4    9.40    6.60
  -3  11   4  -22.10   11.30
  -2  11   4   34.30   11.90
  -2  11   4   36.80    6.90
  -2  11   4   33.30   11.80
  -1  11   4    2.20    6.60
  -1  11   4   -7.60   11.70
  -1  11   4    1.30    9.90
   0  11   4   33.00   13.10
   0  11   4   73.49   12.30
   0  11   4   56.19    8.10
   1  11   4   -2.90   10.40
   1  11   4    1.80   14.80
   2  11   4  122.59   13.50
   2  11   4  120.79   10.90
   2  11   4  134.29   13.80
   3  11   4   19.10   10.10
   3  11   4    8.90    9.70
   3  11   4    8.40    7.60
   3  11   4    0.70    5.80
   3  11  -5    7.50   14.20
   3  11  -5   22.40    8.90
   3  11  -5   49.00   10.70
   3  11  -5   29.70    5.10
   3  11  -5   26.40    8.10
   2  11  -5    6.90    7.80
   2  11  -5   -7.90   10.20
   2  11  -5    3.10   13.30
   1  11  -5   24.20    7.20
   1  11  -5    3.50   13.90
   1  11  -5    9.80   10.00
  -1 -11   5    1.40   10.30
   0  11  -5    6.60   10.80
   0  11  -5   17.20    6.30
   0  11  -5    2.40   12.80
   0 -11   5    3.70   10.20
  -1  11  -5   65.69   11.70
  -1  11  -5   51.89   12.90
   1 -11   5   63.49   12.30
  -2  11  -5  125.59   14.40
  -2  11  -5  105.99   15.30
   2 -11   5  126.19   11.80
   2 -11   5  129.79   13.80
  -3  11  -5    4.70   10.90
   3 -11   5    1.60   10.80
   3 -11   5    8.20    5.70
  -4  11  -5   -0.40   12.60
  -4  11  -5  -19.10   13.20
   4 -11   5  -22.60   10.90
   4 -11   5  -12.00    6.40
  -5  11  -5    2.70   13.70
   5 -11   5    3.70   11.80
   5 -11   5   16.20    7.30
   5  10  -5   13.40    8.90
   5  10  -5    9.10    8.50
   5  10  -5   -5.70    6.90
   5  10  -5   -4.70    6.60
   5  10  -5  -11.10   10.70
   4  10  -5   29.90    9.90
   4  10  -5   35.30    9.70
   4  10  -5   14.10    5.80
   4  10  -5   16.20    7.20
   4  10  -5   20.50    8.20
   3  10  -5    6.50    4.70
   3  10  -5    4.30    6.40
   3  10  -5  -11.80    8.90
   3  10  -5    9.40    7.20
   3  10  -5   -4.80    8.00
   2  10  -5   16.10    9.00
   2  10  -5   10.70    6.40
   2  10  -5   14.80    8.50
   2  10  -5   15.40    3.80
  -2 -10   5   14.60   11.30
   1  10  -5   61.09    9.40
   1  10  -5   57.19    7.20
   1  10  -5   40.30    9.60
  -1 -10   5   49.00   12.70
   0  10  -5   15.10    8.30
   0  10  -5   25.70    6.30
   0  10  -5   19.90   11.00
   0 -10   5   25.50   13.90
  -1  10  -5    3.20    7.70
  -1  10  -5   21.30    5.50
   1 -10   5    3.60    9.00
   1 -10   5   13.30    5.20
  -2  10  -5  -18.00    7.40
  -2  10  -5   10.10    9.30
   2 -10   5    7.90    9.00
   2 -10   5    2.70    4.90
  -3  10  -5   35.90   10.20
   3 -10   5   21.60    6.00
   3 -10   5   26.90   10.00
  -4  10  -5   -4.80    9.20
  -4  10  -5    5.80    9.70
   4 -10   5   10.80    6.20
   4 -10   5   10.90    9.20
  -5  10  -5    3.80   12.00
  -5  10  -5  -11.10   10.30
   5 -10   5    6.10    6.90
   5 -10   5  -10.40   10.00
  -6  10  -5   12.30   15.70
  -6  10  -5   11.80   10.60
   6 -10   5   -6.80    7.90
   6 -10   5   -5.40   10.10
  -7  10  -5   11.50   11.80
   7 -10   5   25.70   10.10
   7 -10   5   23.20   11.30
   7   9  -5   14.90    6.00
   7   9  -5   12.90   10.50
   7   9  -5   32.40    8.60
   7   9  -5   11.30    9.60
   7   9  -5   25.90    8.30
   6   9  -5  -12.40    7.40
   6   9  -5   -8.30    5.60
   6   9  -5   -0.80    8.30
   6   9  -5   -4.90    8.10
   6   9  -5    1.80    7.40
   5   9  -5   -3.00    5.60
   5   9  -5    9.60    7.60
   5   9  -5   -7.00    5.70
   5   9  -5   -4.10    7.60
   5   9  -5   -0.40    6.80
   4   9  -5   39.30    8.40
   4   9  -5   40.60    8.20
   4   9  -5   47.20    6.40
   4   9  -5   51.29    7.40
   4   9  -5   50.59    6.90
   3   9  -5   65.99    9.70
   3   9  -5   80.09    7.90
   3   9  -5   81.79    9.70
   3   9  -5   80.99    8.60
   3   9  -5   85.19    8.40
   2   9  -5  180.08   11.80
   2   9  -5  197.18   14.80
   2   9  -5  199.18   17.60
   2   9  -5  216.98   17.10
  -2  -9   5  236.38   18.00
   1   9  -5   12.10    6.60
   1   9  -5   12.60    5.40
   1   9  -5   10.10    7.40
  -1  -9   5    6.80    7.30
   0   9  -5   56.59    8.20
   0   9  -5   52.49    6.20
   0   9  -5   47.50    9.30
   0  -9   5   44.00    5.80
   0  -9   5   45.30    8.90
  -1   9  -5   42.90    5.50
  -1   9  -5   20.60    8.70
  -1   9  -5   32.80    7.40
   1  -9   5   33.10    8.40
   1  -9   5   37.50    5.50
  -2   9  -5    3.30    6.20
  -2   9  -5  -16.30    8.00
   2  -9   5   -7.20    5.00
   2  -9   5    4.60    7.40
  -3   9  -5  430.26   27.30
   3  -9   5  428.86   26.80
   3  -9   5  417.86   23.10
  -4   9  -5    1.50    6.90
  -4   9  -5    5.60    9.00
   4  -9   5    8.30    5.30
   4  -9   5    8.20    8.00
  -5   9  -5   55.49    6.00
  -5   9  -5   53.19    9.30
   5  -9   5   61.99    7.50
   5  -9   5   63.49   10.20
  -6   9  -5    3.20    5.30
  -6   9  -5    5.70    9.80
  -6   9  -5    1.80    9.20
   6  -9   5   18.70   18.10
   6  -9   5    2.90    7.50
  -7   9  -5   -1.90    6.80
  -7   9  -5   11.80   12.30
  -7   9  -5   13.80   10.90
   7  -9   5   -2.50    9.80
   7  -9   5    3.40    8.80
  -8   9  -5   -0.20    8.00
  -8   9  -5    2.90   12.00
   8  -9   5    5.60   10.70
   8  -9   5    7.50    8.20
   8  -9   5   -9.80   10.60
   8   8  -5    3.90    5.40
   8   8  -5    2.90   10.80
   8   8  -5    7.10    5.90
   8   8  -5   -9.40    9.20
   8   8  -5   14.90   10.30
   7   8  -5  103.09   10.40
   7   8  -5   99.79    8.30
   7   8  -5  105.89   10.90
   7   8  -5  101.89    9.20
   6   8  -5    7.50    7.80
   6   8  -5    2.20    7.60
   6   8  -5    8.40    6.50
   6   8  -5   16.20    6.70
   6   8  -5    2.30    5.20
   5   8  -5  177.38   14.00
   5   8  -5  217.58   16.30
   5   8  -5  184.58   13.00
   5   8  -5  159.28   14.60
   5   8  -5  182.28   15.80
   4   8  -5   16.00    6.40
   4   8  -5   24.10    6.60
   4   8  -5   23.90    5.30
   4   8  -5   36.60    6.70
   4   8  -5   26.60    5.80
   3   8  -5   12.50    5.80
   3   8  -5   -2.00    6.00
   3   8  -5   12.50    4.30
   3   8  -5   10.30    4.80
  -3  -8   5    4.40    6.70
   2   8  -5   47.40    4.80
   2   8  -5   59.49    6.40
   2   8  -5   48.00    7.10
  -2  -8   5   38.10    7.80
   1   8  -5  243.78   15.60
   1   8  -5  263.57   17.40
  -1  -8   5  235.08   17.90
   0   8  -5  253.87   17.50
   0   8  -5  229.68   15.20
   0  -8   5  257.47   18.10
   0  -8   5  251.77   15.10
  -1   8  -5    6.60    6.30
  -1   8  -5   25.30    4.60
   1  -8   5   11.20    4.50
   1  -8   5   14.60    6.40
  -2   8  -5   21.00    5.80
   2  -8   5   24.60    6.80
   2  -8   5   23.10    4.80
  -3   8  -5  423.36   26.30
   3  -8   5  426.16   25.70
   3  -8   5  438.26   23.20
  -4   8  -5  111.19    7.80
  -4   8  -5   93.59   10.70
  -4   8  -5   87.39    8.80
   4  -8   5   86.99    8.20
   4  -8   5  101.99   10.40
  -5   8  -5   -3.00    6.80
  -5   8  -5   -5.80    7.70
  -5   8  -5    1.30    4.40
   5  -8   5    4.10    7.50
   5  -8   5    5.00    6.10
  -6   8  -5   73.59    7.00
  -6   8  -5   61.99   10.60
  -6   8  -5   72.59    8.50
   6  -8   5   56.69    9.40
   6  -8   5   65.19    8.40
   6  -8   5   59.79    7.20
  -7   8  -5   41.40   10.10
  -7   8  -5   32.30    9.10
  -7   8  -5   33.80    7.10
   7  -8   5   51.19    7.40
   7  -8   5   50.29    9.70
   7  -8   5   49.70    8.60
  -8   8  -5   87.99   19.70
  -8   8  -5   76.29    9.60
  -8   8  -5   76.19   13.20
   8  -8   5   88.99   12.00
   8  -8   5  107.99    9.80
   8  -8   5   98.49   11.60
  -9   8  -5   29.70   11.00
  -9   8  -5    7.70    9.60
   9  -8   5   24.80    9.40
   9  -8   5   34.20   10.90
   9  -8   5   14.30   11.40
   9   7  -5   10.20    6.40
   9   7  -5   10.50    9.70
   9   7  -5    8.40   10.90
   9   7  -5  -19.40    8.20
   8   7  -5  -12.20    5.00
   8   7  -5   -5.30    9.80
   8   7  -5  -19.00    6.90
   8   7  -5   -4.80    5.10
   8   7  -5   -4.30    8.10
   8   7  -5    2.90    5.20
   7   7  -5    8.50    8.00
   7   7  -5    7.50    6.80
   7   7  -5    3.60    4.90
   7   7  -5    7.70    5.70
   7   7  -5   11.10    7.60
   6   7  -5  146.29   13.20
   6   7  -5  118.39   11.10
   6   7  -5  167.68   13.70
   6   7  -5  112.59   10.50
   6   7  -5  145.99   11.90
   5   7  -5    2.20    5.00
   5   7  -5    3.20    5.00
   5   7  -5   -0.90    4.40
   5   7  -5    6.30    6.30
   4   7  -5   20.50    5.90
   4   7  -5   19.60    6.20
   4   7  -5   16.30    4.80
   4   7  -5   20.00    5.00
   3   7  -5   -2.00    3.70
   3   7  -5    6.80    3.90
   3   7  -5    7.90    5.00
  -3  -7   5   -0.10    5.70
   2   7  -5  277.47   16.40
   2   7  -5  264.47   14.60
  -2  -7   5  263.27   17.40
   1   7  -5  847.82   41.40
   1   7  -5  705.43   40.60
  -1  -7   5  835.72   42.20
  -1  -7   5  905.11   41.30
   0   7  -5   20.00    4.30
   0   7  -5    7.70    5.80
   0  -7   5   10.20    5.30
   0  -7   5   17.60    3.90
  -1   7  -5  133.69    9.90
  -1   7  -5  133.29   11.20
   1  -7   5  126.49    9.60
   1  -7   5  117.79   12.50
  -2   7  -5  170.08   12.80
  -2   7  -5  145.79   10.80
   2  -7   5  156.18   13.80
   2  -7   5  172.38   11.00
  -3   7  -5   -1.70    2.40
   3  -7   5   -4.20    5.80
   3  -7   5    1.60    3.80
  -4   7  -5   36.30    6.60
  -4   7  -5   32.60    4.10
   4  -7   5   37.00    5.50
   4  -7   5   27.40    6.70
  -5   7  -5   48.90    8.30
  -5   7  -5   55.09    7.40
  -5   7  -5   59.09    5.50
   5  -7   5   52.09    5.70
   5  -7   5   46.20    7.60
   5  -7   5   66.89    6.90
  -6   7  -5   33.70    5.90
  -6   7  -5   38.20    8.50
  -6   7  -5   19.80    6.80
   6  -7   5   33.30    6.70
   6  -7   5   25.80    7.30
   6  -7   5   44.40    6.20
  -7   7  -5   44.70    9.10
  -7   7  -5   31.60    7.10
  -7   7  -5   47.90    6.40
   7  -7   5   39.20    8.10
   7  -7   5   40.20    7.20
   7  -7   5   40.00    8.10
  -8   7  -5   -5.90    8.80
  -8   7  -5  -11.30    6.80
  -8   7  -5   -9.30    8.70
   8  -7   5    1.10    7.10
   8  -7   5  -13.10    8.10
   8  -7   5   12.50    7.80
  -9   7  -5   11.80    8.50
  -9   7  -5   20.40    9.60
  -9   7  -5   -1.90   11.50
   9  -7   5   -3.00    9.50
   9  -7   5   17.60    8.90
   9  -7   5   11.30    9.10
   9   6  -5   21.00    9.60
   9   6  -5   14.50   10.00
   9   6  -5    4.80    6.80
   9   6  -5   19.50    5.90
   8   6  -5   -2.90    7.70
   8   6  -5   10.60    4.50
   8   6  -5   10.60    6.00
   8   6  -5    2.50   13.10
   8   6  -5    7.40    4.90
   8   6  -5    0.90    4.50
   7   6  -5   85.99    9.60
   7   6  -5  124.49    9.30
   7   6  -5   81.89   10.10
   7   6  -5  103.49    9.70
   7   6  -5   93.09    8.30
   6   6  -5  221.38   13.60
   6   6  -5  238.58   16.50
   6   6  -5  250.67   15.40
   6   6  -5  204.68   17.70
   5   6  -5    4.80    3.60
   5   6  -5    1.90    5.80
   5   6  -5    3.10    5.10
   5   6  -5    3.80    4.50
   4   6  -5 1199.88   57.09
   4   6  -5 1122.29   56.29
   4   6  -5 1130.49   56.79
   4   6  -5 1150.38   57.49
   3   6  -5  355.16   18.70
   3   6  -5  288.17   17.40
   3   6  -5  321.17   18.70
   3   6  -5  323.17   17.40
  -3  -6   5  332.37   19.00
   2   6  -5 1902.31   84.89
   2   6  -5 1682.53   84.49
   2   6  -5 1663.83   83.69
  -2  -6   5 1678.23   84.79
   1   6  -5  912.71   43.60
   1   6  -5  818.82   43.00
  -1  -6   5  895.01   43.00
  -1  -6   5  830.72   43.50
   0   6  -5  165.38   11.40
   0   6  -5  145.09   10.20
   0  -6   5  151.18   11.70
   0  -6   5  153.18   10.20
  -1   6  -5  130.49   10.50
  -1   6  -5  127.39    9.10
   1  -6   5  120.29   10.90
   1  -6   5  128.29    9.10
  -2   6  -5 1488.15   76.89
  -2   6  -5 1675.93   77.69
   2  -6   5 1511.45   77.69
   2  -6   5 1646.94   76.99
  -3   6  -5   93.09    6.30
  -3   6  -5   84.09    9.20
   3  -6   5  101.09    8.50
   3  -6   5   67.89    7.10
  -4   6  -5   15.70    8.60
  -4   6  -5   -3.60    3.00
   4  -6   5    2.00    3.40
   4  -6   5   -0.90    4.00
   4  -6   5    2.60    5.10
  -5   6  -5   78.79    7.60
  -5   6  -5   84.29    8.20
   5  -6   5   76.09    7.00
   5  -6   5   68.99    7.50
   5  -6   5   67.59    6.40
  -6   6  -5    4.80    6.50
  -6   6  -5    2.90    5.60
  -6   6  -5   14.30    5.10
   6  -6   5   17.40    6.30
   6  -6   5    9.70    5.10
   6  -6   5   14.20    6.10
  -7   6  -5   33.00    6.10
  -7   6  -5   28.10    7.00
  -7   6  -5   25.10    7.30
   7  -6   5   30.90    7.00
   7  -6   5   37.20    7.20
   7  -6   5   28.70    6.50
  -8   6  -5   47.20    8.60
  -8   6  -5   24.70    7.50
  -8   6  -5   54.29    7.50
   8  -6   5   44.20    7.70
   8  -6   5   49.70    8.30
   8  -6   5   58.99    9.00
  -9   6  -5   -4.30    7.70
  -9   6  -5   14.90    7.90
  -9   6  -5  -10.30    8.50
   9  -6   5   16.70    9.00
   9  -6   5    7.30    8.80
   9  -6   5    3.10    7.90
 -10   6  -5    9.50    9.70
 -10   6  -5    5.10    8.20
  10  -6   5   -2.30   11.20
  10  -6   5    6.60    9.30
  10  -6   5   -7.90   10.10
  10   5  -5   -0.40   10.70
  10   5  -5   -2.50   10.80
  10   5  -5  -15.80    5.80
   9   5  -5   21.50   16.90
   9   5  -5   31.60    6.20
   9   5  -5   24.70    5.80
   9   5  -5   13.30   10.40
   8   5  -5   -3.20    7.40
   8   5  -5   14.30    4.60
   8   5  -5   -8.10    7.90
   8   5  -5   -2.00    5.00
   8   5  -5   -0.50    3.00
   7   5  -5  165.18   11.30
   7   5  -5  190.28   12.60
   7   5  -5  152.38   16.80
   7   5  -5  172.28   11.40
   7   5  -5  168.28   16.00
   7   5  -5  171.48   10.90
   6   5  -5  788.92   37.40
   6   5  -5  732.63   38.20
   6   5  -5  697.93   38.70
   6   5  -5  711.53   36.40
   5   5  -5 1524.65   76.89
   5   5  -5 1478.95   77.39
   5   5  -5 1715.23   76.79
   5   5  -5 1549.34   76.09
   4   5  -5  378.36   20.00
   4   5  -5  368.06   20.90
   4   5  -5  395.06   20.10
   4   5  -5  348.37   19.10
   3   5  -5  228.38   13.50
   3   5  -5  235.78   13.10
   3   5  -5  235.68   14.60
   3   5  -5  252.17   14.00
  -3  -5   5  238.18   14.40
   2   5  -5  213.48   12.30
   2   5  -5  231.28   13.60
   2   5  -5  234.78   13.60
  -2  -5   5  235.58   13.30
  -2  -5   5  219.18   13.70
   1   5  -5 2076.19   95.39
   1   5  -5 1904.71   95.09
   1   5  -5 1884.61   94.39
  -1  -5   5 1875.81   95.29
  -1  -5   5 2057.49   95.09
   0   5  -5 2409.36  122.29
   0   5  -5 2687.83  122.79
   0  -5   5 2668.13  122.39
   0  -5   5 2359.16  122.69
  -1   5  -5  621.84   31.90
  -1   5  -5  671.83   32.60
   1  -5   5  584.54   32.60
   1  -5   5  671.03   31.90
  -2   5  -5   27.20    2.50
  -2   5  -5   26.10    3.80
   2  -5   5   33.40    4.10
   2  -5   5   23.40    4.70
  -3   5  -5   89.69    6.40
  -3   5  -5   95.29    9.00
   3  -5   5   80.49    9.20
   3  -5   5   78.49    6.50
   3  -5   5   81.69    7.70
  -4   5  -5  248.68   12.70
  -4   5  -5  225.38   14.10
   4  -5   5  219.68   14.40
   4  -5   5  201.18   12.80
   4  -5   5  219.18   13.70
  -5   5  -5  194.38   11.80
   5  -5   5  170.68   13.10
   5  -5   5  180.48   11.80
   5  -5   5  191.28   12.70
  -6   5  -5   -3.50    4.60
  -6   5  -5    0.00    5.70
  -6   5  -5   -5.70    4.70
   6  -5   5   -4.60    5.20
   6  -5   5   -2.20    4.30
   6  -5   5   -8.70    4.40
  -7   5  -5   -3.90    5.20
  -7   5  -5    5.60    5.90
  -7   5  -5    5.10    5.50
   7  -5   5   -6.80    5.50
   7  -5   5    0.90    5.40
  -8   5  -5  124.99   13.40
  -8   5  -5  134.39   13.30
  -8   5  -5  115.89    9.80
   8  -5   5  106.99   10.40
   8  -5   5  117.09   13.30
  -9   5  -5   29.00    6.90
  -9   5  -5   24.30    7.90
  -9   5  -5   11.90    7.60
   9  -5   5   27.50    7.20
   9  -5   5   28.10    8.20
 -10   5  -5   -8.40    6.20
 -10   5  -5   -6.00    9.10
 -10   5  -5   -0.40   10.10
  10  -5   5    9.80    9.80
  10  -5   5    1.40    8.40
  10   4  -5   21.00   11.10
  10   4  -5   14.30   11.60
 -10  -4   5   10.60    6.20
   9   4  -5  193.48   18.20
   9   4  -5  195.18   21.30
   9   4  -5  180.48   12.20
  -9  -4   5  160.98   12.80
  -9  -4   5  173.18   17.40
   8   4  -5  256.77   21.40
   8   4  -5  255.37   15.30
   8   4  -5  256.27   15.60
   8   4  -5  266.17   19.90
  -8  -4   5  267.77   15.20
  -8  -4   5  263.57   18.50
   7   4  -5  133.79    9.70
   7   4  -5  118.19   11.00
   7   4  -5  122.09    9.60
   7   4  -5  113.59   10.50
   7   4  -5  121.39    8.00
  -7  -4   5  112.29   12.40
   6   4  -5   26.40    4.20
   6   4  -5   13.70    5.70
   6   4  -5   19.20    6.50
   6   4  -5   29.20    4.00
   6   4  -5   24.00    3.70
  -6  -4   5   10.80    5.10
   5   4  -5  219.88   15.50
   5   4  -5  216.88   12.40
   5   4  -5  222.58   14.70
   5   4  -5  249.18   13.50
  -5  -4   5  245.18   14.40
   4   4  -5    8.20    3.70
   4   4  -5    8.30    2.50
   4   4  -5   10.20    4.60
   4   4  -5    7.90    3.40
  -4  -4   5    5.50    3.30
   3   4  -5  101.79    7.60
   3   4  -5  110.69    8.00
   3   4  -5  105.49    6.70
   3   4  -5   96.49    9.10
  -3  -4   5   96.39    7.80
  -3  -4   5   83.89    8.30
   2   4  -5 3251.07  164.88
   2   4  -5 3620.14  165.38
   2   4  -5 3289.57  165.38
  -2  -4   5 3683.23  165.48
  -2  -4   5 3237.18  165.28
  -2  -4   5 3485.15  164.88
   1   4  -5  832.62   39.10
   1   4  -5  778.92   39.90
   1   4  -5  839.72   40.10
  -1  -4   5  744.93   40.00
  -1  -4   5  832.42   40.00
   0   4  -5  386.96   20.00
   0   4  -5  371.56   19.60
   0  -4   5  392.56   19.60
   0  -4   5  354.46   20.00
  -1   4  -5   10.20    3.20
   1  -4   5   14.90    3.10
   1  -4   5    6.70    3.30
  -2   4  -5 1949.70   90.99
  -2   4  -5 1656.83   90.59
   2  -4   5 1818.72   91.09
   2  -4   5 1960.10   90.79
   2  -4   5 1978.20   90.19
  -3   4  -5  161.98    9.20
  -3   4  -5  163.48   10.70
   3  -4   5  146.39    9.10
   3  -4   5  151.08   10.20
   3  -4   5  148.49   11.00
  -4   4  -5   23.90    4.70
  -4   4  -5   16.70    3.60
   4  -4   5   16.10    4.50
   4  -4   5   18.40    3.30
   4  -4   5   22.40    3.90
  -5   4  -5   32.10    5.40
  -5   4  -5   29.20    4.60
   5  -4   5   24.10    4.90
   5  -4   5   32.50    4.40
   5  -4   5   26.30    4.90
  -6   4  -5   26.80    5.20
  -6   4  -5   48.60    5.60
   6  -4   5   42.70    5.70
   6  -4   5   37.90    5.30
  -7   4  -5   12.60    5.70
  -7   4  -5    7.40    5.10
  -7   4  -5   12.50    5.00
   7  -4   5    8.40    5.60
   7  -4   5   14.90    5.50
  -8   4  -5   36.50    7.20
  -8   4  -5   23.00    6.60
  -8   4  -5   30.10    5.90
   8  -4   5   35.20    7.30
   8  -4   5   41.20    7.00
  -9   4  -5   12.90    6.90
  -9   4  -5   19.40    6.90
  -9   4  -5   10.30    6.00
   9  -4   5   23.60    7.20
   9  -4   5   11.90    7.60
 -10   4  -5   -0.30    8.20
 -10   4  -5    7.60    8.20
 -10   4  -5    3.10    4.80
  10  -4   5    1.20   10.10
  10  -4   5   10.00    7.10
 -11   4  -5  -18.10   12.20
 -11   4  -5    1.00    5.90
  11  -4   5   11.70    8.00
  11  -4   5   -1.80   12.00
  11   3  -5   -8.00   11.90
  11   3  -5    2.90   11.90
 -11  -3   5    2.90    8.00
  10   3  -5    6.40    9.90
  10   3  -5   16.20   10.30
 -10  -3   5    2.40    8.90
 -10  -3   5   18.40    6.60
   9   3  -5   99.09   10.60
   9   3  -5   84.59   14.00
  -9  -3   5   86.99    9.90
  -9  -3   5   90.29    7.70
   8   3  -5   89.49   10.30
   8   3  -5   97.69   10.80
   8   3  -5  105.09    8.00
  -8  -3   5  116.59   12.90
  -8  -3   5  105.69    9.40
   7   3  -5   15.90    3.20
   7   3  -5   18.80    2.60
   7   3  -5   21.00    4.10
   7   3  -5   17.10    6.80
   7   3  -5   16.40    7.10
  -7  -3   5    8.40    5.70
  -7  -3   5   13.40    3.70
   6   3  -5  414.76   23.90
   6   3  -5  419.16   22.00
   6   3  -5  447.46   21.70
   6   3  -5  455.25   22.00
   6   3  -5  425.96   24.60
  -6  -3   5  442.56   23.50
  -6  -3   5  416.06   21.90
   5   3  -5  177.08    9.70
   5   3  -5  157.78   12.20
   5   3  -5  158.18   13.00
   5   3  -5  165.98    9.80
   5   3  -5  178.38   10.20
  -5  -3   5  171.38    9.60
  -5  -3   5  182.58   11.70
   4   3  -5 1292.97   62.89
   4   3  -5 1389.46   62.39
   4   3  -5 1249.28   63.19
   4   3  -5 1119.29   62.39
  -4  -3   5 1361.46   62.79
   3   3  -5  579.34   27.00
   3   3  -5  515.55   27.10
   3   3  -5  504.85   27.60
   3   3  -5  567.04   26.30
  -3  -3   5  560.04   27.10
  -3  -3   5  506.05   27.00
   2   3  -5 1034.80   53.49
   2   3  -5 1043.20   54.09
   2   3  -5 1196.88   53.89
  -2  -3   5 1035.50   53.79
  -2  -3   5 1191.48   54.19
  -2  -3   5 1120.89   53.59
   1   3  -5 3117.19  149.79
   1   3  -5 3301.17  150.28
   1   3  -5 2966.80  150.28
  -1  -3   5 3289.87  150.38
  -1  -3   5 2917.51  150.28
  -1  -3   5 3116.09  149.79
   0   3  -5  150.18    9.30
   0   3  -5  147.89    9.50
   0  -3   5  139.29    9.50
   0  -3   5  165.48    9.30
  -1   3  -5   13.20    3.00
  -1   3  -5    9.80    2.90
   1  -3   5   14.00    2.90
   1  -3   5    6.90    3.00
  -2   3  -5  717.13   33.30
   2  -3   5  598.84   32.80
   2  -3   5  704.53   33.20
   2  -3   5  655.33   33.50
  -3   3  -5  216.08   12.40
  -3   3  -5  218.18   11.60
   3  -3   5  194.08   11.50
   3  -3   5  212.18   12.20
   3  -3   5  191.38   12.50
  -4   3  -5   -3.60    3.40
  -4   3  -5    0.40    3.60
   4  -3   5    4.20    3.40
  -5   3  -5  867.51   42.60
  -5   3  -5  869.51   42.30
   5  -3   5  806.82   42.20
  -6   3  -5  576.34   29.60
  -6   3  -5  600.74   29.50
   6  -3   5  512.95   29.40
  -7   3  -5  379.26   21.50
  -7   3  -5  399.06   21.60
  -7   3  -5  341.57   20.10
   7  -3   5  371.76   21.70
   7  -3   5  373.66   21.10
  -8   3  -5    3.10    4.60
  -8   3  -5   -3.60    5.60
  -8   3  -5    0.60    5.60
   8  -3   5    0.30    6.40
   8  -3   5    4.70    5.10
  -9   3  -5   20.50    4.60
  -9   3  -5   36.30    7.80
  -9   3  -5   22.20    7.40
   9  -3   5   37.40    6.70
   9  -3   5   26.60    8.00
 -10   3  -5   -0.20    7.80
 -10   3  -5   10.80    4.50
  10  -3   5    0.60    6.70
  10  -3   5   -0.10   11.30
 -11   3  -5    5.20   11.10
 -11   3  -5    0.80    4.70
  11  -3   5   -0.60   11.60
  11  -3   5    1.70    8.30
  11   2  -5   -3.60   10.90
  11   2  -5   23.40   12.50
 -11  -2   5   -4.10    7.40
  10   2  -5  211.48   21.10
  10   2  -5  193.88   21.90
 -10  -2   5  190.48   19.70
 -10  -2   5  186.18   15.60
   9   2  -5  107.39   11.30
   9   2  -5  116.99   12.10
  -9  -2   5  112.09   11.20
  -9  -2   5  143.79   13.70
   8   2  -5   60.79    8.80
   8   2  -5   64.19    8.80
  -8  -2   5   80.39    8.70
  -8  -2   5   67.89    6.20
   7   2  -5    6.20    6.00
   7   2  -5   15.40    2.40
   7   2  -5   10.80    5.70
  -7  -2   5   21.30    5.20
  -7  -2   5   10.80    3.70
   6   2  -5   -0.10    2.30
   6   2  -5    3.20    5.10
   6   2  -5    2.20    2.20
   6   2  -5    6.30    4.60
  -6  -2   5    4.30    3.00
  -6  -2   5    3.00    4.70
   5   2  -5 2326.87  108.69
   5   2  -5 2372.66  108.49
   5   2  -5 2164.58  109.69
   5   2  -5 2140.09  108.59
   5   2  -5 2191.28  109.49
  -5  -2   5 2304.07  109.49
  -5  -2   5 2271.97  108.69
   4   2  -5  566.34   25.90
   4   2  -5  495.45   26.90
   4   2  -5  496.95   27.30
   4   2  -5  527.15   25.80
   4   2  -5  521.15   26.00
  -4  -2   5  533.15   26.90
  -4  -2   5  526.05   25.70
   3   2  -5   10.40    3.10
   3   2  -5   11.20    3.90
   3   2  -5   16.70    2.50
  -3  -2   5   14.20    2.40
  -3  -2   5   12.20    3.10
   2   2  -5   98.29    7.90
   2   2  -5   97.89    6.60
   2   2  -5  106.79    6.40
  -2  -2   5  103.79    6.80
  -2  -2   5  106.49    7.70
  -2  -2   5   89.89    6.50
   1   2  -5 1187.78   57.29
   1   2  -5 1132.39   57.89
   1   2  -5 1226.08   57.49
  -1  -2   5 1257.47   57.99
  -1  -2   5 1105.29   57.69
  -1  -2   5 1231.48   57.49
   0   2  -5  301.67   16.80
   0   2  -5  335.57   16.30
   0  -2   5  308.37   16.80
   0  -2   5  331.17   16.80
   0  -2   5  342.77   15.90
  -2   2  -5 2989.30  137.29
   2  -2   5 2730.23  136.99
   2  -2   5 2956.90  137.29
   2  -2   5 2715.63  137.29
  -3   2  -5 4542.75  208.58
   3  -2   5 4202.18  208.58
   3  -2   5 4249.17  208.28
  -4   2  -5   13.90    3.80
  -4   2  -5   17.80    4.20
   4  -2   5   14.50    3.80
   4  -2   5   14.50    4.10
  -5   2  -5  754.92   35.70
  -5   2  -5  727.63   35.60
   5  -2   5  655.33   35.70
   5  -2   5  681.23   35.60
  -6   2  -5   14.20    4.90
  -6   2  -5    7.10    4.30
   6  -2   5   11.70    4.90
   6  -2   5   15.30    5.30
  -7   2  -5    1.80    3.70
  -7   2  -5    6.00    4.80
  -7   2  -5   10.90    5.50
   7  -2   5    7.10    5.60
   7  -2   5    8.00    5.80
  -8   2  -5   12.90    3.80
  -8   2  -5   22.80    6.30
  -8   2  -5   16.30    5.80
   8  -2   5   19.40    6.50
  -9   2  -5    0.00    3.40
  -9   2  -5   11.90    6.80
   9  -2   5    5.10    8.10
 -10   2  -5    1.60    3.40
 -10   2  -5  -10.50    7.70
  10  -2   5   10.50    6.30
 -11   2  -5   -8.20    9.10
  11  -2   5    4.20    7.70
  11  -2   5    3.40   11.90
  11   1  -5   -2.00   11.70
  11   1  -5    6.70   11.70
 -11  -1   5    3.10    7.60
 -11  -1   5   16.30   14.70
  10   1  -5    5.60    9.90
 -10  -1   5   14.50    8.10
 -10  -1   5   10.60    6.80
   9   1  -5    5.40    8.80
  -9  -1   5   -1.40    6.50
  -9  -1   5   11.30    5.70
   8   1  -5   39.50    7.20
  -8  -1   5   29.70    5.30
  -8  -1   5   33.40    6.40
   7   1  -5  632.54   34.10
   7   1  -5  648.84   31.60
  -7  -1   5  650.23   33.50
  -7  -1   5  642.44   32.50
   6   1  -5    1.10    4.40
   6   1  -5    1.80    2.40
  -6  -1   5    7.10    4.30
  -6  -1   5   -1.40    3.10
   5   1  -5   14.20    4.70
   5   1  -5   15.20    2.60
  -5  -1   5   16.50    3.00
  -5  -1   5   11.70    4.30
   4   1  -5 1394.26   71.89
   4   1  -5 1344.47   71.69
   4   1  -5 1561.64   71.19
  -4  -1   5 1529.15   71.79
  -4  -1   5 1521.85   71.09
   3   1  -5  796.42   37.90
   3   1  -5  715.23   38.30
   3   1  -5  740.13   38.60
  -3  -1   5  811.12   37.50
  -3  -1   5  804.32   38.40
  -3  -1   5  785.42   37.60
   2   1  -5  921.01   44.30
   2   1  -5  854.51   44.40
  -2  -1   5  932.31   44.10
  -2  -1   5  916.11   44.50
  -2  -1   5  933.51   44.70
   1   1  -5 1959.50   97.49
   1   1  -5 2004.70   96.99
  -1  -1   5 2095.09   97.29
   0   1  -5 1469.45   69.09
   0   1  -5 1328.87   69.39
   0  -1   5 1463.75   69.09
   0  -1   5 1474.85   69.39
  -1   1  -5 1861.11   86.99
   1  -1   5 1845.12   87.09
   1  -1   5 1703.03   86.99
  -2   1  -5  588.34   28.00
   2  -1   5  551.74   27.80
   2  -1   5  572.44   28.00
   2  -1   5  533.55   28.00
  -3   1  -5   95.59    7.60
   3  -1   5   83.29    7.40
   3  -1   5   88.09    7.50
  -4   1  -5  756.52   36.00
   4  -1   5  686.93   35.90
   4  -1   5  708.73   35.90
  -5   1  -5  709.43   34.60
   5  -1   5  674.63   34.70
   5  -1   5  666.73   34.70
  -6   1  -5   -2.30    4.00
  -6   1  -5   -3.70    4.10
   6  -1   5   -1.20    4.70
   6  -1   5   -2.40    4.70
  -7   1  -5   20.00    5.40
  -7   1  -5   14.40    3.10
   7  -1   5   21.60    5.90
   7  -1   5   22.20    5.70
  -8   1  -5  271.17   15.40
  -8   1  -5  353.06   19.20
   8  -1   5  307.17   20.20
   8  -1   5  320.77   19.60
  -9   1  -5  -11.60    5.70
   9  -1   5   -5.10    7.40
   9  -1   5    2.80    7.40
 -10   1  -5   88.29   10.00
  10  -1   5   77.49   12.20
 -11   1  -5   24.00    9.30
  11  -1   5    8.80   11.60
  11   0  -5   -0.10   10.50
 -11   0   5    9.00    8.80
 -11   0   5   -7.70   12.10
  10   0  -5   10.30    8.90
 -10   0   5    4.20    8.30
 -10   0   5    4.30    6.80
   9   0  -5   59.29    9.60
  -9   0   5   44.30    8.10
  -9   0   5   66.99    6.90
   8   0  -5   23.10    7.40
  -8   0   5   43.30    7.20
  -8   0   5   40.30    5.80
   7   0  -5   -0.80    2.80
   7   0  -5    3.30    5.70
  -7   0   5    2.80    4.00
  -7   0   5   -1.50    4.50
  -7   0   5   -2.90    2.80
   6   0  -5   62.49    5.80
   6   0  -5   44.50    6.00
  -6   0   5   55.09    5.70
  -6   0   5   60.99    6.20
  -6   0   5   62.79    6.70
   5   0  -5  193.98   13.40
   5   0  -5  216.78   11.50
  -5   0   5  217.48   11.60
  -5   0   5  218.88   13.20
  -5   0   5  190.68   11.50
   4   0  -5   48.00    5.10
   4   0  -5   38.20    4.60
  -4   0   5   40.10    4.60
  -4   0   5   49.10    5.00
  -4   0   5   40.40    3.70
   3   0  -5 3300.87  164.98
   3   0  -5 3326.77  164.98
   3   0  -5 3624.34  164.68
  -3   0   5 3559.84  164.98
  -3   0   5 3303.17  164.68
   2   0  -5 4518.85  225.08
   2   0  -5 4537.35  225.08
   2   0  -5 4763.62  224.98
  -2   0   5 4908.41  225.08
  -2   0   5 4884.21  225.08
  -2   0   5 4479.65  224.98
   1   0  -5 1312.47   65.19
   1   0  -5 1290.67   65.09
   1   0  -5 1339.27   65.09
  -1   0   5 1416.26   65.19
  -1   0   5 1434.76   65.19
  -1   0   5 1287.87   65.09
  -1   0  -5 3208.18  152.28
  -1   0  -5 3226.58  152.28
   1   0   5 2989.10  152.28
   1   0   5 3243.08  152.28
  -2   0  -5 1542.85   72.69
  -2   0  -5 1552.34   72.99
   2   0   5 1423.76   72.99
  -3   0  -5 2910.81  135.59
  -3   0  -5 2872.91  135.99
   3   0   5 2741.53  135.99
   3   0   5 2747.33  135.99
  -4   0  -5 2567.84  120.29
  -4   0  -5 2560.94  120.89
   4   0   5 2394.16  120.89
   4   0   5 2472.45  120.99
  -5   0  -5  278.77   15.40
  -5   0  -5  274.17   13.70
   5   0   5  266.27   16.10
   5   0   5  257.47   15.80
  -6   0  -5   19.50    2.20
  -6   0  -5   19.70    4.70
   6   0   5   19.80    5.10
   6   0   5   20.60    4.70
  -7   0  -5  861.51   42.30
   7   0   5  829.52   42.90
   7   0   5  810.52   42.50
  -8   0  -5   85.99    8.00
   8   0   5   90.39    9.00
   8   0   5   81.79    9.10
  -9   0  -5  -17.90    6.10
   9   0   5   -2.80    7.20
   9   0   5   -5.90    7.40
 -10   0  -5    6.00    7.70
  10   0   5    6.70    8.20
  10   0   5   12.00    9.50
 -11   0  -5    8.20    9.40
  11   0   5    6.50   10.70
  11   0   5   -8.80   11.10
  11  -1  -5    7.70   12.00
 -11   1   5   10.00   12.80
 -11   1   5  -19.20    8.90
  10  -1  -5    9.00    9.20
 -10   1   5   -0.30    7.40
 -10   1   5   10.40    6.80
   9  -1  -5   12.30    8.30
  -9   1   5   18.60    6.90
  -9   1   5   12.60    4.10
  -9   1   5    3.90   10.00
   8  -1  -5   14.70    7.40
  -8   1   5    5.30    3.80
  -8   1   5    4.60    4.90
  -8   1   5   -5.00    5.80
   7  -1  -5    1.50    3.10
   7  -1  -5    0.20    5.60
  -7   1   5   -1.10    4.90
  -7   1   5    1.20    3.40
  -7   1   5   -1.00    4.00
   6  -1  -5  779.02   41.40
   6  -1  -5  867.91   40.30
  -6   1   5  833.42   41.40
  -6   1   5  757.82   40.20
  -6   1   5  843.12   40.70
   5  -1  -5  132.39    9.20
   5  -1  -5  134.69   11.00
  -5   1   5  157.18    9.40
  -5   1   5  154.98   10.80
  -5   1   5  120.19    9.00
   4  -1  -5 1789.62   80.89
   4  -1  -5 1583.44   81.29
  -4   1   5 1567.24   80.89
  -4   1   5 1740.63   81.29
   3  -1  -5   68.89    6.70
   3  -1  -5   75.79    6.30
   3  -1  -5   65.59    7.00
  -3   1   5   70.09    4.50
  -3   1   5   63.59    6.40
  -3   1   5   75.89    7.00
   2  -1  -5 6706.13  325.17
  -2   1   5 6958.20  325.17
  -2   1   5 6640.34  325.07
   1  -1  -5   45.60    4.60
   1  -1  -5   45.10    3.80
  -1   1   5   28.00    3.30
  -1   1   5   24.20    3.30
  -1   1   5   39.70    4.30
   0  -1  -5  260.47   13.60
   0  -1  -5  279.17   13.90
   0   1   5  263.57   13.90
   0   1   5  257.77   14.00
   0   1   5  274.37   13.50
  -2  -1  -5 3341.37  154.88
  -2  -1  -5 3264.27  155.18
   2   1   5 3054.69  155.08
  -3  -1  -5 3410.56  157.58
  -3  -1  -5 3335.47  158.08
   3   1   5 3191.18  158.08
   3   1   5 3177.48  157.58
  -4  -1  -5  882.61   43.30
  -4  -1  -5  927.91   42.40
   4   1   5  832.02   43.40
   4   1   5  854.01   43.70
  -5  -1  -5    0.10    3.40
   5   1   5   -0.50    4.30
   5   1   5    4.50    4.20
  -6  -1  -5   18.00    4.60
   6   1   5   17.50    5.20
   6   1   5   16.90    4.90
  -7  -1  -5    3.40    4.40
   7   1   5   10.40    6.00
   7   1   5    4.60    5.20
  -8  -1  -5  112.09   11.30
   8   1   5   88.99    9.00
   8   1   5   86.19    9.70
  -9  -1  -5   10.40    7.10
   9   1   5    4.80    7.70
   9   1   5   21.90    8.70
 -10  -1  -5  -19.30    7.50
  10   1   5   12.50    9.60
  10   1   5   -8.20    8.00
 -11  -1  -5   13.10   10.10
  11   1   5    7.80   11.80
  11  -2  -5   -2.00   11.10
 -11   2   5   -5.20   12.40
 -11   2   5  -16.70    8.70
 -11   2   5    0.00    4.80
  10  -2  -5    5.30   10.10
 -10   2   5    3.40    7.20
 -10   2   5    6.80    4.50
 -10   2   5    0.60    7.50
   9  -2  -5   87.49   10.50
  -9   2   5   80.49    9.30
  -9   2   5  109.49   11.80
  -9   2   5   68.89    6.60
   8  -2  -5  244.68   18.20
  -8   2   5  265.57   16.10
  -8   2   5  211.78   14.30
  -8   2   5  251.87   17.40
   7  -2  -5   11.30    6.10
  -7   2   5    8.90    4.60
  -7   2   5   12.00    4.10
  -7   2   5   14.20    4.70
   6  -2  -5  262.87   14.70
   6  -2  -5  255.77   16.40
  -6   2   5  285.77   15.40
  -6   2   5  267.97   15.90
  -6   2   5  234.28   14.80
   5  -2  -5 2284.47  114.99
   5  -2  -5 2555.44  114.59
  -5   2   5 2434.16  114.89
  -5   2   5 2191.08  114.39
   4  -2  -5 2656.03  118.69
   4  -2  -5 2354.16  118.89
  -4   2   5 2318.77  118.59
  -4   2   5 2373.46  118.09
  -4   2   5 2567.34  118.89
   3  -2  -5    5.40    3.50
   3  -2  -5    6.70    3.20
  -3   2   5    6.00    2.20
  -3   2   5   11.60    3.50
  -3   2   5    8.50    3.30
   2  -2  -5  268.57   14.50
   2  -2  -5  261.77   14.60
  -2   2   5  267.27   14.40
  -2   2   5  274.07   13.90
  -2   2   5  243.68   14.50
   1  -2  -5  118.69    8.00
   1  -2  -5  119.39    6.60
  -1   2   5  110.59    7.90
  -1   2   5  120.89    8.30
  -1   2   5  121.39    6.50
   0  -2  -5 2255.47  101.79
   0   2   5 2054.29  101.79
   0   2   5 2015.90  101.29
   1   2   5 7751.92  372.36
  -2  -2  -5   -0.40    2.30
   2   2   5    0.10    2.30
  -3  -2  -5  652.73   31.60
  -3  -2  -5  677.33   32.40
   3   2   5  625.64   32.40
   3   2   5  624.04   31.60
  -4  -2  -5 3462.35  160.88
  -4  -2  -5 3319.57  160.08
   4   2   5 3210.08  160.88
   4   2   5 3331.57  161.08
  -5  -2  -5   19.40    4.10
   5   2   5   24.80    5.50
   5   2   5   29.10    4.90
  -6  -2  -5  107.89    9.50
   6   2   5  104.39   10.20
   6   2   5   75.99    8.30
  -7  -2  -5  548.85   29.20
   7   2   5  539.75   29.40
   7   2   5  552.84   30.00
  -8  -2  -5    8.50    6.10
   8   2   5   13.20    6.60
   8   2   5    7.50    7.60
  -9  -2  -5   74.19    8.90
   9   2   5   71.79   10.60
   9   2   5   88.49    9.50
 -10  -2  -5   16.30    9.30
  10   2   5   34.70    9.10
  10   2   5   24.20    9.60
 -11  -2  -5  -16.30    9.50
  11   2   5    6.80   12.00
  11  -3  -5   -2.40   12.00
 -11   3   5   -4.10   13.60
 -11   3   5    3.10    5.10
 -11   3   5   -2.20    8.80
  10  -3  -5   17.20   10.10
 -10   3   5   17.70    5.40
 -10   3   5    6.80    8.30
 -10   3   5    4.20    7.70
   9  -3  -5   14.60    8.40
  -9   3   5    8.10    6.80
  -9   3   5   22.40    5.50
  -9   3   5   13.00    6.80
   8  -3  -5   10.70    6.80
  -8   3   5   12.70    6.50
  -8   3   5    5.30    4.80
  -8   3   5   10.80    5.90
   7  -3  -5  144.89   13.10
   7  -3  -5  118.39    9.10
  -7   3   5  126.19   12.00
  -7   3   5  124.69   11.50
  -7   3   5  123.69   10.50
   6  -3  -5   49.50    6.40
   6  -3  -5   30.40    4.90
   6  -3  -5   45.10    4.30
  -6   3   5   39.80    5.60
  -6   3   5   40.80    5.00
  -6   3   5   40.20    5.30
   5  -3  -5 2111.39  105.99
   5  -3  -5 2135.29  105.19
   5  -3  -5 2305.37  105.79
  -5   3   5 2159.68  105.19
  -5   3   5 2046.80  105.59
  -5   3   5 2303.77  105.89
   4  -3  -5 2205.38   99.29
   4  -3  -5 1962.80   99.29
   4  -3  -5 1946.01   98.79
  -4   3   5 2144.69   99.29
  -4   3   5 1927.11   99.19
  -4   3   5 2078.09   98.79
   3  -3  -5  851.61   40.80
   3  -3  -5  779.02   40.70
  -3   3   5  851.61   40.70
  -3   3   5  781.62   40.70
  -3   3   5  832.52   40.30
   2  -3  -5   68.09    7.40
   2  -3  -5   81.39    5.30
  -2   3   5   82.09    7.00
  -2   3   5   83.99    6.80
  -2   3   5   81.89    7.80
   1  -3  -5    7.50    3.60
  -1   3   5    2.40    3.00
   0  -3  -5 6089.99  285.17
   0   3   5 5771.42  285.17
  -1  -3  -5 1378.66   63.79
   1   3   5 1251.87   63.79
   1   3   5 1300.17   63.99
  -2  -3  -5  844.02   40.40
   2   3   5  820.32   40.50
   2   3   5  803.82   41.00
  -3  -3  -5  442.86   22.40
  -3  -3  -5  413.16   21.60
   3   3   5  446.56   22.70
   3   3   5  412.36   21.60
  -4  -3  -5  596.84   28.80
  -4  -3  -5  595.54   29.90
   4   3   5  589.34   28.90
   4   3   5  557.44   30.20
   4   3   5  583.44   30.10
  -5  -3  -5   13.50    4.00
   5   3   5   15.50    5.30
   5   3   5   22.20    4.80
   5   3   5   23.20    2.80
  -6  -3  -5  694.73   35.40
   6   3   5  697.03   35.50
   6   3   5  677.53   36.20
  -7  -3  -5  672.33   35.40
   7   3   5  694.43   35.80
   7   3   5  673.83   36.60
  -8  -3  -5   49.80    7.10
   8   3   5   49.99    7.60
   8   3   5   39.80    8.70
  -9  -3  -5  141.89   15.30
   9   3   5  153.58   15.80
 -10  -3  -5   54.59   10.30
  10   3   5   59.19   11.00
  10   3   5   67.69    9.90
 -11  -3  -5   -0.70   10.00
  11   3   5   35.30   11.70
  11   3   5  -20.00    7.70
  11  -4  -5    5.20   11.50
 -11   4   5   13.70   19.30
 -11   4   5   26.60   10.40
 -11   4   5   14.40    7.00
  10  -4  -5   76.19   11.80
 -10   4   5   78.79    9.60
 -10   4   5   75.59    8.10
 -10   4   5   80.79   11.70
   9  -4  -5   12.20    7.90
  -9   4   5    5.10    7.80
  -9   4   5   11.20    7.20
  -9   4   5    5.50    5.80
   8  -4  -5   16.40    4.50
   8  -4  -5   12.60    7.40
  -8   4   5   10.60    6.40
  -8   4   5   17.10    5.80
  -8   4   5   11.50    6.20
   7  -4  -5 1291.27   66.19
   7  -4  -5 1342.17   64.79
  -7   4   5 1363.96   65.89
  -7   4   5 1239.78   65.29
  -7   4   5 1375.06   65.89
   6  -4  -5   10.10    5.40
   6  -4  -5    7.90    4.10
  -6   4   5    4.60    4.40
  -6   4   5   11.30    4.60
   5  -4  -5  154.08   12.30
   5  -4  -5  160.58   11.00
   5  -4  -5  178.88   11.80
  -5   4   5  162.28   11.60
  -5   4   5  170.18   10.60
  -5   4   5  166.38   12.10
   4  -4  -5  485.45   23.80
   4  -4  -5  424.26   23.20
   4  -4  -5  433.66   23.70
  -4   4   5  416.16   23.60
  -4   4   5  454.85   22.90
  -4   4   5  461.55   23.60
   3  -4  -5 2029.70  101.09
   3  -4  -5 2023.40  101.19
   3  -4  -5 2194.58  101.39
  -3   4   5 2120.39  101.09
  -3   4   5 1987.90  101.29
  -3   4   5 2148.39  101.09
   2  -4  -5   23.60    4.60
  -2   4   5   24.10    4.00
  -2   4   5   20.00    3.90
  -2   4   5   22.00    4.90
   1  -4  -5  946.31   44.90
  -1   4   5  910.11   44.70
  -1   4   5  854.51   44.80
   0  -4  -5   98.79    8.50
   0   4   5   99.29    8.50
   0   4   5  104.19    8.90
  -1  -4  -5   75.09    7.80
   1   4   5   99.99    8.30
   1   4   5   88.49    8.30
  -2  -4  -5   10.20    3.20
   2   4   5    3.60    4.30
   2   4   5    7.20    3.40
  -3  -4  -5  290.27   15.40
   3   4   5  279.47   16.60
   3   4   5  289.67   15.60
   4   4   5   64.39    6.40
   4   4   5   61.69    6.40
   4   4   5   57.29    6.20
  -5  -4  -5   37.90    5.30
   5   4   5   40.80    3.90
   5   4   5   33.20    5.80
   5   4   5   41.70    5.90
  -6  -4  -5  415.06   23.00
   6   4   5  427.66   23.80
   6   4   5  419.06   21.10
   6   4   5  420.76   24.30
   7   4   5   13.20    6.30
   7   4   5    9.60    7.40
  -8  -4  -5    5.00    6.60
   8   4   5    2.40    7.80
   8   4   5   13.60    6.90
  -9  -4  -5    1.40    7.20
   9   4   5   -1.00    6.10
   9   4   5    9.40    8.00
   9   4   5   -1.30    9.30
 -10  -4  -5   -4.90    9.10
  10   4   5    7.70    9.00
  10   4   5   18.60   10.70
  10   4   5   -0.70    7.20
  10  -5  -5    7.00   10.00
 -10   5   5  -13.60    9.00
 -10   5   5    2.30    7.60
 -10   5   5    9.90   10.40
   9  -5  -5  194.78   19.10
  -9   5   5  191.48   16.80
  -9   5   5  150.28   13.50
  -9   5   5  172.38   15.90
   8  -5  -5   58.29    9.30
   8  -5  -5   71.19    6.90
  -8   5   5   58.89    7.50
  -8   5   5   47.30    8.00
  -8   5   5   54.49    7.90
   7  -5  -5   18.00    5.30
   7  -5  -5   10.30    6.70
  -7   5   5   11.00    6.10
  -7   5   5   12.50    6.00
  -7   5   5   10.60    6.00
   6  -5  -5   30.40    6.20
   6  -5  -5   30.70    5.30
  -6   5   5   28.40    5.80
  -6   5   5   27.90    6.00
  -6   5   5   33.40    5.00
   5  -5  -5  160.68   11.60
   5  -5  -5  142.79   12.40
  -5   5   5  141.39   12.50
  -5   5   5  162.68   11.60
  -5   5   5  157.68   11.10
   4  -5  -5  384.06   21.70
   4  -5  -5  404.36   21.90
  -4   5   5  398.56   22.20
  -4   5   5  402.16   21.50
  -4   5   5  410.56   21.30
   3  -5  -5  235.38   11.90
   3  -5  -5  240.88   14.50
   3  -5  -5  228.18   14.50
  -3   5   5  233.48   13.80
  -3   5   5  214.88   14.90
  -3   5   5  228.98   13.80
   2  -5  -5  401.76   21.10
  -2   5   5  401.76   20.30
  -2   5   5  352.46   21.10
  -2   5   5  369.96   20.70
   1  -5  -5  401.26   21.50
  -1   5   5  425.36   21.60
  -1   5   5  370.16   21.90
   0  -5  -5  778.52   38.20
   0   5   5  782.22   38.20
   0   5   5  715.53   38.30
  -1  -5  -5  534.85   27.20
   1   5   5  546.85   27.50
   1   5   5  503.45   27.40
   2   5   5   -3.30    4.40
   2   5   5   -0.30    3.50
   2   5   5   -1.00    4.00
   3   5   5  287.67   17.40
   3   5   5  289.07   16.40
   3   5   5  292.27   16.90
   4   5   5  274.07   15.20
   4   5   5  273.67   16.90
   4   5   5  249.28   16.30
   4   5   5  281.57   16.30
   5   5   5  215.98   13.60
   5   5   5  186.28   14.50
   5   5   5  180.78   14.20
   5   5   5  184.58   11.70
   6   5   5    4.00    3.60
   6   5   5   -1.30    5.80
   6   5   5    5.30    5.80
   6   5   5   -3.60    6.20
   7   5   5    0.70    5.30
   7   5   5   -2.10    7.10
   7   5   5   13.40    7.00
  -8  -5  -5   13.80    7.30
   8   5   5    8.60    6.00
   8   5   5   -3.30    8.00
   8   5   5    5.70    7.80
  -9  -5  -5  -14.60    8.20
   9   5   5    0.20    8.10
   9   5   5   -1.60    9.50
   9   5   5   -7.30    7.60
 -10  -5  -5   10.50    9.90
  10   5   5    8.90   11.60
  10   5   5   20.00    9.20
  10   5   5   -1.60    9.50
  10  -6  -5  -13.90   10.60
 -10   6   5   -2.50   11.80
 -10   6   5   18.40    9.00
 -10   6   5   -1.40   10.60
   9  -6  -5    1.50    9.30
  -9   6   5   -8.00    8.30
  -9   6   5   -0.50    8.40
  -9   6   5    1.20    7.80
   8  -6  -5   48.20    8.60
   8  -6  -5   43.90    7.30
  -8   6   5   42.80    8.00
  -8   6   5   33.10    7.70
  -8   6   5   34.20    8.30
   7  -6  -5   -0.80    7.10
   7  -6  -5    3.10    5.60
  -7   6   5   -3.80    6.20
  -7   6   5   -3.90    5.70
   6  -6  -5   14.50    6.00
   6  -6  -5    9.90    5.70
  -6   6   5    1.20    8.50
  -6   6   5   -0.10    6.00
  -6   6   5   13.60    5.00
   5  -6  -5  221.68   15.90
   5  -6  -5  234.58   15.90
  -5   6   5  235.68   15.30
  -5   6   5  254.97   15.10
  -5   6   5  228.58   16.70
   4  -6  -5  199.48   11.30
   4  -6  -5  197.98   14.60
  -4   6   5  201.38   15.30
  -4   6   5  234.18   13.70
  -4   6   5  213.98   13.60
   3  -6  -5  205.08   14.50
  -3   6   5  218.28   12.90
  -3   6   5  181.38   14.60
  -3   6   5  206.98   13.50
  -2   6   5   -6.00    4.00
  -2   6   5    7.10    5.70
  -2   6   5    1.00    3.90
  -1   6   5   22.90    4.70
  -1   6   5   13.30    5.00
  -1   6   5   25.20    4.30
   0   6   5  508.75   26.90
   0   6   5  502.15   27.00
   1   6   5  705.53   33.40
   1   6   5  593.84   31.60
   1   6   5  644.94   33.40
   2   6   5  310.07   17.40
   2   6   5  294.77   17.00
   2   6   5  247.58   15.20
   2   6   5  277.97   16.90
   3   6   5    5.90    5.50
   3   6   5    8.30    4.50
   3   6   5   -2.00    5.20
   4   6   5   46.40    5.60
   4   6   5   52.49    7.30
   4   6   5   40.80    6.40
   4   6   5   40.40    6.40
   5   6   5  471.85   26.80
   5   6   5  494.75   26.50
   5   6   5  461.95   26.80
   5   6   5  481.35   25.30
   6   6   5  236.58   17.00
   6   6   5  230.88   16.00
   6   6   5  211.28   13.90
   6   6   5  230.38   17.10
   7   6   5   -2.90    7.50
   7   6   5   -2.10    4.00
   7   6   5  -11.40    6.50
   7   6   5    3.10    7.30
   8   6   5   67.49    9.80
   8   6   5   66.69   11.20
   8   6   5   60.59    9.20
   9   6   5   10.20    8.30
   9   6   5    3.10    9.70
   9   6   5    4.60    9.40
  -9   7   5    3.00    8.60
  -9   7   5  -13.90   10.40
  -9   7   5    0.20    9.40
   8  -7  -5   34.10    9.50
   8  -7  -5   35.90    7.80
  -8   7   5   23.60    8.60
  -8   7   5   37.10    9.30
  -8   7   5   56.99    9.10
   7  -7  -5    2.50    7.30
   7  -7  -5   18.00    7.70
  -7   7   5    5.50    7.80
  -7   7   5   16.20    6.70
   6  -7  -5    0.70    4.30
   6  -7  -5    5.10    6.70
  -6   7   5   -1.50    5.30
  -6   7   5    6.40    7.20
  -6   7   5   -4.20    5.90
   5  -7  -5   19.80    3.90
   5  -7  -5   24.20    6.80
  -5   7   5   18.60    5.60
  -5   7   5   15.50    5.70
  -5   7   5   31.40    7.30
   4  -7  -5   91.19    8.60
  -4   7   5   99.29   10.70
  -4   7   5   84.59    8.70
  -4   7   5   97.49   10.10
  -3   7   5  277.07   16.60
  -3   7   5  289.67   18.80
  -3   7   5  283.27   17.60
  -2   7   5  127.69   13.60
  -2   7   5  141.49   10.30
  -2   7   5  129.69   11.70
  -1   7   5   13.80    4.40
  -1   7   5   14.60    5.00
  -1   7   5   13.70    6.50
   0   7   5   44.80    7.20
   0   7   5   42.20    6.30
   1   7   5   -3.50    5.20
   1   7   5   -1.30    2.70
   1   7   5    4.30    5.60
   2   7   5  450.25   24.90
   2   7   5  533.75   27.10
   2   7   5  502.65   27.20
   2   7   5  480.35   26.80
   3   7   5   17.70    6.20
   3   7   5   22.50    6.10
   3   7   5   20.50    6.70
   3   7   5   23.70    4.70
   4   7   5  395.56   22.80
   4   7   5  340.17   22.10
   4   7   5  415.16   22.00
   4   7   5  385.76   22.80
   4   7   5  354.46   21.40
   5   7   5  227.98   17.50
   5   7   5  224.28   17.40
   5   7   5  266.67   15.60
   5   7   5  242.88   18.20
   5   7   5  221.48   16.00
   6   7   5   21.40    7.60
   6   7   5   28.10    7.70
   6   7   5   17.80    7.60
   6   7   5   18.10    5.30
   7   7   5   34.20    5.60
   7   7   5   40.40    8.50
   7   7   5   40.60    8.10
   7   7   5   47.50    9.20
   8   7   5   20.50    8.90
   8   7   5    1.70    9.10
   8   7   5    1.80    9.20
   9  -8  -5   10.30    9.40
   9  -8  -5   37.10   11.90
  -9   8   5    8.70   10.90
  -9   8   5   18.50   11.60
   8  -8  -5   18.90    7.40
  -8   8   5   17.20   11.80
  -8   8   5    7.10    8.40
  -8   8   5   15.50   10.30
   7  -8  -5   -3.50    6.00
  -7   8   5  -18.80    7.40
  -7   8   5   -4.10    9.30
   6  -8  -5   16.80    8.10
   6  -8  -5    5.50    4.80
   6  -8  -5   14.70    4.40
  -6   8   5   18.40    7.30
  -6   8   5   18.90    8.60
  -6   8   5    2.80    6.20
  -5   8   5   28.70    6.80
  -5   8   5   18.90    7.10
  -5   8   5   36.80    8.70
  -4   8   5   12.90    6.70
  -4   8   5   17.60    7.80
  -4   8   5   25.20    5.70
  -3   8   5  119.19   12.50
  -3   8   5  121.69   10.80
  -3   8   5   78.79    9.60
  -2   8   5   20.80    4.90
  -2   8   5   16.30    7.90
  -2   8   5    2.60    6.00
  -1   8   5  131.09   10.40
  -1   8   5  108.39   10.30
  -1   8   5   87.79    8.50
   0   8   5  311.17   21.30
   0   8   5  336.77   20.50
   1   8   5   56.29    8.10
   1   8   5   58.69    7.80
   1   8   5   52.39    5.50
   2   8   5  179.68   11.90
   2   8   5  201.48   16.20
   2   8   5  199.18   15.80
   2   8   5  198.18   15.80
   3   8   5   13.50    7.00
   3   8   5    5.50    6.00
   3   8   5   18.70    6.30
   3   8   5   11.10    4.60
   4   8   5   33.40    5.70
   4   8   5   33.70    6.90
   4   8   5   16.80    6.70
   4   8   5   29.60    7.70
   4   8   5   15.20    6.80
   5   8   5   30.30    6.10
   5   8   5    1.60    7.90
   5   8   5    8.70    7.00
   5   8   5   -5.30    6.80
   5   8   5    9.80    6.40
   6   8   5   62.29    8.90
   6   8   5   66.39    9.50
   6   8   5   59.99    9.20
   6   8   5   56.99    8.80
   6   8   5   65.09    7.80
   7   8   5   11.30    8.70
   7   8   5   21.00    9.70
   7   8   5   19.70    8.80
   7   8   5   -2.70    9.10
   7   8   5    4.20    5.90
   8  -9  -5   -5.20    7.30
   8  -9  -5  -10.90    6.70
  -8   9   5    2.20   11.90
  -8   9   5  -22.50    9.80
   7  -9  -5    4.70    5.50
   7  -9  -5    3.20    5.40
  -7   9   5  -17.70   10.20
  -7   9   5   13.70    8.20
  -6   9   5  -10.50    7.50
  -6   9   5  -16.70    9.70
  -6   9   5    3.40    7.90
  -5   9   5    9.50    9.80
  -5   9   5   -8.40    7.40
  -5   9   5   17.20    6.40
  -4   9   5  230.88   18.00
  -4   9   5  228.18   21.60
  -4   9   5  235.18   16.20
  -3   9   5   -8.60    6.20
  -3   9   5   12.20    8.60
  -3   9   5  -12.00    5.10
  -2   9   5    1.70    5.30
  -2   9   5    5.90    7.40
  -2   9   5    6.30    8.00
  -1   9   5   62.59    9.30
  -1   9   5   80.09    7.50
  -1   9   5   66.59    7.80
   0   9   5  329.37   22.20
   0   9   5  316.27   20.70
   1   9   5   14.10    7.30
   1   9   5    7.50    6.30
   2   9   5   40.50    8.00
   2   9   5   46.60    8.30
   2   9   5   31.50    8.00
   2   9   5   26.40    4.80
   3   9   5    7.60    6.10
   3   9   5   -1.10    7.90
   3   9   5    8.80    4.60
   3   9   5    9.00    7.60
   3   9   5    9.00    7.30
   4   9   5    4.20    7.40
   4   9   5   11.00    8.30
   4   9   5    9.10    6.20
   4   9   5   15.70    8.40
   4   9   5   12.10    6.60
   5   9   5  238.88   19.50
   5   9   5  307.57   19.60
   5   9   5  256.57   18.80
   5   9   5  248.88   20.70
   5   9   5  240.38   22.00
   6   9   5  161.38   15.80
   6   9   5  138.29   13.00
   6   9   5  101.49   13.10
   6   9   5  109.19   11.70
   6   9   5   98.39   11.50
  -6  10   5   29.80    8.60
  -6  10   5   22.20   11.00
  -6  10   5   53.09   13.50
  -5  10   5   29.20    7.60
  -5  10   5   18.50   10.30
  -5  10   5   26.80   11.70
  -4  10   5   11.90   10.30
  -4  10   5   -7.90    8.10
  -4  10   5    4.70   12.70
  -3  10   5   11.90    6.10
  -3  10   5    4.30    8.80
  -3  10   5   15.90    9.50
  -2  10   5   22.40    9.10
  -2  10   5   20.60    9.60
  -2  10   5   33.40    6.40
  -1  10   5   37.20    6.40
  -1  10   5   16.90   10.50
  -1  10   5   12.30    7.80
   0  10   5  -11.90    7.10
   0  10   5   -3.90   14.50
   0  10   5   17.80    5.70
   1  10   5   -0.60    6.80
   1  10   5    6.80    8.40
   2  10   5  197.08   13.00
   2  10   5  226.48   19.80
   2  10   5  195.68   20.40
   2  10   5  232.48   20.10
   3  10   5    3.70    7.20
   3  10   5  -11.20   11.00
   3  10   5    9.50    8.80
   3  10   5    3.40    5.40
   3  10   5    4.50    8.40
   4  10   5   20.00    9.20
   4  10   5   19.20   10.30
   4  10   5    6.10   12.30
   4  10   5    8.30    6.90
   4  10   5   14.50    7.90
   5  10   5   40.70    8.80
   5  10   5   54.59   10.50
   5  10   5   51.39   15.00
   5  10   5   47.40    9.40
  -4  11   5   13.30   11.80
  -4  11   5  -31.40   12.60
  -4  11   5   11.40    7.80
  -3  11   5   12.30   11.50
  -3  11   5   -4.60   11.80
  -2  11   5    1.20   10.70
  -2  11   5   11.70   11.00
  -2  11   5   21.50    7.30
  -1  11   5    7.10   11.90
  -1  11   5    0.90    7.00
  -1  11   5   -5.80    9.40
   0  11   5   12.00   12.00
   0  11   5   32.20   10.50
   1  11   5    8.10   10.60
   2  11   5   14.70    7.60
   2  11   5   24.70   10.70
   2  11   5   15.50   10.40
   3  11   5   13.80    6.10
   3  11   5   18.20    8.40
   3  11   5    7.70   10.10
   3  11   5   20.30   10.80
   3  11  -6   14.80    9.50
   3  11  -6   12.30    4.80
   3  11  -6   22.40    8.50
   3  11  -6    0.30    7.80
   3  11  -6    7.80   14.10
   2  11  -6    4.60    7.90
   2  11  -6   -1.90   10.00
   2  11  -6  -18.80   13.40
   1  11  -6   -3.70   10.30
   1  11  -6    7.10    6.80
   1  11  -6   12.50   12.90
  -1 -11   6    3.60   10.20
   0  11  -6   -0.70   10.10
   0  11  -6    5.70   11.70
   0  11  -6    1.50    6.60
   0 -11   6    7.40   10.50
  -1  11  -6  -18.00   12.40
  -1  11  -6    2.60    9.90
   1 -11   6    3.70   11.30
  -2  11  -6   -5.30   10.70
   2 -11   6  -10.80    9.60
   2 -11   6   -0.60    6.20
  -3  11  -6    6.80   10.70
  -3  11  -6   -6.50   11.50
   3 -11   6    7.10   11.10
   3 -11   6    3.90    6.40
  -4  11  -6   20.70   11.60
  -4  11  -6   22.90   13.70
   4 -11   6   34.40   12.30
   4 -11   6   22.80    8.00
  -5  11  -6   17.20   14.50
   5 -11   6   16.90    8.10
   5 -11   6   20.70   12.60
   5  10  -6   81.89    8.90
   5  10  -6   75.89   12.30
   5  10  -6   80.39   11.10
   5  10  -6   75.39   10.90
   5  10  -6   70.29    8.60
   4  10  -6   -9.10    9.10
   4  10  -6    8.70    7.30
   4  10  -6    3.30    8.70
   4  10  -6    4.90    8.30
   4  10  -6   12.20    5.50
   3  10  -6   -0.40    8.90
   3  10  -6   35.20    7.40
   3  10  -6   -2.10    8.10
   3  10  -6   21.30    7.00
   3  10  -6   17.10    4.50
   2  10  -6  183.18   18.80
   2  10  -6  226.38   16.00
   2  10  -6  179.98   19.40
  -2 -10   6  154.78   15.80
   1  10  -6  192.88   14.50
   1  10  -6  163.08   17.90
   1  10  -6  207.28   19.00
  -1 -10   6  141.89   15.20
   0  10  -6  105.99    9.10
   0  10  -6   82.09    9.90
   0  10  -6  109.39   20.40
   0 -10   6  111.89   13.60
  -1  10  -6    2.70   10.10
  -1  10  -6    2.60    5.90
  -1  10  -6  -22.30    7.20
   1 -10   6    6.90    8.70
   1 -10   6   -7.40    5.60
  -2  10  -6   -0.20    9.20
   2 -10   6    5.80    8.80
   2 -10   6    2.20    5.90
  -3  10  -6   19.20    9.90
  -3  10  -6   17.30    8.20
   3 -10   6    6.60    9.30
   3 -10   6   10.70    5.70
  -4  10  -6   54.69   10.20
  -4  10  -6   48.30   11.50
   4 -10   6   69.09   11.00
   4 -10   6   54.89    7.90
  -5  10  -6    5.50   10.60
  -5  10  -6    5.50   11.20
   5 -10   6    3.50    9.90
   5 -10   6    1.80    7.50
  -6  10  -6  -12.20   15.10
  -6  10  -6   27.10   12.60
   6 -10   6   25.40   10.10
   7   9  -6   -4.80    5.40
   7   9  -6    0.30    9.60
   7   9  -6  -14.40    9.80
   6   9  -6   13.50    7.30
   6   9  -6   20.70    9.60
   6   9  -6    2.90    5.80
   6   9  -6   -0.70    8.80
   6   9  -6    0.80    8.10
   5   9  -6  116.29   11.80
   5   9  -6  146.89   15.90
   5   9  -6  134.09   11.90
   5   9  -6  114.69   10.90
   5   9  -6  112.89    9.90
   4   9  -6   84.39    9.30
   4   9  -6   64.49    6.90
   4   9  -6   90.19    7.90
   4   9  -6   63.29    9.00
   4   9  -6   67.79    9.30
   3   9  -6   27.40    8.20
   3   9  -6   27.50    6.10
   3   9  -6   22.80    4.70
   3   9  -6   18.40    7.50
   3   9  -6   31.80    7.10
  -3  -9   6   33.50    8.40
   2   9  -6   35.60    3.80
   2   9  -6   33.50    8.20
   2   9  -6   35.20    6.40
  -2  -9   6   48.10    8.90
   1   9  -6    8.80    6.80
   1   9  -6    3.00    5.60
  -1  -9   6   -3.90    7.20
   0   9  -6  122.49   10.80
   0   9  -6   93.69    9.30
   0  -9   6   75.69    9.40
   0  -9   6   88.09    8.00
  -1   9  -6    8.30    6.10
  -1   9  -6   17.30    5.50
   1  -9   6    9.00    4.90
   1  -9   6   12.20    7.30
  -2   9  -6  110.89   10.50
  -2   9  -6  120.09   12.30
   2  -9   6  112.29   11.20
   2  -9   6  157.08   11.30
  -3   9  -6   -7.00    8.50
  -3   9  -6    4.50    6.50
   3  -9   6   16.80    8.00
   3  -9   6    2.60    5.10
  -4   9  -6   -7.10    7.70
  -4   9  -6    3.60    8.80
   4  -9   6   12.90    8.60
   4  -9   6   -3.10    5.70
  -5   9  -6    3.70    8.10
   5  -9   6   19.40   10.00
   5  -9   6    3.50    6.20
  -6   9  -6   35.90   10.10
  -6   9  -6   10.20    9.20
   6  -9   6   32.90    9.70
  -7   9  -6    5.80   12.50
  -7   9  -6   -0.60   11.30
   7  -9   6   -7.20    8.60
   7  -9   6    5.10    6.60
   7  -9   6    6.50    9.40
  -8   9  -6   14.80   11.70
   8  -9   6   25.40   11.50
   8  -9   6   20.40   11.10
   8  -9   6    5.90    8.00
   8   8  -6   31.10    6.20
   8   8  -6   37.80   12.00
   8   8  -6   37.10    9.70
   8   8  -6   19.40    6.60
   8   8  -6   31.90   10.60
   7   8  -6    3.80    8.00
   7   8  -6   22.70    8.20
   7   8  -6    0.80    5.30
   7   8  -6    8.60    9.50
   7   8  -6   14.90    6.70
   6   8  -6    3.40    6.10
   6   8  -6   -2.80    4.80
   6   8  -6   11.30    8.00
   6   8  -6   -4.20    7.40
   6   8  -6    2.80    6.50
   5   8  -6   10.70    7.00
   5   8  -6   25.70    7.60
   5   8  -6   14.10    5.90
   5   8  -6   20.60    5.10
   5   8  -6   16.60    6.40
   4   8  -6    7.50    6.30
   4   8  -6   -7.20    4.50
   4   8  -6  -11.10    5.90
   4   8  -6   13.40    5.10
   3   8  -6   28.60    6.30
   3   8  -6   25.40    5.40
   3   8  -6   19.90    4.20
   3   8  -6    1.20    6.10
  -3  -8   6   20.10    6.80
   2   8  -6  367.06   21.40
   2   8  -6  317.27   17.70
   2   8  -6  361.46   20.50
  -2  -8   6  332.07   21.80
   1   8  -6   94.69   10.20
   1   8  -6   83.09    8.40
  -1  -8   6   85.49    9.80
  -1  -8   6   69.69    8.40
   0   8  -6  307.27   19.80
   0   8  -6  284.47   17.80
   0  -8   6  288.17   19.90
   0  -8   6  319.57   17.60
  -1   8  -6  385.06   22.20
  -1   8  -6  415.36   23.90
   1  -8   6  417.46   22.10
   1  -8   6  396.96   24.50
  -2   8  -6  550.64   30.90
   2  -8   6  627.14   33.20
   2  -8   6  627.64   31.10
  -3   8  -6   17.90    6.00
   3  -8   6   22.80    7.70
   3  -8   6   23.70    5.10
  -4   8  -6   43.90    7.40
  -4   8  -6   59.89    9.00
   4  -8   6   53.69    8.60
   4  -8   6   57.99    6.60
  -5   8  -6   28.30    7.40
  -5   8  -6   45.90    5.00
  -5   8  -6   53.09    9.40
   5  -8   6   38.50    6.80
   5  -8   6   29.80    8.40
  -6   8  -6   82.19    9.40
  -6   8  -6   78.19    7.30
  -6   8  -6   94.39   11.10
   6  -8   6   84.19    9.80
   6  -8   6   76.09    7.70
   6  -8   6   90.09   10.20
  -7   8  -6   13.80    6.40
  -7   8  -6    0.30    9.40
  -7   8  -6   12.60    9.10
   7  -8   6   12.20    8.20
   7  -8   6   13.50    6.80
   7  -8   6    6.10    8.60
  -8   8  -6    3.80   11.90
  -8   8  -6   -3.00    7.10
   8  -8   6   10.40   10.30
   8  -8   6   14.00   12.60
   8  -8   6   21.40    7.60
  -9   8  -6    7.20   10.50
   9  -8   6   -2.40    9.90
   9  -8   6   13.10    9.70
   9  -8   6    4.90   11.10
   8   7  -6   28.00    5.40
   8   7  -6   20.60    7.90
   8   7  -6   27.10    9.80
   8   7  -6   22.40    6.20
   8   7  -6   41.50    9.30
   8   7  -6   28.60    5.50
   7   7  -6   42.40    5.30
   7   7  -6   37.90   10.10
   7   7  -6   33.80    6.20
   7   7  -6   53.69    7.70
   7   7  -6   38.40    8.10
   6   7  -6   55.69    8.80
   6   7  -6   72.79    8.10
   6   7  -6   70.89    7.90
   6   7  -6   62.99    6.00
   6   7  -6   73.29    7.20
   5   7  -6   55.39    8.10
   5   7  -6   59.79    5.60
   5   7  -6   62.29    8.20
   5   7  -6   54.99    6.50
   4   7  -6  441.76   29.00
   4   7  -6  478.75   26.20
   4   7  -6  462.15   24.40
   4   7  -6  472.35   24.70
   3   7  -6   -0.60    3.50
   3   7  -6    6.30    4.10
   3   7  -6  -11.10    9.10
   3   7  -6   -5.60    5.10
  -3  -7   6    0.10    5.60
   2   7  -6  108.39   14.20
   2   7  -6  135.39   11.20
   2   7  -6  108.69    8.10
  -2  -7   6  125.19   12.10
   1   7  -6 1172.28   59.49
   1   7  -6 1188.98   61.79
  -1  -7   6 1270.07   59.49
  -1  -7   6 1183.28   60.19
   0   7  -6  157.78   11.60
   0   7  -6  165.28   12.60
   0  -7   6  162.48   11.40
   0  -7   6  151.18   13.30
  -1   7  -6   13.40    4.40
  -1   7  -6   19.90    4.60
   1  -7   6    7.80    5.20
   1  -7   6    9.30    4.20
  -2   7  -6   15.90    4.40
   2  -7   6   18.60    6.10
   2  -7   6   25.60    4.60
  -3   7  -6   13.30    5.20
   3  -7   6   27.50    4.60
   3  -7   6   20.40    6.10
  -4   7  -6  285.07   15.40
  -4   7  -6  296.37   18.40
   4  -7   6  286.67   17.40
   4  -7   6  281.47   19.00
  -5   7  -6   86.19    8.60
  -5   7  -6   75.49    8.40
   5  -7   6   80.99    7.50
   5  -7   6   63.39    8.70
   5  -7   6   77.49    6.70
  -6   7  -6   21.00    6.60
  -6   7  -6   26.50    5.60
  -6   7  -6   25.00    8.20
   6  -7   6   27.20    7.30
   6  -7   6   27.50    5.60
   6  -7   6   36.80    6.90
  -7   7  -6   62.89    9.10
  -7   7  -6   73.29    8.00
  -7   7  -6   56.59    8.40
   7  -7   6   73.49    9.60
   7  -7   6   93.79    9.60
   7  -7   6   74.69    8.20
  -8   7  -6    8.70    8.40
  -8   7  -6   10.60    9.20
  -8   7  -6    3.80    6.80
   8  -7   6   24.20    7.30
   8  -7   6   16.30    8.90
   8  -7   6   10.90    8.30
  -9   7  -6   24.20    8.90
  -9   7  -6   25.00    9.80
  -9   7  -6   49.90   13.70
   9  -7   6   30.90    9.60
   9  -7   6   40.80    9.70
   9  -7   6   26.30   10.30
   9   6  -6  -10.40    6.50
   9   6  -6    8.40    5.40
   9   6  -6  -10.10    9.40
   9   6  -6    5.50    9.10
   8   6  -6   14.40    5.20
   8   6  -6   12.80    9.50
   8   6  -6   27.80    8.40
   8   6  -6   21.00    4.90
   8   6  -6   11.30    4.70
   8   6  -6   15.10    6.10
   7   6  -6   18.00    7.80
   7   6  -6   22.60    4.60
   7   6  -6    9.30    6.60
   7   6  -6   29.00    5.80
   7   6  -6   14.70    4.60
   6   6  -6   40.20    4.70
   6   6  -6   52.39    6.50
   6   6  -6   51.69    8.60
   6   6  -6   48.30    7.00
   5   6  -6   69.29    6.80
   5   6  -6   52.69    8.10
   5   6  -6   63.99    5.30
   5   6  -6   66.39    6.70
   4   6  -6  407.36   20.90
   4   6  -6  361.46   19.40
   4   6  -6  352.66   20.20
   4   6  -6  372.36   21.50
  -4  -6   6  358.76   21.10
   3   6  -6  333.87   17.40
   3   6  -6  284.07   17.60
   3   6  -6  293.97   16.00
   3   6  -6  269.27   16.00
  -3  -6   6  288.57   17.60
   2   6  -6   14.50    4.70
   2   6  -6   25.80    5.00
   2   6  -6   14.40    3.10
  -2  -6   6   24.00    4.50
  -2  -6   6   22.10    4.90
   1   6  -6    5.60    4.20
   1   6  -6   -4.20    1.90
   1   6  -6   -4.30    4.10
  -1  -6   6    1.20    4.40
  -1  -6   6   -0.30    3.60
   0   6  -6  128.39   10.10
   0   6  -6  114.89    9.00
   0  -6   6  105.69    8.90
   0  -6   6   91.19   10.30
  -1   6  -6   12.70    3.90
  -1   6  -6    4.70    4.10
   1  -6   6   -0.30    4.20
   1  -6   6    1.00    3.40
  -2   6  -6  153.58   10.90
   2  -6   6  190.98   11.00
   2  -6   6  150.68   12.60
  -3   6  -6   70.49    6.50
   3  -6   6   66.79    6.00
   3  -6   6   58.99    6.70
   3  -6   6   68.99    5.30
  -4   6  -6  167.28   14.30
  -4   6  -6  181.58   10.60
   4  -6   6  177.98   12.20
   4  -6   6  162.48   10.70
   4  -6   6  171.28   13.80
  -5   6  -6  609.94   31.90
  -5   6  -6  604.04   30.70
   5  -6   6  594.54   32.50
   5  -6   6  558.94   30.70
   5  -6   6  654.13   31.60
  -6   6  -6   34.50    7.20
  -6   6  -6   25.70    7.20
  -6   6  -6   40.50    6.30
   6  -6   6   30.00    6.90
   6  -6   6   36.80    6.80
   6  -6   6   38.70    5.90
  -7   6  -6    5.90    7.10
  -7   6  -6   -3.30    6.00
  -7   6  -6  -10.80    5.50
   7  -6   6    1.40    6.00
   7  -6   6    3.90    6.00
   7  -6   6    4.20    6.80
  -8   6  -6  -12.60    6.00
  -8   6  -6   -6.80    7.30
  -8   6  -6    4.60    7.80
   8  -6   6   -5.60    6.70
   8  -6   6   -2.30    6.80
   8  -6   6   -3.80    7.60
  -9   6  -6    4.80    7.90
  -9   6  -6   10.30    7.30
  -9   6  -6   -3.30    9.40
   9  -6   6    8.60    8.40
   9  -6   6    6.60    8.30
   9  -6   6   -8.20    8.30
 -10   6  -6   26.40    8.60
  10  -6   6   50.69   11.50
  10  -6   6   40.00   10.00
  10  -6   6   32.20   10.40
  10   5  -6    2.00   10.70
  10   5  -6   10.70   10.80
   9   5  -6   52.69    9.90
   9   5  -6   64.39    6.60
   8   5  -6   41.00    8.60
   8   5  -6   48.80    9.70
   8   5  -6   51.19    6.40
   8   5  -6   50.19    5.40
   8   5  -6   40.90    4.70
   8   5  -6   43.80    4.70
   7   5  -6   81.49    7.30
   7   5  -6   76.59    8.20
   7   5  -6   93.89   10.30
   7   5  -6  101.29    8.40
   7   5  -6   65.49    8.40
  -7  -5   6   66.59    7.90
   6   5  -6  339.87   18.50
   6   5  -6  310.47   21.30
   6   5  -6  301.87   19.80
   6   5  -6  322.17   17.10
  -6  -5   6  331.87   19.40
   5   5  -6 1022.00   48.10
   5   5  -6  900.21   47.00
   5   5  -6  934.31   48.90
   5   5  -6  964.20   48.40
  -5  -5   6 1002.10   48.10
   4   5  -6   26.60    5.60
   4   5  -6   27.50    4.40
   4   5  -6   25.80    4.30
   4   5  -6   19.90    3.20
  -4  -5   6   22.20    4.60
   3   5  -6  170.78   11.40
   3   5  -6  190.58   10.90
   3   5  -6  198.08   13.00
   3   5  -6  221.68   12.40
  -3  -5   6  191.78   12.50
   2   5  -6  313.67   17.40
   2   5  -6  290.67   15.80
   2   5  -6  323.17   17.20
  -2  -5   6  332.67   17.20
  -2  -5   6  282.47   17.20
   1   5  -6   -3.30    3.30
   1   5  -6    2.80    3.40
  -1  -5   6   -2.10    3.60
  -1  -5   6   -2.60    3.10
   0   5  -6  153.98   11.10
   0   5  -6  176.28   10.60
   0  -5   6  160.88   10.30
   0  -5   6  135.29   11.40
  -1   5  -6 1924.01   95.19
   1  -5   6 2068.99   95.19
   1  -5   6 1893.21   95.59
  -2   5  -6  104.79    8.50
  -2   5  -6  104.69    9.20
   2  -5   6  102.59   10.10
   2  -5   6  124.69    8.50
  -3   5  -6 1523.85   71.09
   3  -5   6 1497.55   70.69
   3  -5   6 1392.06   69.99
   3  -5   6 1377.76   71.09
  -4   5  -6  289.87   17.10
  -4   5  -6  304.67   15.90
   4  -5   6  284.07   17.40
   4  -5   6  311.57   16.90
   4  -5   6  279.17   15.80
  -5   5  -6   20.40    4.30
  -5   5  -6   23.70    5.40
   5  -5   6    4.50    4.70
   5  -5   6   18.00    4.10
   5  -5   6   21.10    5.80
  -6   5  -6    5.30    4.60
  -6   5  -6   -7.30    4.90
   6  -5   6    3.10    5.00
   6  -5   6    0.30    4.50
   6  -5   6    9.70    5.20
  -7   5  -6    7.60    6.60
  -7   5  -6    9.10    5.70
  -7   5  -6   13.20    6.20
   7  -5   6   16.60    6.10
   7  -5   6   10.00    5.60
   7  -5   6    1.80    6.30
  -8   5  -6  -18.90    6.20
  -8   5  -6   -6.40    6.40
  -8   5  -6   -4.50    6.60
   8  -5   6    2.70    6.20
   8  -5   6   -4.70    6.40
  -9   5  -6    2.90    6.40
  -9   5  -6    3.00    7.20
  -9   5  -6  -12.10    7.30
   9  -5   6   -2.60    7.80
   9  -5   6   -4.90    6.90
 -10   5  -6   32.00   10.60
 -10   5  -6   22.50    6.90
  10  -5   6   33.50   10.80
  10  -5   6   29.50    8.60
  10   4  -6  -25.30   11.00
  10   4  -6    2.30   11.50
 -10  -4   6  -11.70    9.80
   9   4  -6    2.80    8.00
   9   4  -6   15.70   10.10
  -9  -4   6   -0.30    7.40
   8   4  -6  476.75   24.40
   8   4  -6  460.75   29.20
   8   4  -6  465.35   28.00
  -8  -4   6  455.05   27.00
   7   4  -6  162.08   11.00
   7   4  -6  140.59   16.30
   7   4  -6  153.38   14.60
   7   4  -6  152.98    9.90
   7   4  -6  157.48   10.40
  -7  -4   6  160.38   13.60
   6   4  -6   39.00    4.70
   6   4  -6   36.80    3.80
   6   4  -6   28.80    6.10
   6   4  -6   26.60    6.40
   6   4  -6   39.70    4.20
  -6  -4   6   31.00    5.60
   5   4  -6   12.30    4.60
   5   4  -6   14.30    2.50
   5   4  -6   15.90    3.60
   5   4  -6    4.60    4.80
  -5  -4   6   11.20    4.10
   4   4  -6    1.20    4.60
   4   4  -6    6.90    3.70
   4   4  -6    5.70    3.30
  -4  -4   6    9.60    3.50
  -4  -4   6    5.80    3.50
   3   4  -6 1476.15   73.69
   3   4  -6 1434.06   73.09
   3   4  -6 1631.64   73.29
  -3  -4   6 1435.76   73.29
  -3  -4   6 1543.75   73.09
   2   4  -6 1660.93   87.69
   2   4  -6 1760.82   88.39
   2   4  -6 1981.20   88.39
  -2  -4   6 1715.53   88.29
  -2  -4   6 1919.21   88.49
  -2  -4   6 1871.41   87.79
   1   4  -6    6.50    3.60
   1   4  -6   19.70    4.00
   1   4  -6   15.50    2.20
  -1  -4   6   11.80    3.60
  -1  -4   6    8.90    3.80
   0   4  -6 3448.16  158.38
   0   4  -6 3141.89  158.18
   0  -4   6 3398.36  158.18
   0  -4   6 3128.99  158.28
  -1   4  -6  232.68   12.80
  -1   4  -6  204.38   12.70
   1  -4   6  203.78   13.30
   1  -4   6  237.48   12.70
  -2   4  -6 1690.13   87.99
  -2   4  -6 1899.91   88.19
   2  -4   6 1868.91   88.09
   2  -4   6 1735.53   88.39
   2  -4   6 1873.71   87.29
  -3   4  -6   29.80    4.30
   3  -4   6   29.60    4.40
   3  -4   6   39.10    4.50
   3  -4   6   33.70    3.30
  -4   4  -6  853.81   41.60
  -4   4  -6  874.31   40.90
   4  -4   6  738.73   40.70
   4  -4   6  883.81   41.40
   4  -4   6  786.82   41.50
  -5   4  -6   20.60    4.60
  -5   4  -6   26.90    4.40
   5  -4   6   19.40    4.30
   5  -4   6   20.10    4.10
   5  -4   6   23.00    4.80
  -6   4  -6   -4.80    4.40
  -6   4  -6   -5.80    4.80
   6  -4   6   -4.50    4.70
   6  -4   6   -1.60    4.30
  -7   4  -6    0.40    5.90
  -7   4  -6    4.70    5.30
  -7   4  -6    6.40    5.30
   7  -4   6   12.90    5.60
   7  -4   6    9.00    5.30
  -8   4  -6    4.80    6.10
  -8   4  -6   -6.60    5.20
  -8   4  -6    4.30    5.50
   8  -4   6    6.90    6.10
   8  -4   6    0.30    7.00
  -9   4  -6   87.59    8.20
  -9   4  -6   96.99   10.30
   9  -4   6   98.39    9.90
   9  -4   6   98.99    9.60
 -10   4  -6   15.60    9.60
 -10   4  -6    1.40    4.90
  10  -4   6    3.30   11.20
  10  -4   6   -3.20    7.30
 -11   4  -6    7.90    6.30
  11  -4   6   11.80    8.30
  11  -4   6   20.90   11.50
  11   3  -6   49.80   14.20
  11   3  -6   44.00   12.90
 -11  -3   6   50.79    8.50
  10   3  -6    2.20    9.50
  10   3  -6   13.40   11.60
 -10  -3   6  -12.20    9.00
 -10  -3   6    5.00    5.90
   9   3  -6  183.48   17.60
  -9  -3   6  123.29   11.60
  -9  -3   6  135.79   11.20
   8   3  -6   74.59    9.40
   8   3  -6   79.89   10.20
  -8  -3   6   59.89    8.50
  -8  -3   6   76.49    8.10
   7   3  -6    2.40    2.80
   7   3  -6    1.70    3.00
   7   3  -6   -0.70    5.70
   7   3  -6    1.60    6.60
  -7  -3   6    0.00    3.20
  -7  -3   6   -3.20    5.20
   6   3  -6   39.90    6.20
   6   3  -6   47.20    4.10
   6   3  -6   53.39    5.70
   6   3  -6   47.10    4.00
   6   3  -6   27.40    6.40
  -6  -3   6   41.00    3.80
  -6  -3   6   39.40    5.80
   5   3  -6  219.18   12.70
   5   3  -6  238.28   12.80
   5   3  -6  236.68   12.70
   5   3  -6  227.88   14.50
   5   3  -6  217.68   15.30
  -5  -3   6  246.18   14.10
   4   3  -6   35.60    4.90
   4   3  -6   39.00    4.80
   4   3  -6   40.10    3.50
   4   3  -6   39.00    3.90
  -4  -3   6   36.30    3.90
  -4  -3   6   38.90    4.30
   3   3  -6  503.45   26.30
   3   3  -6  566.14   26.20
   3   3  -6  516.15   27.00
  -3  -3   6  491.65   26.20
  -3  -3   6  534.25   26.40
   2   3  -6   99.49    8.60
   2   3  -6   91.99    6.70
   2   3  -6  106.59    7.20
  -2  -3   6   93.89    7.60
  -2  -3   6  100.99    6.90
  -2  -3   6  114.59    8.60
   1   3  -6  608.14   29.00
   1   3  -6  580.04   29.90
  -1  -3   6  621.34   30.00
  -1  -3   6  558.44   29.70
  -1  -3   6  607.64   29.00
   0   3  -6  272.47   13.80
   0   3  -6  254.77   14.40
   0  -3   6  274.27   14.30
   0  -3   6  251.37   14.50
  -1   3  -6   14.20    3.20
  -1   3  -6   11.60    3.10
   1  -3   6   10.70    1.40
   1  -3   6   11.20    3.20
   1  -3   6   15.50    3.00
  -2   3  -6    4.70    3.10
  -2   3  -6    5.20    3.30
   2  -3   6    5.90    3.10
   2  -3   6    1.60    3.40
  -3   3  -6  143.89   10.00
   3  -3   6  143.19    9.80
   3  -3   6  137.79    8.70
  -4   3  -6    5.80    4.10
   4  -3   6    3.60    3.40
   4  -3   6    3.60    4.00
  -5   3  -6   86.89    8.90
  -5   3  -6   89.79    8.70
   5  -3   6   89.59    8.50
  -6   3  -6  674.83   34.70
  -6   3  -6  707.93   34.30
   6  -3   6  622.74   34.30
  -7   3  -6  250.47   15.90
  -7   3  -6  248.48   15.70
  -7   3  -6  218.88   14.50
   7  -3   6  226.58   16.00
  -8   3  -6   20.10    6.40
  -8   3  -6   21.60    5.80
  -8   3  -6   17.00    5.00
   8  -3   6   26.90    7.20
   8  -3   6   23.40    6.30
  -9   3  -6    9.20    4.80
  -9   3  -6    2.70    6.70
   9  -3   6   10.50    8.20
   9  -3   6    7.70    6.50
 -10   3  -6    5.40    4.50
 -10   3  -6    0.80    8.30
  10  -3   6    3.90    7.40
  10  -3   6   18.70   19.20
 -11   3  -6   -8.00   11.00
 -11   3  -6   18.00    4.90
  11  -3   6    9.40    8.40
  11  -3   6   24.10   11.50
  11   2  -6   -2.80   12.40
  11   2  -6  -10.20   11.50
 -11  -2   6   -0.60   11.90
  10   2  -6   19.00    9.90
  10   2  -6   27.00   10.80
 -10  -2   6   36.40   10.20
 -10  -2   6   21.10    6.90
   9   2  -6   61.79    9.40
   9   2  -6   71.69   10.70
  -9  -2   6   63.59    6.70
  -9  -2   6   50.19    8.50
   8   2  -6   88.99   10.20
   8   2  -6   78.59    9.70
  -8  -2   6   78.99    9.20
  -8  -2   6   90.89    8.60
   7   2  -6  753.82   39.70
   7   2  -6  738.83   40.40
   7   2  -6  822.42   37.50
  -7  -2   6  732.43   38.00
  -7  -2   6  775.02   39.40
   6   2  -6  671.63   31.90
   6   2  -6  637.34   33.50
   6   2  -6  616.84   34.00
  -6  -2   6  637.24   31.90
  -6  -2   6  662.33   33.30
   5   2  -6  127.19   10.80
   5   2  -6  128.79   11.70
   5   2  -6  144.89    8.40
  -5  -2   6  123.19   10.30
  -5  -2   6  144.19    7.90
   4   2  -6  420.36   22.80
   4   2  -6  453.35   22.00
   4   2  -6  394.76   23.30
  -4  -2   6  452.75   21.40
  -4  -2   6  449.36   22.70
   3   2  -6   34.90    4.00
   3   2  -6   29.50    4.40
  -3  -2   6   35.20    3.10
  -3  -2   6   35.20    3.90
   2   2  -6   44.00    4.70
   2   2  -6   25.40    4.00
  -2  -2   6   38.60    3.40
  -2  -2   6   24.70    3.70
  -2  -2   6   29.70    3.00
   1   2  -6 2628.64  127.09
   1   2  -6 2560.14  127.69
  -1  -2   6 2716.63  127.29
  -1  -2   6 2530.05  127.49
  -1  -2   6 2795.82  127.69
  -1   2  -6 2677.63  138.49
  -1   2  -6 3060.89  138.39
   1  -2   6 2946.11  138.49
   1  -2   6 2811.42  138.39
  -2   2  -6  542.45   26.20
   2  -2   6  527.05   26.20
   2  -2   6  502.85   26.20
   2  -2   6  505.45   25.70
  -3   2  -6  199.08   11.70
   3  -2   6  185.28   12.10
   3  -2   6  211.28   11.90
   3  -2   6  180.88   11.40
  -4   2  -6 1404.86   65.79
   4  -2   6 1318.07   65.49
   4  -2   6 1306.57   65.79
  -5   2  -6  968.90   46.80
   5  -2   6  906.21   46.90
   5  -2   6  940.51   46.70
  -6   2  -6   37.70    5.80
   6  -2   6   32.30    5.70
   6  -2   6   32.10    6.10
  -7   2  -6  152.28   10.70
  -7   2  -6  166.98   12.70
   7  -2   6  156.98   13.40
   7  -2   6  167.78   13.70
  -8   2  -6   23.80    6.40
  -8   2  -6   22.20    4.20
   8  -2   6   20.40    6.90
   8  -2   6   18.70    6.50
  -9   2  -6   10.20    3.80
  -9   2  -6    4.30    6.30
   9  -2   6   17.80    8.00
 -10   2  -6   13.80    3.60
 -10   2  -6    9.40    8.10
 -11   2  -6  -15.40    9.30
  11  -2   6   21.50   12.20
  11  -2   6   -4.00    7.80
  11   1  -6   12.30   11.40
  11   1  -6   -3.60   12.10
 -11  -1   6   30.00   17.00
 -11  -1   6   21.90    7.60
  10   1  -6   16.90   10.20
  10   1  -6   13.30   10.00
 -10  -1   6   -3.30    6.30
 -10  -1   6   -5.90    9.00
   9   1  -6    4.60    8.10
   9   1  -6    0.90    7.70
  -9  -1   6   -1.30    4.70
  -9  -1   6    4.80    6.90
   8   1  -6  375.76   24.10
   8   1  -6  369.16   24.40
   8   1  -6  399.66   19.70
  -8  -1   6  396.76   22.90
  -8  -1   6  387.66   21.20
   7   1  -6  525.65   30.50
   7   1  -6  547.65   30.40
   7   1  -6  563.84   27.70
  -7  -1   6  584.64   29.80
  -7  -1   6  564.04   28.40
   6   1  -6   80.39    7.70
   6   1  -6   89.09   10.30
   6   1  -6   94.59    6.50
  -6  -1   6   93.19    7.20
  -6  -1   6   78.19    7.60
   5   1  -6  178.08    9.80
   5   1  -6  161.98   12.30
   5   1  -6  153.88   12.10
  -5  -1   6  179.58    9.70
  -5  -1   6  168.48   11.70
   4   1  -6  899.51   42.70
   4   1  -6  840.42   43.40
   4   1  -6  834.02   43.60
  -4  -1   6  896.41   42.40
  -4  -1   6  894.81   43.30
   3   1  -6    5.70    2.40
   3   1  -6    5.10    3.50
   3   1  -6    4.00    3.30
  -3  -1   6    2.70    1.60
  -3  -1   6    6.20    1.60
  -3  -1   6    4.80    2.90
   2   1  -6 1237.08   58.79
   2   1  -6 1146.19   59.09
   2   1  -6 1148.59   58.89
  -2  -1   6 1253.57   58.89
  -2  -1   6 1278.57   59.09
   1   1  -6 1706.73   87.39
   1   1  -6 1679.93   87.09
   1   1  -6 1822.92   86.89
  -1  -1   6 1908.41   87.19
  -1  -1   6 1829.22   86.89
  -1  -1   6 1896.41   87.39
   0   1  -6  770.12   40.10
   0   1  -6  866.11   39.70
   0  -1   6  778.12   39.80
   0  -1   6  858.81   40.10
  -1   1  -6 2230.88  113.39
  -1   1  -6 2504.75  113.39
   1  -1   6 2263.77  113.39
   1  -1   6 2410.26  113.49
  -2   1  -6 3024.60  143.09
   2  -1   6 2833.62  143.09
   2  -1   6 3050.89  143.19
   3  -1   6  918.51   43.80
   3  -1   6  856.91   43.80
  -4   1  -6  685.93   32.40
   4  -1   6  613.94   32.40
   4  -1   6  624.54   32.40
  -5   1  -6    8.90    3.90
   5  -1   6   12.30    4.50
   5  -1   6    8.20    4.30
  -6   1  -6  664.73   33.50
   6  -1   6  625.74   33.60
   6  -1   6  656.43   33.70
  -7   1  -6  371.56   20.60
   7  -1   6  434.36   23.40
   7  -1   6  427.06   23.20
  -8   1  -6   31.00    5.90
  -8   1  -6   39.90    3.70
  -8   1  -6   33.40    3.70
   8  -1   6   30.80    6.80
   8  -1   6   21.40    7.10
  -9   1  -6   27.50    7.40
   9  -1   6   25.10    8.10
   9  -1   6   23.70    7.80
 -10   1  -6   45.90    8.60
  10  -1   6   45.70   10.70
  10  -1   6   41.80    9.60
 -11   1  -6   24.70   10.60
  11  -1   6   33.10   12.50
  11   0  -6    0.50   10.50
  11   0  -6    0.60   11.20
 -11   0   6   -2.60   13.00
 -11   0   6   -4.00    8.30
  10   0  -6   26.80    9.30
 -10   0   6   39.00    8.80
 -10   0   6   47.20   10.10
   9   0  -6    2.50    7.30
  -9   0   6    4.40    5.40
  -9   0   6   12.50    6.60
   8   0  -6   -7.80    3.30
   8   0  -6    2.00    7.10
  -8   0   6    3.50    4.60
  -8   0   6    1.50    5.90
   7   0  -6   24.40    3.80
   7   0  -6   23.10    6.40
  -7   0   6   28.00    6.10
  -7   0   6   22.80    3.80
  -7   0   6   26.00    4.50
   6   0  -6   84.99    6.60
   6   0  -6   68.89    7.10
  -6   0   6   82.49    7.20
  -6   0   6   65.99    6.80
  -6   0   6   88.89    7.30
   5   0  -6  167.78    9.70
   5   0  -6  150.18   11.90
   5   0  -6  150.68   11.60
  -5   0   6  177.98   11.30
  -5   0   6  157.38    9.80
  -5   0   6  167.78    9.80
   4   0  -6  901.01   47.10
   4   0  -6 1023.90   46.50
   4   0  -6  903.21   47.00
  -4   0   6  999.40   47.10
  -4   0   6  890.11   46.50
  -4   0   6  987.90   46.30
   3   0  -6  370.46   20.20
   3   0  -6  419.06   19.70
   3   0  -6  371.86   20.20
  -3   0   6  375.06   19.70
  -3   0   6  397.76   20.10
   2   0  -6   56.59    6.20
   2   0  -6   55.29    5.40
   2   0  -6   54.19    4.60
  -2   0   6   52.69    4.40
  -2   0   6   52.29    5.80
  -2   0   6   60.59    5.90
   1   0  -6 1209.88   57.89
   1   0  -6 1149.78   57.89
  -1   0   6 1250.87   57.89
  -1   0   6 1205.28   57.59
  -1   0   6 1222.68   57.89
  -1   0   6 1118.89   57.89
   0   0  -6 1278.47   57.99
   0   0  -6 1258.97   58.19
   0   0  -6 1159.78   58.09
   0   0   6 1154.08   58.09
   0   0   6 1057.89   58.19
   0   0   6 1277.87   58.09
  -1   0  -6 3502.05  163.78
  -1   0  -6 3615.24  163.88
  -1   0  -6 3136.19  163.78
   1   0   6 3484.05  163.88
   1   0   6 3286.17  163.78
  -2   0  -6  100.09    7.20
  -2   0  -6  100.19    6.40
   2   0   6   91.19    7.40
  -3   0  -6    2.80    2.80
  -3   0  -6   -0.20    2.20
   3   0   6   -0.70    3.30
   3   0   6    0.10    3.20
  -4   0  -6 1558.24   72.79
  -4   0  -6 1566.04   73.49
   4   0   6 1519.55   73.69
   4   0   6 1381.46   73.39
  -5   0  -6   48.10    5.20
  -5   0  -6   59.09    4.60
   5   0   6   44.60    5.60
   5   0   6   46.10    5.80
  -6   0  -6  164.58    9.00
  -6   0  -6  165.88   11.80
   6   0   6  166.18   12.90
   6   0   6  163.28   12.30
  -7   0  -6  150.88   11.60
   7   0   6  149.99   13.80
   7   0   6  132.39   12.60
  -8   0  -6   13.60    5.40
   8   0   6   13.60    7.00
   8   0   6    8.80    7.00
  -9   0  -6    4.00    6.40
   9   0   6   -6.90    7.90
   9   0   6    6.80    7.20
 -10   0  -6   32.30    8.30
  10   0   6   19.50   10.20
  10   0   6   13.10    8.50
 -11   0  -6   -1.70    9.10
  11   0   6   -5.90   11.50
  11   0   6   -2.80    9.50
  11  -1  -6   11.10   11.20
 -11   1   6    2.20    9.30
 -11   1   6   17.40   12.80
  10  -1  -6  -20.30    8.20
 -10   1   6   12.00    7.80
 -10   1   6    8.00    7.00
   9  -1  -6  104.89   11.10
  -9   1   6  149.19   12.20
  -9   1   6  107.79    9.50
  -9   1   6  142.79   13.70
   8  -1  -6  101.29   10.30
  -8   1   6  121.59   12.90
  -8   1   6   99.39    8.60
  -8   1   6   98.99   10.40
   7  -1  -6   -1.10    5.20
   7  -1  -6    7.80    3.70
  -7   1   6    2.10    3.50
  -7   1   6    3.70    5.00
  -7   1   6    6.10    4.30
   6  -1  -6  324.37   19.20
   6  -1  -6  345.97   17.60
  -6   1   6  346.37   17.80
  -6   1   6  324.87   18.70
  -6   1   6  290.67   17.40
   5  -1  -6  165.18   11.80
   5  -1  -6  149.59    9.90
  -5   1   6  119.09    9.80
  -5   1   6  171.48    9.90
  -5   1   6  168.58   11.40
   4  -1  -6  249.68   15.00
   4  -1  -6  255.27   14.80
   4  -1  -6  276.47   14.10
  -4   1   6  231.08   14.10
  -4   1   6  266.77   12.80
   3  -1  -6 1046.80   53.79
   3  -1  -6 1036.50   53.89
   3  -1  -6 1196.88   53.69
  -3   1   6 1150.88   53.99
  -3   1   6 1047.90   53.69
  -3   1   6 1127.29   53.19
   2  -1  -6 1371.56   64.09
   2  -1  -6 1236.08   63.89
   2  -1  -6 1281.77   64.19
  -2   1   6 1251.17   63.99
  -2   1   6 1382.16   64.19
  -2   1   6 1390.06   63.89
   1  -1  -6   95.59    6.80
   1  -1  -6   77.89    7.00
  -1   1   6   69.89    6.90
  -1   1   6   98.29    6.80
  -1   1   6   91.49    6.20
   0  -1  -6 2232.58  101.19
   0   1   6 2082.69  100.99
   0   1   6 2061.29  101.19
   0   1   6 2012.70  101.19
  -2  -1  -6 1412.06   66.49
  -2  -1  -6 1428.46   66.19
   2   1   6 1293.77   66.19
   2   1   6 1340.67   66.59
  -3  -1  -6 2454.75  115.59
  -3  -1  -6 2538.45  115.09
   3   1   6 2274.97  115.09
   3   1   6 2292.87  115.59
  -4  -1  -6  510.85   26.10
  -4  -1  -6  537.85   25.00
   4   1   6  492.35   26.50
   4   1   6  486.25   26.20
  -5  -1  -6  248.38   14.70
  -5  -1  -6  256.87   12.60
   5   1   6  242.88   15.10
   5   1   6  242.28   15.40
  -6  -1  -6  687.03   34.20
   6   1   6  659.93   34.90
   6   1   6  656.13   34.50
  -7  -1  -6   16.20    5.10
   7   1   6   13.80    6.10
   7   1   6   19.60    5.90
  -8  -1  -6    9.40    5.60
   8   1   6    5.30    6.10
   8   1   6   -3.60    7.50
  -9  -1  -6   28.40    7.00
   9   1   6   24.20    8.20
   9   1   6   24.00    7.80
 -10  -1  -6    2.00    8.30
  10   1   6    0.40    8.90
  10   1   6    2.30    8.30
 -11  -1  -6   -5.50    9.10
  11   1   6   10.00   10.10
  11   1   6   -9.80   11.60
  11  -2  -6   11.70   10.60
 -11   2   6  -10.90    9.10
 -11   2   6  -11.00   12.90
 -11   2   6    0.50    5.00
  10  -2  -6    6.10    9.90
 -10   2   6   -5.70    8.70
 -10   2   6   12.60    7.30
 -10   2   6   15.30    4.50
   9  -2  -6   20.50    8.70
  -9   2   6   15.50    4.50
  -9   2   6   -0.90    6.10
  -9   2   6    6.70    7.20
   8  -2  -6    7.90    7.00
  -8   2   6    0.40    5.40
  -8   2   6    1.70    4.40
  -8   2   6    2.30    6.10
   7  -2  -6  256.87   17.70
   7  -2  -6  267.27   15.50
  -7   2   6  293.57   16.10
  -7   2   6  254.17   16.70
  -7   2   6  242.28   15.10
   6  -2  -6   34.80    5.00
   6  -2  -6   47.90    6.90
  -6   2   6   47.60    5.50
  -6   2   6   33.80    4.60
  -6   2   6   46.50    5.10
   5  -2  -6   30.40    5.00
   5  -2  -6   31.90    4.50
  -5   2   6   32.40    4.30
  -5   2   6   34.80    4.90
   4  -2  -6   35.50    5.00
   4  -2  -6   33.70    4.30
   4  -2  -6   40.40    4.50
  -4   2   6   31.70    4.20
  -4   2   6   48.50    5.10
  -4   2   6   36.50    3.30
   3  -2  -6  681.33   35.30
   3  -2  -6  760.92   35.20
   3  -2  -6  664.43   34.80
  -3   2   6  651.73   35.10
  -3   2   6  726.63   35.30
  -3   2   6  746.03   34.60
   2  -2  -6 4097.69  185.98
   2  -2  -6 3773.22  185.98
   2  -2  -6 3699.43  185.58
  -2   2   6 3909.01  185.98
  -2   2   6 3923.61  185.78
  -2   2   6 3766.52  185.98
   1  -2  -6  870.61   42.60
   1  -2  -6  914.61   43.20
  -1   2   6  821.32   43.20
  -1   2   6  908.91   42.60
   0  -2  -6 2354.56  111.19
   0   2   6 2250.47  110.69
  -1  -2  -6 3684.63  168.78
   1   2   6 3431.26  168.78
   1   2   6 3403.76  168.98
  -2  -2  -6 3625.14  168.98
  -2  -2  -6 3627.34  168.58
   2   2   6 3390.76  168.58
   2   2   6 3374.26  168.98
  -3  -2  -6   27.70    3.00
  -3  -2  -6   25.40    4.00
   3   2   6   15.40    3.90
   3   2   6   23.30    3.10
  -4  -2  -6  504.95   24.30
  -4  -2  -6  467.45   23.00
   4   2   6  461.25   24.50
   4   2   6  453.85   23.00
   4   2   6  432.46   24.70
  -5  -2  -6    6.90    1.90
  -5  -2  -6    6.50    4.10
   5   2   6    9.20    4.80
   5   2   6    8.40    4.80
  -6  -2  -6 1107.69   52.79
   6   2   6 1038.40   53.39
   6   2   6 1028.60   52.89
  -7  -2  -6    0.00    4.80
   7   2   6    6.60    5.50
   7   2   6   -1.90    5.90
  -8  -2  -6   82.19    8.20
   8   2   6   94.49    9.10
   8   2   6   64.69    8.90
  -9  -2  -6   70.99    9.00
   9   2   6   69.59    9.50
   9   2   6   78.89   10.80
 -10  -2  -6   59.69    9.90
  10   2   6   61.69   11.00
  10   2   6   60.79    9.90
 -11  -2  -6   -1.10   10.00
  11   2   6   -9.70   10.40
  11   2   6   10.00   11.10
  11  -3  -6  -12.30   11.10
 -11   3   6    2.10    5.70
 -11   3   6   11.70   18.10
 -11   3   6   -1.80    9.20
  10  -3  -6   21.60   10.00
 -10   3   6   25.00    5.60
 -10   3   6    8.20    8.20
 -10   3   6    5.40    9.60
   9  -3  -6    1.40    7.80
  -9   3   6   -6.60    7.70
  -9   3   6   -1.60    6.50
  -9   3   6    6.60    5.10
   8  -3  -6   53.09    8.50
  -8   3   6   58.89    6.40
  -8   3   6   56.89    7.30
  -8   3   6   70.99    8.50
   7  -3  -6  424.76   23.60
   7  -3  -6  433.46   24.90
  -7   3   6  445.46   24.00
  -7   3   6  458.05   24.20
  -7   3   6  398.26   23.20
   6  -3  -6 1165.68   54.69
   6  -3  -6 1073.59   55.19
  -6   3   6 1144.49   55.09
  -6   3   6 1026.30   54.49
   5  -3  -6   13.80    4.80
   5  -3  -6   17.70    4.60
  -5   3   6   14.20    4.40
  -5   3   6   10.10    3.30
  -5   3   6   18.40    4.40
   4  -3  -6 2152.58   97.79
   4  -3  -6 1912.11   97.79
  -4   3   6 1905.81   97.59
  -4   3   6 2090.99   97.79
  -4   3   6 1986.90   97.19
   3  -3  -6  223.38   12.70
   3  -3  -6  232.98   14.00
   3  -3  -6  248.18   13.80
  -3   3   6  218.08   13.90
  -3   3   6  239.58   13.00
  -3   3   6  251.17   13.80
   2  -3  -6  546.65   27.60
   2  -3  -6  571.44   26.60
  -2   3   6  478.55   27.60
  -2   3   6  552.54   27.20
  -2   3   6  555.64   27.50
   1  -3  -6 3000.30  135.89
   1  -3  -6 2707.63  134.99
  -1   3   6 2670.83  135.79
  -1   3   6 2756.72  134.99
  -1   3   6 2929.61  135.79
   0  -3  -6  508.35   25.00
   0   3   6  494.95   24.00
   0   3   6  469.25   25.00
  -1  -3  -6 1870.01   85.99
   1   3   6 1706.13   86.19
   1   3   6 1743.83   85.99
  -2  -3  -6 2957.50  138.49
   2   3   6 2844.82  138.89
   2   3   6 2813.32  138.49
  -3  -3  -6 6562.14  315.27
  -3  -3  -6 6704.53  315.77
   3   3   6 6515.95  315.27
   3   3   6 6465.35  315.77
  -4  -3  -6  188.28   12.30
  -4  -3  -6  195.18   10.80
   4   3   6  187.08   12.90
   4   3   6  204.18   11.00
   4   3   6  201.08   13.00
  -5  -3  -6  155.08   10.70
   5   3   6  138.39   11.40
   5   3   6  139.69   12.20
   5   3   6  149.79    8.60
  -6  -3  -6   89.19    7.70
   6   3   6   84.29    8.70
   6   3   6   80.09    7.60
   7   3   6  463.25   27.40
   7   3   6  485.55   26.70
  -8  -3  -6   30.50    7.00
   8   3   6   23.70    7.60
   8   3   6   38.10    7.70
  -9  -3  -6   38.10    7.80
   9   3   6   52.29   13.60
   9   3   6   35.20    8.60
 -10  -3  -6   -1.60    8.90
  10   3   6   25.90    9.80
  10   3   6    2.50    8.70
  11  -4  -6   19.50   12.40
 -11   4   6   -6.90    9.90
 -11   4   6   23.90    7.50
  10  -4  -6    3.40    9.60
 -10   4   6   -0.50    6.70
 -10   4   6    4.00    8.40
 -10   4   6   -4.50   10.10
   9  -4  -6    2.10    8.00
  -9   4   6    9.90    6.10
  -9   4   6    0.20    7.10
  -9   4   6    0.60    6.90
   8  -4  -6   49.99    9.10
  -8   4   6   46.80    7.70
  -8   4   6   38.90    6.00
  -8   4   6   31.80    6.90
   7  -4  -6  764.62   39.40
  -7   4   6  757.72   38.90
  -7   4   6  684.93   38.20
  -7   4   6  777.02   38.80
   6  -4  -6   21.50    5.40
   6  -4  -6   27.30    5.50
  -6   4   6   27.20    4.20
  -6   4   6   28.20    5.20
  -6   4   6   29.50    5.70
   5  -4  -6    3.40    4.60
   5  -4  -6   11.20    4.90
  -5   4   6    1.70    4.20
  -5   4   6    5.10    4.60
  -5   4   6    1.40    3.40
   4  -4  -6   -1.60    4.20
   4  -4  -6    0.80    4.20
   4  -4  -6   -0.80    3.00
  -4   4   6    0.30    3.80
  -4   4   6   -0.30    3.20
  -4   4   6    0.40    3.90
   3  -4  -6   -0.10    3.70
   3  -4  -6   -5.40    2.40
  -3   4   6    5.70    3.70
  -3   4   6    2.90    4.40
  -3   4   6    4.90    3.30
   2  -4  -6    8.60    4.40
  -2   4   6    3.90    3.40
  -2   4   6   11.90    4.10
  -2   4   6    8.00    3.30
   1  -4  -6  115.39    9.40
  -1   4   6  119.39    9.70
  -1   4   6  122.99    9.20
   0  -4  -6  741.43   35.50
   0   4   6  695.03   35.60
   0   4   6  669.63   34.20
   0   4   6  726.83   35.60
  -1  -4  -6 3490.85  161.68
   1   4   6 3276.97  161.68
   1   4   6 3280.57  161.88
  -2  -4  -6   60.59    6.60
   2   4   6   64.89    7.20
   2   4   6   53.89    6.00
  -3  -4  -6  140.79    9.30
   3   4   6  133.19   11.10
   3   4   6  155.58    9.70
   4   4   6   17.20    5.10
   4   4   6   18.80    3.30
  -5  -4  -6   -3.60    4.30
   5   4   6    1.50    5.00
   5   4   6   12.10    3.20
   5   4   6    2.90    5.50
  -6  -4  -6  234.38   15.80
   6   4   6  238.78   16.80
   6   4   6  242.18   13.10
   6   4   6  250.77   16.90
  -7  -4  -6    0.20    5.80
   7   4   6    1.70    7.20
   7   4   6    5.80    6.30
  -8  -4  -6  164.88   14.60
   8   4   6  182.68   17.70
   8   4   6  176.48   16.20
  -9  -4  -6  107.49   11.00
   9   4   6  140.09   15.50
   9   4   6  118.19   13.00
 -10  -4  -6   25.90    9.10
  10   4   6   33.50    8.10
  10   4   6   27.40   10.70
  10   4   6   22.00    9.90
  10  -5  -6   58.39   11.40
 -10   5   6   54.29   11.70
 -10   5   6   18.80    9.40
 -10   5   6   45.10    8.40
   9  -5  -6   18.60    9.10
  -9   5   6   15.50    7.40
  -9   5   6  -14.80    8.50
  -9   5   6   17.00    7.40
   8  -5  -6   74.09    9.50
  -8   5   6   61.19    8.50
  -8   5   6   69.19    8.40
  -8   5   6   65.89    8.20
   7  -5  -6  105.59   10.40
  -7   5   6  110.39   12.10
  -7   5   6  118.89   12.50
   6  -5  -6   56.79    7.30
  -6   5   6   45.20    6.60
  -6   5   6   50.79    5.80
   5  -5  -6   33.30    5.60
  -5   5   6   34.20    4.60
  -5   5   6   23.70    5.70
  -5   5   6   26.60    5.20
   4  -5  -6   45.20    4.10
   4  -5  -6   36.70    5.50
  -4   5   6   40.70    4.80
  -4   5   6   52.99    4.90
  -4   5   6   36.40    5.60
   3  -5  -6   40.30    3.90
   3  -5  -6   43.80    5.60
  -3   5   6   30.40    4.40
  -3   5   6   33.80    5.20
  -3   5   6   32.00    4.60
   2  -5  -6 3752.32  176.38
  -2   5   6 3718.63  175.98
  -2   5   6 3667.03  176.18
  -2   5   6 3448.75  176.28
   1  -5  -6   86.29    8.60
  -1   5   6   84.69    9.30
  -1   5   6   88.39    8.90
   0  -5  -6  142.29   10.80
   0   5   6  161.28   10.80
   0   5   6  137.29   11.30
  -1  -5  -6    1.70    3.80
   1   5   6   -3.20    3.80
   1   5   6   -7.00    3.60
  -2  -5  -6   28.80    4.30
   2   5   6   18.90    5.30
   2   5   6   26.70    4.50
   2   5   6   29.10    4.80
   3   5   6   40.30    5.60
   3   5   6   30.50    5.20
   3   5   6   50.99    5.10
   4   5   6  212.88   15.10
   4   5   6  230.18   13.50
   4   5   6  226.28   14.60
   5   5   6   34.70    6.90
   5   5   6   33.80    5.90
   5   5   6   45.70    4.80
   5   5   6   46.90    7.00
   6   5   6  207.78   15.00
   6   5   6  194.68   11.90
   6   5   6  194.28   15.80
   6   5   6  183.78   14.10
   7   5   6   90.49    8.60
   7   5   6   81.89    9.60
   7   5   6   64.69    9.20
   7   5   6  100.99    6.90
  -8  -5  -6   69.99    8.60
   8   5   6   63.69    9.40
   8   5   6   48.60    7.90
   8   5   6   31.30    9.00
  -9  -5  -6   -4.60    8.40
   9   5   6    4.70    9.50
   9   5   6  -14.60    8.30
   9   5   6   20.30    7.70
 -10  -5  -6   53.89   10.80
  10   5   6   56.89   12.60
  10   5   6   53.09   11.70
  10   5   6   26.70    9.90
  10  -6  -6    7.10   11.70
 -10   6   6   18.30    8.80
 -10   6   6    1.80   12.70
 -10   6   6    6.10   10.90
   9  -6  -6   27.80   11.90
  -9   6   6    7.90    8.70
  -9   6   6   21.90    9.10
  -9   6   6    2.20    8.20
   8  -6  -6   -3.40    8.30
  -8   6   6   14.50    7.30
  -8   6   6    3.50    7.90
  -8   6   6   10.70    7.40
   7  -6  -6   39.30    7.40
  -7   6   6   41.50    7.30
  -7   6   6   38.20    7.20
   6  -6  -6   -8.80    6.20
  -6   6   6   -3.80    4.80
  -6   6   6    6.80    4.60
  -6   6   6    1.30    6.60
   5  -6  -6   86.39    8.00
  -5   6   6  100.19   10.30
  -5   6   6   88.79    9.90
  -5   6   6   66.89    8.00
   4  -6  -6    2.40    2.50
  -4   6   6   13.80    4.70
  -4   6   6   11.50    5.80
  -4   6   6   10.80    4.80
  -3   6   6  105.29    9.60
  -3   6   6   98.79    8.90
  -3   6   6  106.69    9.90
  -2   6   6    4.30    4.90
  -2   6   6    6.30    4.40
  -2   6   6   14.10    4.20
   1  -6  -6   12.00    4.90
  -1   6   6   13.70    5.10
  -1   6   6    2.60    4.20
   0   6   6  163.78   12.60
   0   6   6  167.08   12.10
   1   6   6  261.97   15.40
   1   6   6  238.08   12.80
   1   6   6  241.08   15.70
   2   6   6  424.96   24.30
   2   6   6  449.46   24.60
   2   6   6  462.35   24.40
   3   6   6   28.90    6.50
   3   6   6   26.50    5.20
   4   6   6   10.60    5.20
   4   6   6    9.60    5.80
   4   6   6   11.00    5.00
   4   6   6   25.80    5.10
   5   6   6   43.20    7.50
   5   6   6   55.89    7.90
   5   6   6   37.40    6.60
   5   6   6   47.50    5.80
   6   6   6   40.30    7.60
   6   6   6   49.90    7.10
   6   6   6   42.40    5.60
   6   6   6   39.30    8.00
   7   6   6   -6.60    7.30
   7   6   6   -7.50    7.00
   7   6   6    3.50    7.50
   7   6   6    8.10    4.30
   8   6   6   12.40    7.50
   8   6   6   16.90    8.80
   8   6   6   23.20    8.40
   9   6   6   81.99   12.70
   9   6   6  118.09   12.60
   9   6   6   97.79   11.40
   9  -7  -6    2.00   10.90
  -9   7   6    1.30    9.70
  -9   7   6  -16.40   10.70
  -9   7   6   -0.50    9.10
   8  -7  -6   22.40    8.90
  -8   7   6   11.20    8.30
  -8   7   6   -3.70    8.80
  -8   7   6    4.00    8.50
   7  -7  -6   30.60    8.80
  -7   7   6   24.20    7.60
  -7   7   6   35.10    8.50
   6  -7  -6    2.00    4.60
  -6   7   6   -2.50    5.50
  -6   7   6   11.80    7.30
  -6   7   6   -1.00    6.00
   5  -7  -6   37.70    4.50
   5  -7  -6   44.70    4.00
  -5   7   6   42.60    7.70
  -5   7   6   30.90    6.20
  -5   7   6   24.20    6.30
  -4   7   6   17.50    7.10
  -4   7   6   18.10    5.00
  -4   7   6   16.60    5.40
  -3   7   6   52.29    6.10
  -3   7   6   60.19    6.30
  -3   7   6   55.99    7.30
  -2   7   6   67.39    8.00
  -2   7   6   87.89    9.20
  -2   7   6   81.79    7.40
  -1   7   6  266.27   18.70
  -1   7   6  304.37   18.00
  -1   7   6  301.97   17.00
   0   7   6 1031.80   53.29
   0   7   6 1076.39   53.19
   1   7   6  211.68   11.50
   1   7   6  226.18   15.00
   1   7   6  210.48   15.50
   2   7   6   12.90    3.80
   2   7   6   -2.50    5.70
   2   7   6    5.80    5.00
   2   7   6   12.30    6.50
   3   7   6  795.02   42.20
   3   7   6  901.51   43.80
   3   7   6  858.01   43.30
   3   7   6  834.42   43.90
   4   7   6  265.57   18.30
   4   7   6  238.58   17.20
   4   7   6  256.07   16.20
   4   7   6  255.97   18.60
   4   7   6  294.67   17.30
   5   7   6    2.30    6.60
   5   7   6    3.80    7.10
   5   7   6    0.60    6.40
   5   7   6   10.20    5.50
   6   7   6   11.80    7.00
   6   7   6   10.70    7.40
   6   7   6    6.00    6.40
   6   7   6   11.10    4.80
   7   7   6   37.90    8.90
   7   7   6   33.00    5.60
   7   7   6   23.20    8.60
   7   7   6   30.60    8.80
   8   7   6    8.20    9.20
   8   7   6    6.60    9.40
   8   7   6   17.50    4.90
   8   7   6   22.40    9.40
   9  -8  -6   14.10   11.30
   9  -8  -6    3.60    8.20
  -9   8   6   -0.50   12.20
  -9   8   6   17.70   11.40
   8  -8  -6    2.00    6.60
   8  -8  -6   -2.30    7.00
  -8   8   6   10.50   10.70
  -8   8   6   10.90   10.50
  -8   8   6    3.70    8.90
   7  -8  -6   81.59    7.70
   7  -8  -6   77.59    7.30
  -7   8   6   67.69    9.20
  -7   8   6   67.39    9.20
  -7   8   6   84.99   21.60
   6  -8  -6   77.09    8.80
   6  -8  -6   74.39    6.30
  -6   8   6   71.39   10.40
  -6   8   6   87.59    8.60
  -6   8   6   83.29    9.10
  -5   8   6   -5.90    6.20
  -5   8   6    6.80    8.50
  -5   8   6    0.00    5.70
  -4   8   6   54.39    8.80
  -4   8   6   62.99    7.00
  -4   8   6   62.99    7.60
  -3   8   6    1.90    7.20
  -3   8   6    8.80    5.40
  -3   8   6    1.80    6.50
  -2   8   6    3.40    5.20
  -2   8   6   -7.70    6.70
  -2   8   6   -1.60    5.70
  -1   8   6   14.90    5.20
  -1   8   6    0.40    6.90
  -1   8   6    5.90    5.50
   0   8   6  216.08   17.30
   0   8   6  213.88   16.40
   1   8   6   88.99    8.90
   1   8   6   78.89    8.90
   2   8   6   83.19    8.20
   2   8   6   95.69    9.20
   2   8   6   82.99    9.00
   2   8   6   83.89    8.10
   3   8   6    2.20    6.40
   3   8   6    2.40    6.10
   3   8   6    0.50    4.40
   3   8   6   10.20    6.60
   4   8   6   34.50    7.60
   4   8   6   41.60    7.40
   4   8   6   55.79    9.10
   4   8   6   54.39    8.30
   4   8   6   52.29    6.40
   5   8   6    9.50    6.70
   5   8   6    4.60    7.60
   5   8   6   15.80    6.60
   5   8   6    7.20    8.40
   5   8   6    8.90    7.40
   6   8   6  153.48   15.80
   6   8   6  166.28   17.10
   6   8   6  136.39   12.30
   6   8   6  129.79   12.40
   6   8   6  161.58   14.50
   7   8   6   -1.20    6.20
   7   8   6   -2.80    8.40
   7   8   6   16.00    8.40
   7   8   6   16.00    9.10
   7   8   6   -7.40    9.50
   8  -9  -6  -13.40    7.40
   8  -9  -6    1.10    6.60
  -8   9   6    6.60   12.00
  -8   9   6    7.20   10.30
   7  -9  -6    0.30    5.20
   7  -9  -6   14.80    5.20
  -7   9   6    6.70    8.80
  -7   9   6   25.20   11.00
  -7   9   6  -13.00    8.20
  -6   9   6   66.59   11.90
  -6   9   6   77.79    9.00
  -6   9   6   55.79    9.70
  -5   9   6   27.20    7.20
  -5   9   6   22.60    7.90
  -5   9   6   30.30   10.30
  -4   9   6    0.70   13.20
  -4   9   6   12.10    6.60
  -3   9   6  -11.30    5.80
  -3   9   6   -0.80    7.40
  -3   9   6   -3.30    8.10
  -2   9   6   39.20    6.20
  -2   9   6   26.30    6.40
  -2   9   6   33.20    8.70
  -1   9   6  206.98   14.40
  -1   9   6  189.58   16.30
  -1   9   6  182.78   18.40
   0   9   6    3.70    5.90
   0   9   6   14.40    7.30
   1   9   6   41.00    8.10
   1   9   6   33.10    8.70
   2   9   6  389.46   22.90
   2   9   6  315.77   18.20
   2   9   6  327.07   23.10
   2   9   6  339.37   22.90
   3   9   6    0.90    4.70
   3   9   6   -1.10    7.80
   3   9   6   -0.20    8.20
   3   9   6  -17.10    8.00
   4   9   6   19.20    7.40
   4   9   6   21.70    7.90
   4   9   6   28.50    9.00
   4   9   6   16.50    6.30
   4   9   6    5.40    8.90
   5   9   6   48.00   10.10
   5   9   6   50.19    8.50
   5   9   6   25.60   10.40
   5   9   6   59.19    8.80
   5   9   6   37.30    7.50
   6   9   6    4.40    9.90
   6   9   6    0.60   11.50
   6   9   6   12.10    8.30
   6   9   6   20.60    8.00
  -6  10   6   16.40   12.60
  -6  10   6    0.60    8.70
  -6  10   6  -20.40   10.20
  -5  10   6   39.90   11.80
  -5  10   6   16.50    7.70
  -5  10   6   29.20   10.30
  -4  10   6   -4.00   10.10
  -4  10   6    0.10    6.80
  -4  10   6   -1.80    8.50
  -3  10   6    3.00    7.80
  -3  10   6   -5.60    9.90
  -2  10   6   -6.20    8.50
  -2  10   6    2.20   10.30
  -2  10   6   -7.50    6.40
  -1  10   6   11.40    9.80
  -1  10   6   10.00    6.90
  -1  10   6    4.80    8.50
   0  10   6   -5.00    7.70
   0  10   6    9.20    8.50
   1  10   6   77.59   10.80
   1  10   6   85.19   11.40
   2  10   6   12.70    8.90
   2  10   6   -4.60    8.50
   2  10   6   -3.30    9.80
   3  10   6   57.69    8.30
   3  10   6   73.69   13.10
   3  10   6   61.99   12.60
   3  10   6   82.39   10.90
   3  10   6   62.09    6.70
   4  10   6   63.19    9.30
   4  10   6   26.40   13.80
   4  10   6   47.90    7.70
   4  10   6   64.19   10.30
   5  10   6   30.90    8.30
   5  10   6    3.60   18.50
   5  10   6   34.30   10.70
   5  10   6   22.60    8.90
   5  10   6   54.89   10.20
  -4  11   6  -16.90   15.20
  -4  11   6   18.40   11.90
  -4  11   6  -14.40    7.60
  -3  11   6    7.50   12.80
  -3  11   6   10.10    7.30
  -3  11   6    2.80   12.00
  -2  11   6    1.40   11.30
  -2  11   6    3.30    7.20
  -2  11   6    2.70   10.80
  -1  11   6   39.60   14.30
  -1  11   6   10.10   10.90
  -1  11   6   10.80    7.40
   0  11   6   71.59    9.60
   0  11   6   76.19   22.00
   0  11   6   84.29   12.20
   1  11   6   29.60   11.40
   1  11   6   38.80   11.50
   2  11   6   12.00    9.90
   2  11   6   -8.60   10.80
   3  11   6   -4.10    9.30
   3  11   6    4.40   10.50
   3  11  -7   -1.10   14.60
   3  11  -7   14.80    8.70
   3  11  -7    5.10    8.00
   3  11  -7    2.10   10.20
   2  11  -7   16.70   14.10
   2  11  -7    9.70   10.50
   2  11  -7   11.40    8.20
  -2 -11   7    5.60   11.20
   1  11  -7   -9.70   10.40
   1  11  -7    9.30    7.90
   1  11  -7   10.50   12.30
  -1 -11   7   16.40   10.90
   0  11  -7   24.20   10.20
   0  11  -7   21.60   13.00
   0  11  -7   24.70    7.40
   0 -11   7   10.40   11.30
  -1  11  -7  145.49   13.70
  -1  11  -7  114.09   13.40
   1 -11   7  127.09   14.50
   1 -11   7  121.89   14.10
  -2  11  -7   -8.30   10.70
  -2  11  -7   13.00    8.60
   2 -11   7   -0.20    9.80
   2 -11   7   -5.00    6.80
  -3  11  -7   14.90   11.30
  -3  11  -7   10.20   10.70
   3 -11   7    1.10   11.60
   3 -11   7   -3.20    7.40
  -4  11  -7   30.20   11.70
  -4  11  -7    9.20   13.40
   4 -11   7   29.20    8.60
   4 -11   7   26.40   12.00
   5  10  -7    4.40    6.40
   5  10  -7   11.50   10.20
   5  10  -7   -7.10   10.90
   5  10  -7    0.00    8.50
   5  10  -7   -6.00    6.50
   4  10  -7   24.80    8.70
   4  10  -7    8.20    5.50
   4  10  -7    5.10   10.20
   4  10  -7   20.70    7.10
   4  10  -7   17.00    8.80
   3  10  -7  -23.80    9.10
   3  10  -7   11.00    6.60
   3  10  -7   10.10    7.80
   3  10  -7    8.30    4.50
   3  10  -7   -5.90    8.40
  -3 -10   7    6.40    9.40
   2  10  -7   55.99    7.80
   2  10  -7   29.50    9.80
   2  10  -7   31.40    9.00
  -2 -10   7   45.80   10.50
   1  10  -7   10.90    6.90
   1  10  -7   -2.00    9.60
   1  10  -7  -11.80    7.70
  -1 -10   7   -1.00   10.00
   0  10  -7   72.39    9.90
   0  10  -7   76.59    8.20
   0 -10   7   89.49    8.20
   0 -10   7   74.79   11.10
  -1  10  -7   17.10    7.60
  -1  10  -7    4.70    9.40
  -1  10  -7    5.30    5.80
   1 -10   7   -2.30    5.80
   1 -10   7    8.00    8.40
  -2  10  -7    6.80    9.50
  -2  10  -7    3.20    6.90
   2 -10   7   11.40    6.40
   2 -10   7   17.60    8.90
  -3  10  -7   17.80   10.00
  -3  10  -7   25.00    8.10
   3 -10   7   46.70    7.20
   3 -10   7   39.70    9.50
  -4  10  -7    2.70    9.30
  -4  10  -7   13.30   10.00
   4 -10   7    9.80    9.60
   4 -10   7    4.30    7.10
  -5  10  -7   -4.10   11.80
  -5  10  -7   10.90   11.20
   5 -10   7    1.90    7.90
   5 -10   7   -4.90   10.20
  -6  10  -7    8.00   11.40
   6 -10   7  -10.00   10.30
   6 -10   7   -7.70    9.10
   6   9  -7   28.90    6.00
   6   9  -7    8.40    9.20
   6   9  -7   21.30    7.30
   6   9  -7   31.20   18.00
   6   9  -7   34.30    8.30
   5   9  -7   97.99    9.20
   5   9  -7  111.89   11.60
   5   9  -7  112.49   10.80
   5   9  -7  121.79   11.30
   5   9  -7  130.19   11.20
   4   9  -7   40.60    5.90
   4   9  -7   38.00    6.30
   4   9  -7   47.00    8.20
   4   9  -7   24.00    8.00
   4   9  -7   43.60    8.20
   3   9  -7  138.09   10.50
   3   9  -7  146.29   15.90
   3   9  -7  185.78   15.30
   3   9  -7  144.19   12.50
  -3  -9   7  187.98   17.00
   2   9  -7   51.99    7.70
   2   9  -7   56.39    8.20
  -2  -9   7   44.80    8.60
   1   9  -7  127.69   12.90
   1   9  -7  157.68   14.60
  -1  -9   7  113.99   11.00
   0   9  -7    9.30    5.60
   0   9  -7   -4.70    6.30
   0  -9   7    2.20    7.50
   0  -9   7   11.00    5.90
  -1   9  -7  265.67   16.30
  -1   9  -7  248.88   18.20
   1  -9   7  246.58   20.00
   1  -9   7  252.97   16.40
   2  -9   7   10.30    8.30
   2  -9   7    1.20    5.20
  -3   9  -7   45.80    7.60
   3  -9   7   49.30    6.50
   3  -9   7   51.69    8.90
  -4   9  -7   -1.90    6.80
  -4   9  -7    7.70    9.00
   4  -9   7   -3.10    5.80
   4  -9   7   16.60    8.30
  -5   9  -7   -9.40   10.80
  -5   9  -7    4.80    7.90
   5  -9   7    1.40    6.70
  -6   9  -7    5.00   10.10
  -6   9  -7   22.40   10.40
   6  -9   7    9.80    9.60
   6  -9   7   20.60    8.80
  -7   9  -7   19.00   12.20
  -7   9  -7   -1.80   10.20
   7  -9   7  -15.50    9.40
   7  -9   7    2.60    9.70
   7  -9   7    0.40    6.10
  -8   9  -7  -20.40   11.70
   8  -9   7    3.90    7.70
   8  -9   7   -7.70   10.60
   8  -9   7   11.70   10.40
   8   8  -7   45.40   12.00
   8   8  -7   48.50   10.50
   8   8  -7   46.60   10.40
   7   8  -7   10.70    6.60
   7   8  -7   20.80    9.50
   7   8  -7    6.70    8.20
   7   8  -7    3.60    4.70
   7   8  -7   28.40    8.40
   6   8  -7  110.49   10.40
   6   8  -7   95.09    9.40
   6   8  -7  111.29    9.70
   6   8  -7   89.19   10.70
   6   8  -7   90.39    9.40
   5   8  -7  173.88   12.60
   5   8  -7  187.28   16.50
   5   8  -7  231.38   17.70
   5   8  -7  200.58   14.40
   4   8  -7   80.59    8.60
   4   8  -7   71.89    6.60
   4   8  -7   65.99    6.50
   4   8  -7   70.29    8.50
   3   8  -7   18.70    6.30
   3   8  -7    7.50    3.90
   3   8  -7   12.90    4.90
   3   8  -7   -3.60    6.00
  -3  -8   7   10.30    6.70
   2   8  -7  136.29    8.90
   2   8  -7  144.39   14.20
   2   8  -7  160.38   13.30
  -2  -8   7  143.29   14.70
   1   8  -7   36.00    6.10
   1   8  -7   25.00    6.40
  -1  -8   7   26.10    5.70
  -1  -8   7   25.10    7.00
   0   8  -7   89.39    9.80
   0   8  -7   59.79    7.20
   0  -8   7   66.69    6.60
   0  -8   7   65.69    8.00
  -1   8  -7  242.48   17.80
  -1   8  -7  241.58   15.90
   1  -8   7  268.57   15.80
   1  -8   7  258.37   18.50
  -2   8  -7   10.40    5.00
  -2   8  -7   14.90    5.50
   2  -8   7    2.90    5.00
   2  -8   7   19.10    7.50
  -3   8  -7    0.20    5.70
   3  -8   7   11.30    4.80
   3  -8   7    5.60    7.10
  -4   8  -7   51.09    7.90
   4  -8   7   42.40    8.60
   4  -8   7   45.50    6.70
  -5   8  -7   13.80    8.30
  -5   8  -7  -15.60    6.10
   5  -8   7    0.80    5.90
   5  -8   7    2.40    7.50
  -6   8  -7   11.90    7.20
  -6   8  -7    7.30    9.20
   6  -8   7   21.70    8.00
   6  -8   7   12.80    5.20
   6  -8   7   19.70    7.30
  -7   8  -7   -6.80    8.50
  -7   8  -7    5.30    9.90
   7  -8   7    0.60    8.90
   7  -8   7    6.00    6.10
   7  -8   7   -1.50    8.30
  -8   8  -7    8.20   11.80
   8  -8   7    0.00   11.80
   8  -8   7    9.60    9.50
   8  -8   7    6.50    7.10
  -9   8  -7    9.80   10.90
   9  -8   7    0.50    9.70
   9  -8   7    2.90    9.40
   9  -8   7  -12.90   12.00
   8   7  -7    1.90    5.70
   8   7  -7   -8.20    5.90
   8   7  -7    3.20    4.80
   8   7  -7  -20.40    8.50
   8   7  -7    0.80    8.30
   8   7  -7   -4.50    9.80
   7   7  -7    6.70    6.80
   7   7  -7    9.20    4.40
   7   7  -7   10.10    6.00
   7   7  -7   20.30    8.70
   7   7  -7   15.40    7.50
   6   7  -7    8.90    4.10
   6   7  -7   25.20    8.20
   6   7  -7   12.80    7.10
   6   7  -7   15.80    6.30
   5   7  -7   95.79    9.80
   5   7  -7  126.29   11.10
   5   7  -7   91.59    9.40
   5   7  -7   96.99    8.70
   4   7  -7   49.40    5.40
   4   7  -7   41.30    5.00
   4   7  -7   41.40    6.80
   4   7  -7   23.50    7.30
  -4  -7   7   39.50    7.00
   3   7  -7  277.27   25.10
   3   7  -7  322.57   18.00
   3   7  -7  363.86   18.40
   3   7  -7  355.26   20.40
  -3  -7   7  331.17   20.50
   2   7  -7  224.18   14.20
   2   7  -7  166.58   15.80
   2   7  -7  188.28   11.10
  -2  -7   7  215.68   15.10
  -2  -7   7  196.88   13.70
   1   7  -7    3.00    5.30
   1   7  -7    5.40    4.60
  -1  -7   7    7.40    4.80
  -1  -7   7   10.30    5.20
   0   7  -7  120.29   10.00
   0   7  -7  103.59   10.30
   0  -7   7  105.89   11.50
   0  -7   7   87.59    9.60
  -1   7  -7   56.59    6.10
   1  -7   7   53.49    7.30
   1  -7   7   63.09    5.70
  -2   7  -7  135.49   11.00
  -2   7  -7  109.69   10.00
   2  -7   7  109.39    9.80
   2  -7   7  118.89   12.60
  -3   7  -7  142.19   12.50
   3  -7   7  122.59   13.10
   3  -7   7  156.48   11.10
  -4   7  -7    5.20    6.20
   4  -7   7   10.30    5.30
   4  -7   7    8.40    6.90
   4  -7   7    7.50    3.50
  -5   7  -7  109.09    9.80
   5  -7   7  131.49   11.60
   5  -7   7  108.29   10.30
   5  -7   7  104.79    9.60
  -6   7  -7   49.40    8.50
  -6   7  -7   39.50    6.90
   6  -7   7   56.69    8.70
   6  -7   7   46.20    8.50
   6  -7   7   39.00    6.00
  -7   7  -7   42.50    8.70
  -7   7  -7   35.40    8.30
   7  -7   7   61.69    8.60
   7  -7   7   53.29    8.40
   7  -7   7   46.40    7.20
  -8   7  -7   15.60    8.70
  -8   7  -7   40.90    9.60
   8  -7   7   41.90    7.90
   8  -7   7   38.80    9.00
   8  -7   7   39.00   10.10
  -9   7  -7   -2.50   15.30
  -9   7  -7    3.40    9.30
   9  -7   7  -10.30   10.10
   9  -7   7    0.30    8.80
   9  -7   7   16.40    9.50
   9   6  -7   -6.50    9.90
   9   6  -7   -4.30    6.50
   9   6  -7    0.20   10.30
   8   6  -7   54.09    8.90
   8   6  -7   48.70    5.60
   8   6  -7   53.39    5.50
   8   6  -7   51.19    5.70
   8   6  -7   56.59    7.10
   8   6  -7   33.40    9.60
   7   6  -7   -8.80    5.20
   7   6  -7   -1.30    5.90
   7   6  -7    3.30    6.60
   7   6  -7    4.20    7.90
   7   6  -7    9.90    3.90
   6   6  -7   91.09    8.70
   6   6  -7   85.09    7.50
   6   6  -7   81.39    9.40
   6   6  -7  107.49    8.30
   5   6  -7   -2.50    4.80
   5   6  -7   12.20    3.50
   5   6  -7    5.50    6.20
   5   6  -7   22.40    5.20
   4   6  -7  195.18   12.10
   4   6  -7  196.18   12.90
   4   6  -7  234.68   14.10
   4   6  -7  220.48   15.30
  -4  -6   7  213.88   14.30
   3   6  -7    2.20    3.70
   3   6  -7    8.40    4.40
   3   6  -7   14.50    5.20
   3   6  -7   10.40    3.50
  -3  -6   7    9.10    4.80
   2   6  -7  469.65   25.50
   2   6  -7  442.46   23.70
   2   6  -7  504.65   25.50
  -2  -6   7  459.75   25.40
  -2  -6   7  501.75   25.20
   1   6  -7  519.25   25.50
   1   6  -7  456.45   25.00
  -1  -6   7  449.76   25.50
  -1  -6   7  471.85   24.90
   0   6  -7  225.38   13.70
   0   6  -7  198.68   13.00
   0  -6   7  217.38   13.00
   0  -6   7  191.58   13.80
  -1   6  -7   91.69    8.50
   1  -6   7  104.99    8.20
   1  -6   7   64.19    6.80
  -2   6  -7   81.59    8.20
  -2   6  -7   77.69    6.90
   2  -6   7   72.39    8.10
   2  -6   7   65.09    7.00
  -3   6  -7   40.10    5.40
   3  -6   7   44.00    6.00
   3  -6   7   52.49    5.50
  -4   6  -7  478.65   25.90
   4  -6   7  517.05   25.60
   4  -6   7  449.36   26.40
   4  -6   7  464.45   24.30
  -5   6  -7  125.49   12.00
   5  -6   7  114.29    9.90
   5  -6   7  123.49   11.60
   5  -6   7  113.99   12.70
  -6   6  -7   25.50    6.30
   6  -6   7   22.40    5.40
   6  -6   7   24.60    6.60
   6  -6   7   23.80    7.10
  -7   6  -7  297.87   19.50
  -7   6  -7  318.57   21.20
   7  -6   7  323.57   20.70
   7  -6   7  315.87   20.30
   7  -6   7  298.37   19.20
  -8   6  -7    6.70    6.90
  -8   6  -7    9.90    7.80
   8  -6   7   15.60    7.60
   8  -6   7   20.10    7.20
   8  -6   7   11.50    7.50
  -9   6  -7    8.00   10.60
  -9   6  -7   16.90    8.70
   9  -6   7   14.10    9.00
   9  -6   7   19.50    8.20
   9  -6   7    6.50    9.30
 -10   6  -7    1.70    8.60
  10  -6   7   13.00   11.40
  10  -6   7    8.50    9.80
  10  -6   7   -2.90    9.60
  10   5  -7   20.00   12.50
  10   5  -7   11.10   11.70
   9   5  -7   -1.80    9.60
   9   5  -7    5.50   18.10
   8   5  -7   27.10    8.90
   8   5  -7   27.50    9.80
   8   5  -7   25.00    4.50
   8   5  -7   30.30    5.60
  -8  -5   7   54.99    8.70
   7   5  -7   24.00    7.40
   7   5  -7    7.20    4.50
   7   5  -7   20.70    3.60
   7   5  -7   17.70    5.20
   7   5  -7   16.80    7.00
  -7  -5   7    6.30    5.80
   6   5  -7  133.79   13.10
   6   5  -7  144.49    8.70
   6   5  -7  160.28   11.50
   6   5  -7  131.29   11.80
  -6  -5   7  131.59   12.90
   5   5  -7   59.79    6.60
   5   5  -7   57.99    7.40
   5   5  -7   68.89    6.10
   5   5  -7   53.89    5.30
  -5  -5   7   67.19    6.30
   4   5  -7  241.18   13.90
   4   5  -7  224.18   15.10
   4   5  -7  220.78   13.50
   4   5  -7  224.78   12.00
  -4  -5   7  231.58   13.50
  -4  -5   7  216.08   14.00
   3   5  -7    1.00    3.00
   3   5  -7   -0.10    4.10
   3   5  -7   -2.40    3.40
   3   5  -7    7.70    2.60
  -3  -5   7    7.20    3.00
  -3  -5   7    5.70    4.00
   2   5  -7 1621.14   82.69
   2   5  -7 1583.74   81.79
   2   5  -7 1836.92   82.79
  -2  -5   7 1813.32   82.79
  -2  -5   7 1616.04   82.59
   1   5  -7   -1.10    1.70
   1   5  -7   10.20    3.90
   1   5  -7    6.60    3.60
  -1  -5   7   11.40    3.60
  -1  -5   7    4.50    3.90
   0   5  -7   98.99    8.10
   0  -5   7   61.09    6.20
   0  -5   7   86.19    7.50
  -1   5  -7  747.23   35.90
  -1   5  -7  709.43   36.00
   1  -5   7  678.83   36.40
   1  -5   7  734.13   35.90
  -2   5  -7 3165.28  143.29
  -2   5  -7 2768.02  142.99
   2  -5   7 2846.22  143.49
   2  -5   7 3062.89  143.09
  -3   5  -7   50.29    5.50
   3  -5   7   33.30    3.50
   3  -5   7   39.20    5.70
   3  -5   7   35.90    4.90
  -4   5  -7  143.79   10.70
   4  -5   7  118.19    8.80
   4  -5   7  146.39   10.40
   4  -5   7  115.59   11.30
  -5   5  -7   64.69    6.80
   5  -5   7   57.89    6.20
   5  -5   7   52.59    5.30
   5  -5   7   52.39    6.50
  -6   5  -7  171.28   13.20
   6  -5   7  171.58   12.20
   6  -5   7  135.59   14.00
   6  -5   7  186.78   13.50
  -7   5  -7    7.30    5.90
  -7   5  -7   -3.50    6.30
   7  -5   7    1.70    5.70
   7  -5   7    2.00    5.40
   7  -5   7   -0.20    6.00
  -8   5  -7    4.00    6.80
  -8   5  -7    2.10    6.40
   8  -5   7   -4.60    7.00
   8  -5   7    1.70    6.40
   8  -5   7   -5.60    6.40
  -9   5  -7   51.09    9.60
  -9   5  -7   57.09    8.00
   9  -5   7   56.69    8.50
   9  -5   7   53.79    9.40
 -10   5  -7   20.60    7.10
 -10   5  -7   18.20   11.70
  10  -5   7   32.10    9.10
  10  -5   7   24.40   11.50
  10   4  -7  -13.90   10.50
  10   4  -7   -1.00   11.10
 -10  -4   7   -3.50   10.60
   9   4  -7  207.98   22.10
   9   4  -7  218.68   19.40
  -9  -4   7  167.18   18.50
   8   4  -7  258.67   21.50
   8   4  -7  269.77   14.40
   8   4  -7  259.97   20.20
  -8  -4   7  268.47   18.90
   7   4  -7  190.38   12.40
   7   4  -7  193.48   12.00
   7   4  -7  197.68   15.80
   7   4  -7  199.28   17.10
  -7  -4   7  199.48   14.70
   6   4  -7   -3.20    3.60
   6   4  -7    1.40    2.60
   6   4  -7    4.10    5.80
   6   4  -7   -2.20    5.60
   6   4  -7    1.30    3.60
  -6  -4   7    1.60    5.40
   5   4  -7  174.08   14.10
   5   4  -7  214.08   11.90
   5   4  -7  188.18   12.90
  -5  -4   7  177.58   12.40
   4   4  -7  190.08   13.30
   4   4  -7  195.38   11.60
   4   4  -7  186.58   11.90
  -4  -4   7  199.28   11.80
  -4  -4   7  184.68   11.70
   3   4  -7  508.75   23.20
   3   4  -7  456.25   25.00
   3   4  -7  436.56   23.90
   3   4  -7  505.65   24.30
  -3  -4   7  480.95   24.00
  -3  -4   7  435.56   24.20
   2   4  -7 1913.61   97.29
   2   4  -7 2107.49   97.09
   2   4  -7 1892.01   96.49
  -2  -4   7 1904.31   97.09
  -2  -4   7 2038.30   96.59
  -2  -4   7 2151.38   97.39
   1   4  -7 2129.29  106.99
   1   4  -7 2308.77  106.19
  -1  -4   7 2363.16  107.09
  -1  -4   7 2088.69  106.89
  -1  -4   7 2142.39  106.09
   0   4  -7  295.07   16.50
   0   4  -7  304.47   15.80
   0  -4   7  273.87   16.60
   0  -4   7  314.87   16.30
  -1   4  -7  268.37   14.20
  -1   4  -7  235.28   13.90
   1  -4   7  264.67   14.10
   1  -4   7  217.18   14.50
  -2   4  -7  107.59    8.30
  -2   4  -7   74.09    8.30
   2  -4   7   93.39    8.80
   2  -4   7   93.59    7.90
   2  -4   7   91.99    5.70
  -3   4  -7  224.88   13.70
   3  -4   7  223.48   13.40
   3  -4   7  231.98   14.10
   3  -4   7  231.88   12.30
  -4   4  -7   91.09    8.60
   4  -4   7   91.09    8.40
   4  -4   7   81.19    9.00
   4  -4   7   76.59    7.30
  -5   4  -7    3.50    4.20
   5  -4   7   11.10    4.90
   5  -4   7    6.70    3.90
   5  -4   7   14.40    4.70
  -6   4  -7  226.68   15.80
   6  -4   7  276.37   16.20
   6  -4   7  246.68   15.90
   6  -4   7  231.78   15.30
  -7   4  -7   43.10    6.80
   7  -4   7   35.90    6.30
   7  -4   7   41.40    6.90
  -8   4  -7   44.20    7.90
  -8   4  -7   42.90    6.90
   8  -4   7   57.89    7.80
   8  -4   7   50.19    7.30
  -9   4  -7  -26.00    7.70
  -9   4  -7    9.40    5.80
   9  -4   7    8.40    7.70
   9  -4   7   -3.50    7.10
 -10   4  -7   31.60    9.90
 -10   4  -7    6.20    5.60
  10  -4   7    8.10    8.30
  10  -4   7    2.30   13.00
 -11   4  -7    1.20    5.90
  11  -4   7    2.30   10.90
  11  -4   7    3.30    9.30
  11   3  -7   65.69   14.90
  11   3  -7   66.29   13.40
 -11  -3   7   59.19    8.30
  10   3  -7  125.19   13.20
  10   3  -7  104.29   14.00
 -10  -3   7   82.69   11.90
 -10  -3   7  114.49   10.60
   9   3  -7   25.80   15.30
   9   3  -7   42.60    9.50
  -9  -3   7   49.10    5.90
  -9  -3   7   54.79    8.60
   8   3  -7   41.90    8.50
   8   3  -7   51.19    4.10
   8   3  -7   42.80    8.60
  -8  -3   7   52.69    5.20
  -8  -3   7   45.90    7.80
   7   3  -7   94.19    9.30
   7   3  -7  124.79   13.80
   7   3  -7  119.29    7.90
  -7  -3   7  105.89    7.80
  -7  -3   7  114.99   11.90
   6   3  -7    1.50    3.10
   6   3  -7   -0.20    4.80
   6   3  -7    3.10    6.00
  -6  -3   7    4.50    2.30
[truncated: 832,884 more chars]
