# Supplementary material for: Crystal structure and Hirshfeld surface analysis of 4-{2,2-di­chloro-1-[(E)-(4-chloro­phen­yl)diazen­yl]ethen­yl}-N,N-di­methyl­aniline
Source: Acta Crystallogr E Crystallogr Commun. 2020 Jun 9;76(Pt 7):1033–7. doi: 10.1107/S2056989020007549 (PMC7336775; doi:10.1107/S2056989020007549)
Supplement: Supplementary file 2 [file e-76-01033-Isup2.hkl]

data_I                                                                          
_shelx_title ' GTS-123 in P-1'                                                  
_shelx_refln_list_code          4                                               
_shelx_F_calc_maximum      137.62                                               
_exptl_crystal_F_000      1092.00                                               
_reflns_d_resolution_high  0.8192                                               
                                                                                
loop_                                                                           
 _space_group_symop_operation_xyz                                               
 'x, y, z'                                                                      
 '-x, -y, -z'                                                                   
                                                                                
_cell_length_a     9.7515                                                       
_cell_length_b     9.8203                                                       
_cell_length_c    26.6696                                                       
_cell_angle_alpha  92.338                                                       
_cell_angle_beta   91.212                                                       
_cell_angle_gamma  94.048                                                       
                                                                                
_shelx_F_squared_multiplier     1.000                                           
                                                                                
loop_                                                                           
 _refln_index_h                                                                 
 _refln_index_k                                                                 
 _refln_index_l                                                                 
 _refln_F_squared_calc                                                          
 _refln_F_squared_meas                                                          
 _refln_F_squared_sigma                                                         
 _refln_observed_status                                                         
   2   0   0         17.98         17.54         2.00 o                         
   3   0   0       1338.34       1179.77        26.52 o                         
   4   0   0        463.35        481.29        11.42 o                         
   5   0   0          0.25          2.96         1.92 o                         
   6   0   0          8.96          4.71         3.44 o                         
   7   0   0        316.56        315.33        12.75 o                         
   8   0   0         46.61         38.64         8.01 o                         
   9   0   0         12.16         14.07         6.30 o                         
  10   0   0        105.89        117.25        10.39 o                         
  11   0   0         90.80         93.42        19.79 o                         
 -11   1   0          2.03         -7.11         7.11 o                         
 -10   1   0        458.46        434.14        17.10 o                         
  -9   1   0        200.68        196.52        11.88 o                         
  -8   1   0        277.73        296.27        10.83 o                         
  -7   1   0         20.43         26.27         3.35 o                         
  -6   1   0        995.65        962.42        27.52 o                         
  -5   1   0        235.24        280.29        15.29 o                         
  -4   1   0       1901.16       1970.51        63.75 o                         
  -3   1   0      11992.99      11187.52       310.05 o                         
  -2   1   0       1576.30       1683.99        36.44 o                         
  -1   1   0         33.35         35.31         1.44 o                         
   1   1   0        410.43        515.66        12.75 o                         
   2   1   0        560.67        619.71        16.34 o                         
   3   1   0        319.01        355.50         9.87 o                         
   4   1   0         71.42         74.00         4.23 o                         
   5   1   0        161.11        148.38         6.39 o                         
   6   1   0          3.00          4.95         3.18 o                         
   7   1   0        101.35         94.72         5.24 o                         
   8   1   0          4.38         12.01         4.57 o                         
   9   1   0         39.70         40.89         6.71 o                         
  10   1   0         12.27         11.60         7.75 o                         
  11   1   0          6.93         33.16        12.27 o                         
 -11   2   0         13.36          3.86         6.44 o                         
 -10   2   0         12.50          6.29         6.51 o                         
  -9   2   0         22.71         29.15         8.60 o                         
  -8   2   0        369.02        330.31        10.11 o                         
  -7   2   0        479.85        455.97        18.39 o                         
  -6   2   0         20.87         18.77         2.81 o                         
  -5   2   0        819.54        897.49        20.59 o                         
  -4   2   0       1905.28       1978.95        48.58 o                         
  -3   2   0       3944.26       3888.75        83.79 o                         
  -2   2   0       9381.63       8805.98       189.08 o                         
  -1   2   0      11613.46       9914.06       476.16 o                         
   0   2   0        438.94        470.16        12.01 o                         
   1   2   0       4997.97       4580.59       155.69 o                         
   2   2   0       3763.19       3708.69        89.28 o                         
   3   2   0       1511.42       1616.84        35.16 o                         
   4   2   0       2802.79       2891.14        70.07 o                         
   5   2   0       1078.63       1153.31        28.97 o                         
   6   2   0          0.27         -1.00         4.26 o                         
   7   2   0         15.78         11.30         3.95 o                         
   8   2   0         13.39          7.82         4.55 o                         
   9   2   0         10.50          1.48         4.79 o                         
  10   2   0         10.77         12.81         5.26 o                         
  11   2   0          2.93         -4.88         6.47 o                         
 -11   3   0          0.97         -7.08         7.08 o                         
 -10   3   0          8.56         11.35         6.19 o                         
  -9   3   0         58.77         48.56         7.17 o                         
  -8   3   0        102.96        115.40         5.69 o                         
  -7   3   0          3.34         -0.95         3.49 o                         
  -6   3   0         74.89         81.43         4.00 o                         
  -5   3   0       1786.52       1786.62        39.31 o                         
  -4   3   0       2407.34       2617.28        56.88 o                         
  -3   3   0        896.34        839.14        18.89 o                         
  -2   3   0        185.52        213.69         6.15 o                         
  -1   3   0         77.17        104.50         6.63 o                         
   0   3   0        773.36        883.80        21.84 o                         
   1   3   0        534.07        442.23        13.55 o                         
   2   3   0        718.05        688.24        17.43 o                         
   3   3   0        887.83        813.14        20.49 o                         
   4   3   0       1492.97       1532.32        33.62 o                         
   5   3   0        130.43        103.73         4.48 o                         
   6   3   0          5.80          9.36         3.20 o                         
   7   3   0          1.69          0.28         3.66 o                         
   8   3   0        364.84        351.30        12.49 o                         
   9   3   0         85.15        113.04         6.69 o                         
  10   3   0         65.09         77.03         6.37 o                         
  11   3   0          1.13          6.15         9.69 o                         
 -11   4   0         15.08          5.80         5.91 o                         
 -10   4   0         47.28         46.80         6.03 o                         
  -9   4   0         23.83         28.16         4.72 o                         
  -8   4   0        758.59        823.49        20.24 o                         
  -7   4   0          0.00          4.38         3.72 o                         
  -6   4   0         57.08         48.95         3.86 o                         
  -5   4   0        348.63        333.80         9.98 o                         
  -4   4   0        965.76        847.87        21.78 o                         
  -3   4   0        258.73        301.31         8.35 o                         
  -2   4   0        844.05        823.84        18.65 o                         
  -1   4   0         58.43         74.46         5.38 o                         
   0   4   0       2018.98       2028.25        55.59 o                         
   1   4   0          3.84          1.40         2.62 o                         
   2   4   0       3440.86       3366.36        72.80 o                         
   3   4   0         40.70         37.82         4.61 o                         
   4   4   0        641.01        616.99        16.30 o                         
   5   4   0        798.10        828.51        21.37 o                         
   6   4   0         94.80         98.08         5.12 o                         
   7   4   0         68.92         75.80         5.16 o                         
   8   4   0         11.08          9.22         4.79 o                         
   9   4   0         62.15         63.79         6.20 o                         
  10   4   0         23.08         16.83         6.24 o                         
 -11   5   0          6.77         13.39         7.07 o                         
 -10   5   0          0.19          1.02         5.99 o                         
  -9   5   0         23.76         19.46         5.31 o                         
  -8   5   0          2.97          4.87         4.46 o                         
  -7   5   0        235.55        232.54         9.60 o                         
  -6   5   0        588.80        591.64        15.18 o                         
  -5   5   0        399.49        424.56        12.86 o                         
  -4   5   0         23.81         24.87         3.10 o                         
  -3   5   0       1888.18       1835.16        42.02 o                         
  -2   5   0         33.23         26.07         3.55 o                         
  -1   5   0         39.69         36.79         2.57 o                         
   0   5   0       2299.23       2386.14        58.17 o                         
   1   5   0       1125.22       1006.73        29.94 o                         
   2   5   0         69.51         72.94         4.95 o                         
   3   5   0        704.37        646.35        15.33 o                         
   4   5   0        332.74        326.67        13.19 o                         
   5   5   0       1232.25       1214.06        27.48 o                         
   6   5   0         40.54         36.87         5.31 o                         
   7   5   0        279.43        312.17        13.91 o                         
   8   5   0          3.27          9.70         5.70 o                         
   9   5   0         34.16         44.12         7.27 o                         
  10   5   0          4.68          8.17         7.13 o                         
 -10   6   0          0.24         -1.75         8.88 o                         
  -9   6   0         34.69         31.41         5.75 o                         
  -8   6   0        337.98        363.72        12.92 o                         
  -7   6   0        118.44        111.26         6.26 o                         
  -6   6   0        383.37        397.95        12.09 o                         
  -5   6   0         51.29         48.28         3.89 o                         
  -4   6   0         32.28         27.40         3.10 o                         
  -3   6   0        176.13        179.21         7.56 o                         
  -2   6   0          3.81          1.22         2.63 o                         
  -1   6   0        122.14        137.13         6.40 o                         
   0   6   0        154.08        149.43         7.02 o                         
   1   6   0         58.16         60.61         5.27 o                         
   2   6   0        636.56        562.42        16.09 o                         
   3   6   0          3.39          2.74         2.92 o                         
   4   6   0          0.13          1.46         3.31 o                         
   5   6   0         82.82         87.18         4.65 o                         
   6   6   0        458.88        463.01        22.38 o                         
   7   6   0          8.44          7.44         4.43 o                         
   8   6   0        210.52        228.63        13.33 o                         
   9   6   0          3.66         12.48         6.94 o                         
 -10   7   0          0.70          0.28         8.50 o                         
  -9   7   0          8.35         -2.10         6.48 o                         
  -8   7   0         78.48         61.56         6.08 o                         
  -7   7   0         85.00         78.70         5.23 o                         
  -6   7   0         38.89         38.80         4.25 o                         
  -5   7   0          0.01          0.91         4.77 o                         
  -4   7   0         19.49         12.42         3.36 o                         
  -3   7   0        115.15        107.10         5.24 o                         
  -2   7   0        208.57        222.73        12.19 o                         
  -1   7   0         68.58         76.41         4.01 o                         
   0   7   0        661.75        634.11        20.25 o                         
   1   7   0          6.74         -3.44         6.22 o                         
   2   7   0        182.89        169.96        10.91 o                         
   3   7   0        523.59        485.41        13.06 o                         
   4   7   0        568.43        491.19        13.75 o                         
   5   7   0        225.48        237.32        11.76 o                         
   6   7   0         17.66         22.04         5.72 o                         
   7   7   0         21.68         25.83         4.99 o                         
   8   7   0         12.69         16.49         5.40 o                         
   9   7   0         69.65         73.36        12.20 o                         
  -9   8   0          4.65          3.44         9.44 o                         
  -8   8   0          1.49         -3.02         6.12 o                         
  -7   8   0          1.94          2.08         4.99 o                         
  -6   8   0          3.52         -4.85         4.85 o                         
  -5   8   0        278.72        304.26        13.34 o                         
  -4   8   0         78.02         91.45         5.00 o                         
  -3   8   0         12.06         16.31         3.38 o                         
  -2   8   0        187.57        200.01        10.86 o                         
  -1   8   0         65.62         43.06         9.17 o                         
   0   8   0        558.57        569.73        16.99 o                         
   1   8   0        804.93        827.53        26.00 o                         
   2   8   0        184.37        167.17         7.77 o                         
   3   8   0          0.91         -1.67         3.89 o                         
   4   8   0          0.58         -2.56         5.65 o                         
   5   8   0        125.02        128.41         6.21 o                         
   6   8   0         79.02         85.42         7.76 o                         
   7   8   0        116.06        123.52         6.76 o                         
   8   8   0          1.05         -5.74         5.74 o                         
  -8   9   0         14.70        -14.74        14.74 o                         
  -7   9   0          4.97         -5.60         6.44 o                         
  -6   9   0         86.17         83.74         6.34 o                         
  -5   9   0         39.19         54.38         5.22 o                         
  -4   9   0        130.13        152.48         6.94 o                         
  -3   9   0         54.93         43.93         6.35 o                         
  -2   9   0       1152.56       1219.75        32.27 o                         
  -1   9   0        529.89        562.41        17.53 o                         
   0   9   0          3.01          0.16         3.72 o                         
   1   9   0         42.87         51.15         5.43 o                         
   2   9   0         82.88         81.87         5.48 o                         
   3   9   0          1.33          0.23         5.20 o                         
   4   9   0        110.10        131.82        10.70 o                         
   5   9   0         74.91         48.53         5.73 o                         
   6   9   0          7.74          9.33         5.60 o                         
   7   9   0         14.13         26.52        11.08 o                         
  -7  10   0          2.39          5.76         7.36 o                         
  -6  10   0          6.26         -3.08         5.81 o                         
  -5  10   0        103.96         91.42         7.82 o                         
  -4  10   0         25.40         30.75         6.15 o                         
  -3  10   0         16.54         16.57         5.32 o                         
  -2  10   0          0.05         -5.49         5.49 o                         
  -1  10   0         46.88         51.56         6.30 o                         
   0  10   0         35.75         50.12         5.77 o                         
   1  10   0         53.03         54.87         5.16 o                         
   2  10   0          0.38         -1.79         5.64 o                         
   3  10   0         43.51         39.59         7.56 o                         
   4  10   0         66.05         61.98         6.42 o                         
   5  10   0         55.13         78.90        10.74 o                         
  -5  11   0         15.89          9.52        12.91 o                         
  -4  11   0          0.54         -7.46         7.75 o                         
  -3  11   0         13.39          3.88         5.80 o                         
  -2  11   0         57.74         56.26         6.54 o                         
  -1  11   0         27.74         28.98         6.82 o                         
   0  11   0          0.95         -1.79         4.92 o                         
   1  11   0         57.04         57.48         5.06 o                         
   2  11   0         75.41         37.93         5.78 o                         
   3  11   0          7.83          4.52         6.24 o                         
  -3 -11   1          1.27         -1.02         6.17 o                         
  -2 -11   1         27.01         17.28         6.03 o                         
  -1 -11   1          1.86         -1.43         4.23 o                         
   0 -11   1        120.79        131.93        12.45 o                         
   1 -11   1          9.37          3.44         4.57 o                         
   2 -11   1          2.75         -4.91         4.91 o                         
   3 -11   1          0.07         -6.87         6.87 o                         
   4 -11   1         11.60         -7.07         9.20 o                         
   5 -11   1         62.95         53.21        10.48 o                         
  -5 -10   1          3.55         -6.26         6.26 o                         
  -4 -10   1         11.62          8.18         5.69 o                         
  -3 -10   1        215.25        203.08         9.36 o                         
  -2 -10   1          3.89         -4.90         4.90 o                         
  -1 -10   1        385.59        372.45        13.21 o                         
   0 -10   1        273.47        299.52        14.42 o                         
   1 -10   1        280.45        272.48        12.30 o                         
   2 -10   1        113.05        103.81         8.02 o                         
   3 -10   1          0.99         -5.30         7.37 o                         
   4 -10   1         76.78         70.95         7.72 o                         
   5 -10   1         21.93         20.46         5.55 o                         
   6 -10   1          6.88         -1.27         5.94 o                         
   7 -10   1          0.23          4.74        12.97 o                         
  -7  -9   1         12.52         22.06         6.78 o                         
  -6  -9   1          9.00         19.56         7.13 o                         
  -5  -9   1        121.17        134.18         6.83 o                         
  -4  -9   1          4.01          1.62         4.89 o                         
  -3  -9   1          2.52          5.90         4.78 o                         
  -2  -9   1        168.58        174.17         9.26 o                         
  -1  -9   1         30.93         32.65         9.19 o                         
   0  -9   1         60.27         71.94         4.81 o                         
   1  -9   1       1213.04       1304.70        34.11 o                         
   2  -9   1        328.08        360.55        11.11 o                         
   3  -9   1         72.12         77.84         4.58 o                         
   4  -9   1        111.75        114.38         5.92 o                         
   5  -9   1         22.03         20.23         5.12 o                         
   6  -9   1        130.79        161.93         8.03 o                         
   7  -9   1          6.21         -6.61         6.61 o                         
   8  -9   1          4.72         -4.06         8.74 o                         
  -8  -8   1         21.58         17.57         6.22 o                         
  -7  -8   1        122.81        130.68         6.95 o                         
  -6  -8   1          0.36          1.20         4.74 o                         
  -5  -8   1         41.49         32.95         4.78 o                         
  -4  -8   1         52.96         63.63         6.69 o                         
  -3  -8   1         43.55         36.23         4.42 o                         
  -2  -8   1        857.48        823.86        22.20 o                         
  -1  -8   1        430.54        425.69        12.18 o                         
   0  -8   1         97.53         84.63         8.80 o                         
   1  -8   1        343.65        334.44        10.95 o                         
   2  -8   1        273.71        310.73         9.92 o                         
   3  -8   1         13.51          8.98         3.43 o                         
   4  -8   1        131.53        131.27         6.47 o                         
   5  -8   1        149.74        143.05         8.00 o                         
   6  -8   1         32.84         33.71         5.02 o                         
   7  -8   1          0.22         -1.24         5.65 o                         
   8  -8   1         17.45         17.48         6.28 o                         
   9  -8   1         42.86         56.99         7.53 o                         
  -9  -7   1          0.05          2.57         7.67 o                         
  -8  -7   1        383.04        413.60        13.83 o                         
  -7  -7   1         47.67         59.66         5.10 o                         
  -6  -7   1         99.89        102.63         5.70 o                         
  -5  -7   1          0.59          3.10         4.01 o                         
  -4  -7   1       1206.31       1216.52        27.89 o                         
  -3  -7   1        979.30        985.79        23.02 o                         
  -2  -7   1        835.01        795.81        24.26 o                         
  -1  -7   1         76.44         69.38         5.41 o                         
   0  -7   1         52.43         43.78         5.79 o                         
   1  -7   1       1901.72       1941.53        46.01 o                         
   2  -7   1        931.49        964.98        24.90 o                         
   3  -7   1          1.20          1.54         2.98 o                         
   4  -7   1          5.83          2.75         3.21 o                         
   5  -7   1         78.01         73.87         4.71 o                         
   6  -7   1         38.48         29.23         4.11 o                         
   7  -7   1          0.01         -4.81         4.81 o                         
   8  -7   1         66.46         68.12         5.77 o                         
   9  -7   1        159.70        135.14         7.33 o                         
  10  -7   1          3.24          0.59         7.75 o                         
  -9  -6   1         67.92         62.76         7.70 o                         
  -8  -6   1         28.92         42.40         8.24 o                         
  -7  -6   1        121.45        123.42         6.17 o                         
  -6  -6   1         49.22         49.08         4.35 o                         
  -5  -6   1          9.29          3.75         3.90 o                         
  -4  -6   1          5.82          2.97         3.08 o                         
  -3  -6   1         27.56         18.22         3.12 o                         
  -2  -6   1       1486.53       1468.32        32.74 o                         
  -1  -6   1        935.92        983.21        25.30 o                         
   0  -6   1        443.46        438.02        13.00 o                         
   1  -6   1        623.53        647.61        16.72 o                         
   2  -6   1        749.22        818.92        19.00 o                         
   3  -6   1       3867.26       3955.16        85.73 o                         
   4  -6   1         55.07         46.67         3.20 o                         
   5  -6   1         43.81         41.01         3.52 o                         
   6  -6   1        215.23        213.24         8.26 o                         
   7  -6   1          5.99          7.71         4.94 o                         
   8  -6   1         37.18         33.84         5.51 o                         
   9  -6   1         30.29         39.66         6.02 o                         
  10  -6   1         13.15          6.11         7.16 o                         
 -10  -5   1         49.33         48.39         7.51 o                         
  -9  -5   1         22.13         21.56         6.24 o                         
  -8  -5   1          0.25          3.99         5.21 o                         
  -7  -5   1        844.29        867.06        20.85 o                         
  -6  -5   1        388.55        403.59        14.40 o                         
  -5  -5   1        941.24        920.07        21.39 o                         
  -4  -5   1       2846.18       2847.70        62.00 o                         
  -3  -5   1         60.67         50.30         3.19 o                         
  -2  -5   1         41.88         63.72         3.36 o                         
  -1  -5   1       1008.83       1094.62        43.93 o                         
   0  -5   1        223.95        259.11        10.55 o                         
   1  -5   1        476.30        469.23        13.99 o                         
   2  -5   1         88.52        101.22         5.99 o                         
   3  -5   1        931.52        959.79        19.90 o                         
   4  -5   1        173.01        168.82         6.28 o                         
   5  -5   1        368.84        377.62        10.73 o                         
   6  -5   1        186.33        198.65         8.29 o                         
   7  -5   1        138.17        143.18         6.30 o                         
   8  -5   1          8.22          2.67         4.34 o                         
   9  -5   1         10.24         11.16         5.17 o                         
  10  -5   1         30.97         25.14         6.59 o                         
  11  -5   1          1.23         -7.45         7.45 o                         
 -10  -4   1          8.55          0.71         7.95 o                         
  -9  -4   1         13.02         11.31         5.06 o                         
  -8  -4   1        112.59        164.59        10.21 o                         
  -7  -4   1       1479.16       1531.82        38.54 o                         
  -6  -4   1        535.44        574.07        14.05 o                         
  -5  -4   1        165.45        190.54         7.40 o                         
  -4  -4   1          0.21          0.19         2.44 o                         
  -3  -4   1       6226.54       6400.43       163.08 o                         
  -2  -4   1        557.76        488.35        13.64 o                         
  -1  -4   1       4343.14       4090.70       159.76 o                         
   0  -4   1       1359.44       1297.42        47.57 o                         
   1  -4   1       4364.58       4126.67       119.75 o                         
   2  -4   1       1153.88       1065.25        23.59 o                         
   3  -4   1        310.91        261.58         7.90 o                         
   4  -4   1        483.79        447.80        11.40 o                         
   5  -4   1        903.35        891.77        20.63 o                         
   6  -4   1        466.23        475.87        12.62 o                         
   7  -4   1        278.85        274.16         9.54 o                         
   8  -4   1          0.01          5.38         5.48 o                         
   9  -4   1         11.26         11.72         4.64 o                         
  10  -4   1          3.55         -3.90         5.90 o                         
  11  -4   1         27.37         23.28         6.34 o                         
 -11  -3   1         14.20         -7.09         7.09 o                         
 -10  -3   1          4.61          9.62         5.59 o                         
  -9  -3   1          9.80         10.81         4.92 o                         
  -8  -3   1         11.81         12.43         4.37 o                         
  -7  -3   1         23.85         26.83         3.59 o                         
  -6  -3   1          1.02         -2.75         2.75 o                         
  -5  -3   1         56.33         37.91         2.56 o                         
  -4  -3   1        242.06        238.66         9.52 o                         
  -3  -3   1       1444.48       1441.35        45.08 o                         
  -2  -3   1         37.60         45.83         2.65 o                         
  -1  -3   1        438.71        377.78        11.86 o                         
   0  -3   1        396.46        388.63        12.49 o                         
   1  -3   1       6968.21       6232.04       133.86 o                         
   2  -3   1        866.75        930.27        20.55 o                         
   3  -3   1        402.88        430.00        11.79 o                         
   4  -3   1        239.81        200.35         6.69 o                         
   5  -3   1         93.93         53.90         3.30 o                         
   6  -3   1          9.31         11.22         3.00 o                         
   7  -3   1         44.18         37.27         4.09 o                         
   8  -3   1        339.99        353.00        10.95 o                         
   9  -3   1          1.75          4.97         4.13 o                         
  10  -3   1          0.15         -3.37         4.70 o                         
  11  -3   1         11.52          9.91         5.37 o                         
 -11  -2   1         37.70         43.27        13.35 o                         
 -10  -2   1          0.29         -5.01         5.01 o                         
  -9  -2   1         29.28         26.72         4.16 o                         
  -8  -2   1         15.00          9.04         3.67 o                         
  -7  -2   1          1.08         -0.97         3.15 o                         
  -6  -2   1        467.28        502.84        12.65 o                         
  -5  -2   1       1590.78       1609.18        35.41 o                         
  -4  -2   1        252.36        265.65         9.31 o                         
  -3  -2   1        487.49        441.76        10.44 o                         
  -1  -2   1      12262.85      10556.01       506.84 o                         
   0  -2   1        315.69        288.35         8.86 o                         
   1  -2   1       2466.62       2277.60        49.05 o                         
   3  -2   1        883.94        981.76        21.82 o                         
   4  -2   1        570.01        641.57        14.87 o                         
   5  -2   1        541.47        522.32        14.95 o                         
   6  -2   1         19.22         13.49         2.90 o                         
   7  -2   1        318.16        281.66         8.83 o                         
   8  -2   1          0.00         -1.59         3.39 o                         
   9  -2   1        203.98        181.19        11.41 o                         
  10  -2   1         24.88         20.13         4.44 o                         
  11  -2   1         18.34          9.85         6.77 o                         
 -11  -1   1          0.74         -8.02        10.15 o                         
 -10  -1   1          2.09          5.18         5.66 o                         
  -9  -1   1          3.01         -1.70         6.13 o                         
  -8  -1   1         47.48         58.43         5.58 o                         
  -7  -1   1         64.95         65.39         7.13 o                         
  -6  -1   1        115.33        137.02         6.64 o                         
  -5  -1   1         30.65         22.52         3.01 o                         
  -4  -1   1        971.01       1032.20        25.76 o                         
  -3  -1   1       3568.48       3174.24        77.92 o                         
  -2  -1   1       8822.88       8157.34       277.03 o                         
  -1  -1   1        323.13        282.10         5.47 o                         
   1  -1   1       3186.10       2912.09        70.01 o                         
   2  -1   1        246.54        311.36         8.71 o                         
   3  -1   1       2815.35       2612.60        65.52 o                         
   4  -1   1          9.92          9.24         2.29 o                         
   5  -1   1       3719.50       3641.58        96.42 o                         
   6  -1   1        253.78        181.41        12.31 o                         
   7  -1   1         43.01         38.62         3.56 o                         
   8  -1   1        264.67        255.69        12.94 o                         
   9  -1   1         13.22         17.99         4.93 o                         
  10  -1   1         32.10         31.06         8.62 o                         
  11  -1   1         30.61         17.33         9.38 o                         
 -11   0   1          4.05          6.07         9.89 o                         
 -10   0   1        104.87        113.06        15.20 o                         
  -9   0   1         20.34         20.44         4.71 o                         
  -8   0   1          7.42          5.97         5.61 o                         
  -7   0   1          4.85          3.32         5.14 o                         
  -6   0   1        133.73        122.62         4.72 o                         
  -5   0   1        231.75        207.28         6.41 o                         
  -4   0   1        673.14        744.84        16.85 o                         
  -2   0   1       1654.21       1778.23        38.37 o                         
   3   0   1         30.37         33.30         2.09 o                         
   4   0   1       1137.71       1269.60        27.97 o                         
   5   0   1        406.53        385.42        11.45 o                         
   6   0   1       1685.37       1788.19        44.28 o                         
   7   0   1        298.12        322.75        14.53 o                         
   8   0   1        316.52        338.27        12.66 o                         
   9   0   1         45.95         45.04         6.93 o                         
  10   0   1          3.70          5.44         7.06 o                         
  11   0   1         30.11         33.60        10.70 o                         
 -11   1   1          1.62          3.75        11.24 o                         
 -10   1   1        126.93        121.95        17.85 o                         
  -9   1   1         64.70         69.14         5.31 o                         
  -8   1   1         18.50         19.44         3.23 o                         
  -7   1   1        404.83        400.68        11.96 o                         
  -6   1   1        195.81        202.40         6.60 o                         
  -5   1   1          5.85         -1.98         2.12 o                         
  -4   1   1       2910.11       2863.94        87.13 o                         
  -1   1   1       1797.42       1726.51        34.01 o                         
   1   1   1        824.52        806.83        19.65 o                         
   2   1   1        388.88        340.41        13.87 o                         
   3   1   1       9187.29       8350.76       200.51 o                         
   4   1   1        118.82         92.44         7.58 o                         
   5   1   1         10.76          8.66         3.64 o                         
   6   1   1          6.96          0.04         3.33 o                         
   7   1   1         11.41         19.23         4.04 o                         
   8   1   1        458.67        496.24        16.47 o                         
   9   1   1         10.54          1.63         5.19 o                         
  10   1   1          1.80         -4.52         7.32 o                         
  11   1   1         81.34         91.27         8.58 o                         
 -11   2   1          4.16          5.90        10.17 o                         
 -10   2   1        207.62        182.00        12.25 o                         
  -9   2   1         29.99         18.60         3.81 o                         
  -8   2   1         51.59         63.67         4.18 o                         
  -7   2   1         20.72         13.30         3.11 o                         
  -6   2   1       1138.31       1183.89        27.91 o                         
  -5   2   1         77.96         70.33         4.13 o                         
  -4   2   1        238.77        200.40         8.20 o                         
  -3   2   1        204.24        201.68         6.70 o                         
  -2   2   1        426.21        391.46        11.92 o                         
  -1   2   1       1064.81       1090.15        21.76 o                         
   0   2   1       7977.57       6924.82       192.02 o                         
   1   2   1        144.39        155.68        10.78 o                         
   2   2   1      11983.05      10968.55       304.05 o                         
   3   2   1        647.17        612.53        20.31 o                         
   4   2   1          4.77          8.15         3.25 o                         
   5   2   1         10.91         13.35         3.06 o                         
   6   2   1          0.02          4.15         3.32 o                         
   7   2   1          0.88          1.32         4.52 o                         
   8   2   1         33.33         20.49         5.76 o                         
   9   2   1          2.86          0.64         6.64 o                         
  10   2   1         23.56         26.57         5.65 o                         
  11   2   1          8.86         13.87         6.52 o                         
 -11   3   1         76.93         87.31         7.40 o                         
 -10   3   1          4.34          4.31         4.59 o                         
  -9   3   1          4.19         -2.20         4.04 o                         
  -8   3   1         27.97         29.89         3.90 o                         
  -7   3   1        183.84        150.78         6.79 o                         
  -6   3   1         13.44          4.97         4.24 o                         
  -5   3   1        800.56        875.21        21.81 o                         
  -4   3   1       2063.25       2073.77        50.65 o                         
  -3   3   1       1025.39       1084.77        24.11 o                         
  -2   3   1         45.60         46.04         2.55 o                         
  -1   3   1       2184.46       2101.68        45.49 o                         
   1   3   1        129.19        131.58         5.95 o                         
   2   3   1        842.33        918.71        26.39 o                         
   3   3   1       2074.43       2025.14        49.32 o                         
   4   3   1        732.95        876.07        20.91 o                         
   5   3   1         82.87         76.36         4.35 o                         
   6   3   1         13.89         20.24         3.56 o                         
   7   3   1         20.32         19.36         4.14 o                         
   8   3   1         44.14         31.02         4.81 o                         
   9   3   1         26.31         29.83         5.45 o                         
  10   3   1          0.46          4.52         5.94 o                         
  11   3   1         57.48         54.34         7.29 o                         
 -11   4   1          0.49          5.44         6.01 o                         
 -10   4   1          0.29          0.86         5.39 o                         
  -9   4   1         21.31         22.50         4.61 o                         
  -8   4   1         46.83         51.80         6.87 o                         
  -7   4   1         88.06         87.85         5.18 o                         
  -6   4   1        584.96        602.91        15.48 o                         
  -5   4   1        146.05        160.88         6.67 o                         
  -4   4   1        436.18        444.87        11.25 o                         
  -3   4   1       5439.33       5531.46       119.27 o                         
  -2   4   1          9.11          4.47         2.09 o                         
  -1   4   1        525.25        597.78        13.84 o                         
   0   4   1       1147.24       1037.88        25.92 o                         
   1   4   1          2.60          1.17         2.81 o                         
   2   4   1          0.30         -2.62         2.62 o                         
   3   4   1        701.29        586.21        15.54 o                         
   4   4   1        197.99        226.10         7.98 o                         
   5   4   1        274.85        275.89         8.14 o                         
   6   4   1        725.13        709.56        19.95 o                         
   7   4   1        269.71        286.58        11.02 o                         
   8   4   1        288.47        281.17        11.59 o                         
   9   4   1          2.23         -5.80         5.80 o                         
  10   4   1          2.56         -7.47         8.07 o                         
 -11   5   1         61.91         72.13         7.48 o                         
 -10   5   1          7.36         12.52         6.86 o                         
  -9   5   1         18.46         10.21         5.04 o                         
  -8   5   1          3.42         -3.48         4.42 o                         
  -7   5   1          0.10         -0.25         4.10 o                         
  -6   5   1         40.28         39.41         4.04 o                         
  -5   5   1        261.21        257.29         9.81 o                         
  -4   5   1          9.41          3.77         2.82 o                         
  -3   5   1          2.62          2.67         2.31 o                         
  -2   5   1        625.96        645.47        15.18 o                         
  -1   5   1       6635.39       6627.88       142.66 o                         
   0   5   1       1114.45       1063.14        31.24 o                         
   1   5   1       5130.28       5208.80       173.35 o                         
   2   5   1        897.66       1152.19        39.88 o                         
   3   5   1          4.23          1.47         2.67 o                         
   4   5   1       1936.11       2011.46        49.38 o                         
   5   5   1        476.40        504.38        21.04 o                         
   6   5   1         30.49         23.25         6.20 o                         
   7   5   1         30.10         29.81         5.95 o                         
   8   5   1         62.06         58.97         6.82 o                         
   9   5   1         67.86         66.54         7.77 o                         
  10   5   1         21.08         18.01        18.99 o                         
 -10   6   1          6.73          8.42         6.71 o                         
  -9   6   1          3.43          4.39         5.73 o                         
  -8   6   1        128.23        130.56         6.66 o                         
  -7   6   1         12.83         10.33         4.45 o                         
  -6   6   1         53.06         55.03         4.63 o                         
  -5   6   1        135.74        133.64         5.23 o                         
  -4   6   1          0.71         -2.64         2.64 o                         
  -3   6   1         46.14         64.13         5.15 o                         
  -2   6   1        124.39        138.41         7.74 o                         
  -1   6   1          1.37         -2.36         3.64 o                         
   0   6   1        674.19        606.45        18.87 o                         
   1   6   1        117.98        106.68         6.01 o                         
   2   6   1       2301.99       2345.24        66.33 o                         
   3   6   1        388.92        363.38        10.22 o                         
   4   6   1        226.73        203.24         7.86 o                         
   5   6   1        411.53        440.97        12.34 o                         
   6   6   1         39.68         28.56         5.77 o                         
   7   6   1        351.04        332.07        11.46 o                         
   8   6   1         70.37         71.14         9.93 o                         
   9   6   1         76.00         97.16         7.97 o                         
 -10   7   1          8.52         12.62         8.39 o                         
  -9   7   1          0.02         -5.32         7.98 o                         
  -8   7   1         10.18          7.97         5.17 o                         
  -7   7   1         77.37         65.25         4.94 o                         
  -6   7   1          5.34          3.98         4.92 o                         
  -5   7   1        374.04        402.21        15.25 o                         
  -4   7   1        153.43        150.60         8.30 o                         
  -3   7   1        342.68        354.32        10.43 o                         
  -2   7   1         63.93         60.20         6.19 o                         
  -1   7   1          0.09         -2.76         4.09 o                         
   0   7   1        467.08        479.13        24.82 o                         
   1   7   1        285.72        278.02        14.26 o                         
   2   7   1        278.05        253.80         9.49 o                         
   3   7   1       2077.72       1969.22        43.68 o                         
   4   7   1       1135.29       1083.92        27.54 o                         
   5   7   1          5.76          4.96         4.09 o                         
   6   7   1         13.24         14.10         4.47 o                         
   7   7   1        279.79        281.71        11.27 o                         
   8   7   1          2.39         -2.25         5.50 o                         
   9   7   1          6.34          0.92         8.74 o                         
  -9   8   1          0.65         -6.99         6.99 o                         
  -8   8   1          0.02          0.59         7.01 o                         
  -7   8   1          0.76         -4.76         5.54 o                         
  -6   8   1          0.38         -6.80         6.80 o                         
  -5   8   1         64.61         67.45         4.87 o                         
  -4   8   1          7.01          2.99         3.60 o                         
  -3   8   1        197.64        194.52        10.48 o                         
  -2   8   1         62.33         57.93         5.14 o                         
  -1   8   1        235.80        227.19         9.73 o                         
   0   8   1         28.71         16.25         4.08 o                         
   1   8   1        231.59        196.46         9.93 o                         
   2   8   1         11.57          5.21         4.27 o                         
   3   8   1        372.25        358.91        14.10 o                         
   4   8   1        595.53        658.24        19.76 o                         
   5   8   1          0.10         -1.36         4.53 o                         
   6   8   1        330.48        307.51        11.83 o                         
   7   8   1         23.22         29.30         5.65 o                         
   8   8   1         51.26         58.91         6.47 o                         
  -8   9   1          3.75         -4.98         9.89 o                         
  -7   9   1         48.72         45.57         6.60 o                         
  -6   9   1         81.84         95.93         6.88 o                         
  -5   9   1          7.52         10.49         5.25 o                         
  -4   9   1         51.91         45.81         7.00 o                         
  -3   9   1        539.41        619.63        19.07 o                         
  -2   9   1         19.63         24.32         4.95 o                         
  -1   9   1         13.34         13.30         4.95 o                         
   0   9   1        158.27        178.39         7.61 o                         
   1   9   1        226.55        235.71        21.00 o                         
   2   9   1          3.12          2.34         4.44 o                         
   3   9   1        115.57        113.25         5.86 o                         
   4   9   1          8.88          4.32         4.92 o                         
   5   9   1         25.47         14.69         5.44 o                         
   6   9   1         36.50         31.86         6.00 o                         
   7   9   1         24.47         43.40         7.72 o                         
  -7  10   1         21.90         33.16         8.88 o                         
  -6  10   1          4.60          1.25         6.30 o                         
  -5  10   1          1.61          2.40         6.85 o                         
  -4  10   1        188.29        197.58         9.85 o                         
  -3  10   1        319.58        377.89        22.06 o                         
  -2  10   1        137.60        128.13        11.17 o                         
  -1  10   1         30.01         22.32         6.89 o                         
   0  10   1         60.92         37.01         8.55 o                         
   1  10   1         14.07         11.57         6.56 o                         
   2  10   1          5.96         11.77         5.33 o                         
   3  10   1        162.35        164.92         7.46 o                         
   4  10   1         20.80         11.92         5.79 o                         
   5  10   1          5.14          0.42         6.28 o                         
  -5  11   1         25.99         17.18        10.15 o                         
  -4  11   1          7.79          3.78        12.07 o                         
  -3  11   1         95.85        104.17        11.67 o                         
  -2  11   1         16.53         -2.01         6.96 o                         
  -1  11   1        390.27        370.01        18.03 o                         
   0  11   1          1.09         -3.02         5.99 o                         
   1  11   1        110.87        123.36         7.58 o                         
   2  11   1         14.79         10.60         5.97 o                         
   3  11   1          9.68         14.29         6.45 o                         
  -3 -11   2        141.94        145.66         7.68 o                         
  -2 -11   2         70.77         65.52         8.02 o                         
  -1 -11   2          0.03         -1.46         4.17 o                         
   0 -11   2          0.46          8.95         7.74 o                         
   1 -11   2         17.27          5.75        10.28 o                         
   2 -11   2         43.44         42.58        10.47 o                         
   3 -11   2         20.63         16.80        10.11 o                         
   4 -11   2         37.02         31.77         7.91 o                         
   5 -11   2         13.21          9.11         7.49 o                         
  -5 -10   2          1.65         -7.43         7.43 o                         
  -4 -10   2        137.48        114.29         7.80 o                         
  -3 -10   2          0.74         -0.28         4.93 o                         
  -2 -10   2          1.38         -1.50         5.48 o                         
  -1 -10   2          0.18         -0.72         3.89 o                         
   0 -10   2         58.95         53.00         4.12 o                         
   1 -10   2         31.30         33.04         5.07 o                         
   2 -10   2        137.59        142.86        11.31 o                         
   3 -10   2        116.48        117.09         7.39 o                         
   4 -10   2         24.38         36.19         7.15 o                         
   5 -10   2         13.06         22.75         5.45 o                         
   6 -10   2          6.67         -2.29         6.16 o                         
   7 -10   2          2.58         10.94         8.30 o                         
  -7  -9   2          3.04         10.20         7.44 o                         
  -6  -9   2         35.97         30.50         5.79 o                         
  -5  -9   2          0.27         -4.99         4.99 o                         
  -4  -9   2         87.47         83.95         5.63 o                         
  -3  -9   2          3.76          0.74         4.31 o                         
  -2  -9   2        194.75        216.53         9.72 o                         
  -1  -9   2          0.87         -2.52         3.86 o                         
   0  -9   2        314.25        306.57         8.99 o                         
   1  -9   2         16.49         17.07         4.57 o                         
   2  -9   2        381.87        417.43        12.25 o                         
   3  -9   2        513.67        517.59        14.52 o                         
   4  -9   2        109.66        107.16         5.48 o                         
   5  -9   2          5.10          1.35         5.01 o                         
   6  -9   2          6.05          5.92         5.63 o                         
   7  -9   2          1.70         -9.02         9.02 o                         
   8  -9   2          7.86         11.03         7.05 o                         
  -8  -8   2          1.40          4.24         5.88 o                         
  -7  -8   2         94.95        100.66         6.49 o                         
  -6  -8   2          4.76         14.02         4.98 o                         
  -5  -8   2         84.04         78.04         5.32 o                         
  -4  -8   2          0.14         -4.00         4.00 o                         
  -3  -8   2         25.53         29.58         4.18 o                         
  -2  -8   2          1.76         -4.17         4.17 o                         
  -1  -8   2        718.90        682.70        17.04 o                         
   0  -8   2       1401.84       1426.87        32.36 o                         
   1  -8   2        705.96        719.03        15.99 o                         
   2  -8   2        333.55        340.23        10.36 o                         
   3  -8   2        743.58        862.31        20.84 o                         
   4  -8   2         17.98         13.50         3.92 o                         
   5  -8   2          0.09          0.25         4.83 o                         
   6  -8   2         15.05         15.66         4.48 o                         
   7  -8   2         70.46         78.50         6.23 o                         
   8  -8   2        147.96        153.93         9.89 o                         
   9  -8   2         10.71         17.84         7.53 o                         
  -9  -7   2         52.72         69.09         8.02 o                         
  -8  -7   2          1.26         11.28         5.01 o                         
  -7  -7   2          0.20          1.78         4.80 o                         
  -6  -7   2        108.44        123.59         6.31 o                         
  -5  -7   2         31.79         29.14         4.07 o                         
  -4  -7   2        424.45        407.79        11.72 o                         
  -3  -7   2        671.36        656.57        16.48 o                         
  -2  -7   2        428.45        435.23        13.28 o                         
  -1  -7   2       1411.34       1341.36        33.85 o                         
   0  -7   2        174.37        167.57         6.52 o                         
   1  -7   2          1.40          4.74         2.56 o                         
   2  -7   2         84.82         85.66         5.09 o                         
   3  -7   2        846.69        898.25        21.12 o                         
   4  -7   2          0.49         -2.65         3.83 o                         
   5  -7   2        186.87        186.85         7.66 o                         
   6  -7   2         90.35         88.61         4.85 o                         
   7  -7   2        185.29        182.52         8.92 o                         
   8  -7   2         17.38         21.27         5.42 o                         
   9  -7   2          0.06         -6.06         6.06 o                         
  10  -7   2         28.23         22.43         7.78 o                         
  -9  -6   2          1.18          6.03         8.32 o                         
  -8  -6   2         12.36         28.18         9.38 o                         
  -7  -6   2         26.56         31.50         4.87 o                         
  -6  -6   2       1233.02       1232.36        28.34 o                         
  -5  -6   2       1124.63       1110.13        25.58 o                         
  -4  -6   2        219.21        240.85         8.17 o                         
  -3  -6   2        358.07        333.64         9.53 o                         
  -2  -6   2        237.23        227.08         8.46 o                         
  -1  -6   2       2102.45       2157.57        52.80 o                         
   0  -6   2       2428.77       2407.71        64.33 o                         
   1  -6   2         48.59         49.18         2.76 o                         
   2  -6   2        206.31        193.29         8.34 o                         
   3  -6   2        533.05        504.11        12.90 o                         
   4  -6   2       1487.86       1563.14        34.81 o                         
   5  -6   2        252.30        246.43         8.05 o                         
   6  -6   2        538.63        555.63        13.55 o                         
   7  -6   2          2.08         -0.91         5.30 o                         
   8  -6   2         32.78         37.91         5.42 o                         
   9  -6   2          0.34          0.44         5.58 o                         
  10  -6   2          0.05          3.19         7.58 o                         
 -10  -5   2         49.41         56.14        12.23 o                         
  -9  -5   2         69.38         77.01         7.07 o                         
  -8  -5   2          0.29          2.44         5.13 o                         
  -7  -5   2          0.13          0.01         3.58 o                         
  -6  -5   2         23.95         22.45         3.60 o                         
  -5  -5   2        835.42        795.92        19.10 o                         
  -4  -5   2        799.97        779.58        18.21 o                         
  -3  -5   2         77.10         82.94         4.04 o                         
  -2  -5   2        476.83        487.12        13.44 o                         
  -1  -5   2        147.44        136.09         6.15 o                         
   0  -5   2       1543.17       1618.91        43.70 o                         
   1  -5   2        346.19        387.50         9.62 o                         
   2  -5   2         37.00         26.85         2.65 o                         
   3  -5   2       1636.11       1522.51        30.70 o                         
   4  -5   2        758.31        747.34        17.50 o                         
   5  -5   2         66.18         66.92         3.64 o                         
   6  -5   2         37.61         35.23         3.97 o                         
   7  -5   2         96.79        100.40         5.30 o                         
   8  -5   2         38.33         23.11         5.33 o                         
   9  -5   2         60.21         52.68         5.58 o                         
  10  -5   2          4.96          4.27         8.99 o                         
  11  -5   2         26.53         20.95         7.55 o                         
 -10  -4   2          9.34          1.64         6.13 o                         
  -9  -4   2         50.84         71.55         8.06 o                         
  -8  -4   2         80.24         80.30         5.34 o                         
  -7  -4   2       1161.07       1247.89        31.80 o                         
  -6  -4   2        302.04        312.55         8.88 o                         
  -5  -4   2          0.70          4.27         2.71 o                         
  -4  -4   2       1675.56       1660.71        43.01 o                         
  -3  -4   2       1185.44       1210.22        38.58 o                         
  -2  -4   2        119.94        108.65         5.20 o                         
  -1  -4   2       2682.25       2907.23        71.87 o                         
   0  -4   2         48.77         41.47         2.82 o                         
   1  -4   2       5159.81       4964.84       113.26 o                         
   2  -4   2          9.52         16.67         3.51 o                         
   3  -4   2       2048.80       2127.82        51.77 o                         
   4  -4   2        633.07        601.34        14.42 o                         
   5  -4   2        246.56        237.70         7.83 o                         
   6  -4   2         10.71          4.78         3.47 o                         
   7  -4   2         37.66         38.40         5.15 o                         
   8  -4   2          3.31          6.81         4.54 o                         
   9  -4   2         11.76         16.50         4.64 o                         
  10  -4   2          8.43          6.28         5.32 o                         
  11  -4   2          0.37         -6.13         6.13 o                         
 -11  -3   2         32.39         34.14        12.18 o                         
 -10  -3   2        113.30        117.89         7.69 o                         
  -9  -3   2          4.23          3.30         4.58 o                         
  -8  -3   2        270.10        308.82        10.28 o                         
  -7  -3   2          0.12         -2.79         3.19 o                         
  -6  -3   2        389.83        402.60        10.69 o                         
  -5  -3   2       1177.78       1170.21        26.20 o                         
  -4  -3   2         48.26         60.15         2.95 o                         
  -3  -3   2        138.20        127.84         5.03 o                         
  -2  -3   2       8647.04       7776.21       166.98 o                         
  -1  -3   2       7205.57       6674.38       143.31 o                         
   0  -3   2       4035.57       3660.78       125.28 o                         
   1  -3   2       1700.59       1643.06        43.73 o                         
   2  -3   2        183.72        183.19         6.75 o                         
   3  -3   2        132.42        164.83         6.32 o                         
   4  -3   2          2.44         -2.51         2.51 o                         
   5  -3   2        112.96        150.75         6.27 o                         
   6  -3   2        220.02        202.29         7.52 o                         
   7  -3   2         49.47         52.66         4.12 o                         
   8  -3   2        388.44        423.83        15.41 o                         
   9  -3   2         42.73         51.34         4.83 o                         
  10  -3   2          9.44         10.40         4.76 o                         
  11  -3   2         36.75         31.58         8.30 o                         
 -11  -2   2          0.86         -2.42        14.59 o                         
 -10  -2   2          1.22          8.88         8.85 o                         
  -9  -2   2          8.75          5.02         3.87 o                         
  -8  -2   2         63.99         70.32         4.29 o                         
  -7  -2   2         72.50         75.39         4.32 o                         
  -6  -2   2        872.34        944.74        21.61 o                         
  -5  -2   2       2937.73       2995.88        64.96 o                         
  -4  -2   2       4103.22       4117.55        88.77 o                         
  -3  -2   2       3046.14       2846.05        84.62 o                         
  -2  -2   2       1266.70       1137.36        35.00 o                         
  -1  -2   2       4881.44       4637.29        90.84 o                         
   0  -2   2        424.22        419.82        12.44 o                         
   1  -2   2      10530.57       9094.87       318.91 o                         
   2  -2   2        993.23        952.79        38.63 o                         
   3  -2   2        548.56        562.69        14.59 o                         
   4  -2   2         99.15         50.78         3.85 o                         
   5  -2   2       3056.04       2976.21        72.79 o                         
   6  -2   2         23.21         32.90         3.62 o                         
   7  -2   2        126.89        115.39         6.43 o                         
   8  -2   2          1.13          1.56         3.38 o                         
   9  -2   2          0.54          2.30         3.87 o                         
  10  -2   2         58.23         49.04         4.82 o                         
  11  -2   2          0.00          1.98         6.80 o                         
 -11  -1   2          2.78         -9.41         9.41 o                         
 -10  -1   2          9.11          9.96         7.77 o                         
  -9  -1   2        126.86        117.48         8.93 o                         
  -8  -1   2          4.95          7.21         3.33 o                         
  -7  -1   2        167.53        199.93         8.76 o                         
  -6  -1   2        584.18        619.86        16.79 o                         
  -5  -1   2       1219.01       1168.47        29.18 o                         
  -4  -1   2        143.91        150.49         4.97 o                         
  -3  -1   2         88.56         63.69         3.15 o                         
  -2  -1   2         26.97         35.13         1.75 o                         
   1  -1   2         59.44         73.15         2.74 o                         
   2  -1   2       9051.28       8020.31       192.39 o                         
   3  -1   2       1405.74       1422.64        43.19 o                         
   4  -1   2         17.75         24.04         3.10 o                         
   5  -1   2       3935.41       4167.19        91.58 o                         
   6  -1   2        749.92        751.98        21.13 o                         
   7  -1   2         18.91         11.27         4.36 o                         
   8  -1   2        244.75        245.65        12.90 o                         
   9  -1   2         31.61         32.70         7.04 o                         
  10  -1   2          2.50         -0.02        15.01 o                         
  11  -1   2         28.23         31.41         7.06 o                         
 -11   0   2         10.54          7.53         9.55 o                         
 -10   0   2         34.63         41.09         7.99 o                         
  -9   0   2         44.71         38.69         8.44 o                         
  -8   0   2          4.63          7.27         3.39 o                         
  -7   0   2          3.83          0.99         4.91 o                         
  -6   0   2          1.87         -0.19         2.47 o                         
  -5   0   2        342.95        372.82         9.33 o                         
  -4   0   2         72.06         79.30         3.09 o                         
  -3   0   2         51.48         59.16         2.92 o                         
  -2   0   2          0.27         -0.76         1.39 o                         
  -1   0   2        596.75        660.07        16.15 o                         
   1   0   2         22.19         15.09         3.65 o                         
   2   0   2       8183.14       7253.31       173.86 o                         
   3   0   2      18940.24      16579.53       795.98 o                         
   4   0   2        203.88        226.51         7.92 o                         
   5   0   2       1332.67       1458.45        36.21 o                         
   6   0   2        108.09        100.36         7.90 o                         
   7   0   2         43.63         57.15         8.10 o                         
   8   0   2       1777.06       1805.00        45.59 o                         
   9   0   2         39.65         53.98         6.51 o                         
  10   0   2         23.25         22.50         7.61 o                         
  11   0   2         24.75         19.84        11.11 o                         
 -11   1   2          0.30          3.96         9.64 o                         
 -10   1   2          9.32         16.84         8.27 o                         
  -9   1   2         24.77         27.18         3.33 o                         
  -8   1   2         99.08         92.10         4.51 o                         
  -7   1   2        147.19        143.71         6.14 o                         
  -6   1   2        790.43        714.38        24.34 o                         
  -5   1   2        589.73        688.10        17.91 o                         
  -4   1   2         22.61         24.24         2.37 o                         
  -3   1   2       2167.00       2202.07        43.45 o                         
  -1   1   2       1132.09       1237.19        24.49 o                         
   0   1   2       1766.04       1770.28        90.03 o                         
   1   1   2        740.77        827.10        20.19 o                         
   2   1   2       1535.23       1716.76        44.69 o                         
   3   1   2       1471.60       1484.96        41.93 o                         
   4   1   2        519.10        542.56        17.13 o                         
   5   1   2       6377.49       6303.93       151.83 o                         
   6   1   2         42.62         35.37         3.85 o                         
   7   1   2        368.80        416.17        13.21 o                         
   8   1   2         41.58         32.81         5.04 o                         
   9   1   2         24.86         36.75         9.91 o                         
  10   1   2         67.77         71.29         8.55 o                         
  11   1   2          1.59         20.10        11.87 o                         
 -11   2   2        100.13         99.47        11.34 o                         
 -10   2   2         60.87         54.18         8.38 o                         
  -9   2   2         45.07         39.64         4.00 o                         
  -8   2   2        299.06        305.18        10.64 o                         
  -7   2   2         83.96         82.78         4.38 o                         
  -6   2   2       3477.43       3355.72        86.51 o                         
  -5   2   2       8443.00       8028.05       217.96 o                         
  -4   2   2        346.10        351.31         8.29 o                         
  -3   2   2       2417.99       2453.68        65.03 o                         
  -2   2   2       1673.81       1843.44        36.48 o                         
  -1   2   2       1630.75       1749.70        37.90 o                         
   0   2   2       3218.75       3129.00        87.07 o                         
   1   2   2        657.56        719.83        32.19 o                         
   2   2   2        864.61        955.39        23.52 o                         
   3   2   2        193.88        212.54         7.68 o                         
   4   2   2          0.24          1.65         3.20 o                         
   5   2   2        306.60        295.45        11.17 o                         
   6   2   2        464.74        468.76        15.91 o                         
   7   2   2        107.96         98.19         7.45 o                         
   8   2   2         27.55         35.01         6.37 o                         
   9   2   2          0.82         -3.56         6.62 o                         
  10   2   2          1.73          2.81         7.59 o                         
  11   2   2          0.01         -5.81         6.58 o                         
 -11   3   2          3.47          7.00         7.78 o                         
 -10   3   2         25.75         23.47         4.85 o                         
  -9   3   2          3.68         -0.61         4.00 o                         
  -8   3   2         53.06         57.73         4.31 o                         
  -7   3   2         51.13         50.33         3.86 o                         
  -6   3   2         89.03         81.50         5.29 o                         
  -5   3   2        474.74        544.63        13.38 o                         
  -4   3   2       9802.43       9448.83       203.08 o                         
  -3   3   2         38.74         44.46         2.75 o                         
  -2   3   2       1687.79       1730.30        35.14 o                         
  -1   3   2        818.13        833.33        19.56 o                         
   0   3   2      13154.15      11682.01       280.45 o                         
   1   3   2        108.78        106.91         7.38 o                         
   2   3   2       3109.61       3141.76        90.69 o                         
   3   3   2        680.81        633.80        16.45 o                         
   4   3   2        315.39        272.75         9.84 o                         
   5   3   2         18.45          8.78         2.31 o                         
   6   3   2         73.67         59.66         6.49 o                         
   7   3   2        102.43         94.55         6.37 o                         
   8   3   2        256.07        249.93        13.23 o                         
   9   3   2         64.61         61.52         6.05 o                         
  10   3   2         15.64         24.81        10.08 o                         
  11   3   2          7.88         18.52         7.37 o                         
 -11   4   2          0.77         -5.83         5.83 o                         
 -10   4   2         23.96         13.36         5.19 o                         
  -9   4   2          2.97          0.26         4.41 o                         
  -8   4   2          0.41          1.83         4.06 o                         
  -7   4   2         60.72         57.97         4.44 o                         
  -6   4   2          0.48         -0.63         3.25 o                         
  -5   4   2         92.31         87.48         4.52 o                         
  -4   4   2        275.60        321.09         8.91 o                         
  -3   4   2          0.92         -2.51         2.51 o                         
  -2   4   2         15.56         18.30         2.11 o                         
  -1   4   2         11.79          5.91         2.67 o                         
   0   4   2       2451.17       2367.03        57.50 o                         
   1   4   2        263.81        244.83         9.11 o                         
   2   4   2        670.42        652.48        19.82 o                         
   3   4   2       1183.17       1065.85        26.76 o                         
   4   4   2        180.06        155.41         6.81 o                         
   5   4   2          0.11         -2.66         2.66 o                         
   6   4   2        936.68        878.80        20.50 o                         
   7   4   2          7.80         10.68         4.41 o                         
   8   4   2        255.47        277.96        11.83 o                         
   9   4   2         11.31          5.33         6.28 o                         
  10   4   2         21.09         23.98         6.94 o                         
 -11   5   2          0.00         -1.66         6.53 o                         
 -10   5   2        113.84        115.11         9.19 o                         
  -9   5   2          2.45          0.31         4.94 o                         
  -8   5   2         14.64         11.02         4.59 o                         
  -7   5   2         21.86         30.23         4.72 o                         
  -6   5   2        152.00        177.94         7.73 o                         
  -5   5   2         10.39          8.32         3.20 o                         
  -4   5   2        438.48        461.70        11.93 o                         
  -3   5   2        242.73        233.11         7.43 o                         
  -2   5   2        232.24        242.24         7.17 o                         
  -1   5   2         59.33         72.56         7.90 o                         
   0   5   2       2880.15       2719.08        66.08 o                         
   1   5   2       1358.81       1365.27        39.11 o                         
   2   5   2       4685.01       4756.85       114.82 o                         
   3   5   2       2991.40       2849.35        69.28 o                         
   4   5   2         51.03         39.17         3.69 o                         
   5   5   2       1150.95       1161.84        29.53 o                         
   6   5   2        483.34        490.10        14.52 o                         
   7   5   2        284.52        287.10        13.89 o                         
   8   5   2         88.58         93.18         7.64 o                         
   9   5   2         31.22         32.48        13.63 o                         
  10   5   2          6.98          0.33         8.17 o                         
 -10   6   2          0.10          0.76         6.70 o                         
  -9   6   2         12.15         14.83         5.68 o                         
  -8   6   2         76.19         72.31         5.98 o                         
  -7   6   2          0.96          0.04         4.67 o                         
  -6   6   2          0.84          0.14         5.32 o                         
  -5   6   2        210.25        207.38         7.41 o                         
  -4   6   2         84.64         69.88         4.70 o                         
  -3   6   2       1854.67       1927.78        42.53 o                         
  -2   6   2        463.84        460.78        13.64 o                         
  -1   6   2       1511.26       1602.68        40.25 o                         
   0   6   2        903.51        934.67        28.31 o                         
   1   6   2          7.34          0.75         3.40 o                         
   2   6   2       1801.89       1871.56        53.31 o                         
   3   6   2        261.47        262.69         8.57 o                         
   4   6   2        563.11        534.25        13.77 o                         
   5   6   2          0.00         -3.95         4.54 o                         
   6   6   2          6.96          9.33         6.78 o                         
   7   6   2         21.80         25.48         7.73 o                         
   8   6   2        128.58        142.43         9.03 o                         
   9   6   2         21.77         17.08         7.34 o                         
 -10   7   2         11.64         -2.29         8.42 o                         
  -9   7   2         47.56         33.66         7.66 o                         
  -8   7   2        142.93        142.01         7.45 o                         
  -7   7   2          6.39         -0.08         4.33 o                         
  -6   7   2         99.13         93.02         7.00 o                         
  -5   7   2        515.50        542.11        14.56 o                         
  -4   7   2         12.06         17.54         3.37 o                         
  -3   7   2        131.33        138.37         7.80 o                         
  -2   7   2         13.34         10.28         4.41 o                         
  -1   7   2        274.71        257.76        10.39 o                         
   0   7   2        417.80        325.81        37.89 o                         
   1   7   2         51.43         32.49         4.77 o                         
   2   7   2         33.36         31.76         4.45 o                         
   3   7   2        116.54        119.21         5.60 o                         
   4   7   2        425.14        428.48        13.01 o                         
   5   7   2         37.21         39.70         7.42 o                         
   6   7   2        831.63        809.85        20.28 o                         
   7   7   2         75.46         84.79         5.79 o                         
   8   7   2          0.14          7.40         7.52 o                         
   9   7   2         14.22         12.07         8.21 o                         
  -9   8   2          7.17          8.95         7.48 o                         
  -8   8   2          4.64         -1.54         6.52 o                         
  -7   8   2          0.29         -0.83         4.95 o                         
  -6   8   2          0.03         -3.88         5.02 o                         
  -5   8   2         76.07         62.79         4.73 o                         
  -4   8   2          7.55         14.79         3.51 o                         
  -3   8   2         25.62         21.10         4.86 o                         
  -2   8   2        541.99        542.10        21.68 o                         
  -1   8   2        174.81        178.74        15.92 o                         
   0   8   2       1555.85       1528.27        60.18 o                         
   1   8   2         32.53         10.17         6.16 o                         
   2   8   2         45.27         25.95         8.62 o                         
   3   8   2        309.97        300.13        16.29 o                         
   4   8   2        117.89        103.25         5.67 o                         
   5   8   2         12.18         16.81         4.62 o                         
   6   8   2        101.08         92.74         6.13 o                         
   7   8   2          2.98         -6.93         7.74 o                         
   8   8   2          0.01         -6.05         6.05 o                         
  -8   9   2         11.95         -3.09         9.50 o                         
  -7   9   2         11.20         11.63         6.43 o                         
  -6   9   2         10.28         14.51         6.31 o                         
  -5   9   2          8.37          4.06         4.19 o                         
  -4   9   2          8.60          6.84         5.47 o                         
  -3   9   2        118.03        115.33         8.86 o                         
  -2   9   2         12.42          1.23         9.22 o                         
  -1   9   2        486.49        477.08        18.06 o                         
   0   9   2         73.50         70.98        10.74 o                         
   1   9   2        486.86        474.12        29.83 o                         
   2   9   2         82.14         65.70         5.20 o                         
   3   9   2         68.60         60.48         5.11 o                         
   4   9   2          3.51         -1.11         4.88 o                         
   5   9   2         34.67         25.95         5.38 o                         
   6   9   2         64.00         79.97         6.58 o                         
   7   9   2        170.56        195.64         9.42 o                         
  -7  10   2          0.57         -1.25         7.09 o                         
  -6  10   2         24.94         18.45         8.63 o                         
  -5  10   2          7.06         21.43         7.07 o                         
  -4  10   2         81.20         94.17         7.27 o                         
  -3  10   2         28.62         48.19         6.49 o                         
  -2  10   2         62.16         67.76         7.02 o                         
  -1  10   2         40.23         27.17        11.22 o                         
   0  10   2        108.24        119.98         8.14 o                         
   1  10   2         34.68         22.64        10.10 o                         
   2  10   2          4.75         -0.51         5.32 o                         
   3  10   2        122.70         96.16         6.38 o                         
   4  10   2         59.14         57.28         6.46 o                         
   5  10   2          8.79         27.63         6.78 o                         
  -5  11   2          7.05         11.32        12.42 o                         
  -4  11   2          6.14          4.08         9.63 o                         
  -3  11   2          5.43          8.60         7.75 o                         
  -2  11   2         15.04          6.00         7.43 o                         
  -1  11   2         15.37          3.67         7.48 o                         
   0  11   2         39.96         40.85        10.15 o                         
   1  11   2        164.14        133.69         8.11 o                         
   2  11   2         10.21          5.26         6.01 o                         
   3  11   2         99.99         84.82         8.45 o                         
  -3 -11   3        101.65        107.69         7.32 o                         
  -2 -11   3          7.87         11.56         9.68 o                         
  -1 -11   3         32.06         48.20        11.16 o                         
   0 -11   3         66.32         80.36         7.64 o                         
   1 -11   3          9.64         -1.36        10.32 o                         
   2 -11   3          5.20          7.46        10.00 o                         
   3 -11   3          0.08         -8.13        10.00 o                         
   4 -11   3         16.92          3.62         7.30 o                         
   5 -11   3          6.48         -2.09         5.58 o                         
  -5 -10   3         46.06         45.46         6.49 o                         
  -4 -10   3          7.06          4.23         5.58 o                         
  -3 -10   3        110.58         97.00         6.10 o                         
  -2 -10   3         40.25         40.94         5.35 o                         
  -1 -10   3         72.38         75.04         4.43 o                         
   0 -10   3        209.59        178.76        10.34 o                         
   1 -10   3          0.59          1.83         9.73 o                         
   2 -10   3          8.56          0.68         7.49 o                         
   3 -10   3         14.64         14.40         5.73 o                         
   4 -10   3         12.55         10.66         4.80 o                         
   5 -10   3        132.24        136.06         7.59 o                         
   6 -10   3          5.08          6.66         6.32 o                         
   7 -10   3         13.97          6.32         7.81 o                         
  -7  -9   3         35.20         39.75         6.49 o                         
  -6  -9   3         17.45         11.48         5.60 o                         
  -5  -9   3        100.80        104.72         6.34 o                         
  -4  -9   3          7.07          8.34         4.78 o                         
  -3  -9   3        308.96        286.30        10.62 o                         
  -2  -9   3         50.22         51.24         5.15 o                         
  -1  -9   3          1.63         -3.35         3.70 o                         
   0  -9   3        327.23        334.29        10.18 o                         
   1  -9   3        140.72        146.77         7.81 o                         
   2  -9   3         63.37         66.40         5.58 o                         
   3  -9   3          6.72          4.75         8.13 o                         
   4  -9   3         13.99         12.89         7.66 o                         
   5  -9   3          7.44          6.15         4.91 o                         
   6  -9   3         11.04          3.59         5.53 o                         
   7  -9   3          1.75         -0.77         7.27 o                         
   8  -9   3         50.33         62.25         7.29 o                         
  -8  -8   3          5.41          9.94         6.10 o                         
  -7  -8   3        102.96         89.66         7.12 o                         
  -6  -8   3         51.17         68.60         5.52 o                         
  -5  -8   3          2.55          1.70         4.39 o                         
  -4  -8   3         15.29         11.44         4.10 o                         
  -3  -8   3         13.73         11.81         3.86 o                         
  -2  -8   3          1.63         -3.61         3.61 o                         
  -1  -8   3        263.05        227.02         8.25 o                         
   0  -8   3         55.80         58.28         3.23 o                         
   1  -8   3        769.60        844.23        18.36 o                         
   2  -8   3         40.53         39.63         3.48 o                         
   3  -8   3         43.08         39.74         4.09 o                         
   4  -8   3        239.60        250.97        10.49 o                         
   5  -8   3          4.35          3.54         4.31 o                         
   6  -8   3        100.54        100.88         6.43 o                         
   7  -8   3         28.17         16.76         5.57 o                         
   8  -8   3          3.96          3.26         6.14 o                         
   9  -8   3          1.58         -3.32         7.41 o                         
  -9  -7   3          4.81          9.97         6.95 o                         
  -8  -7   3         33.53         29.06         5.95 o                         
  -7  -7   3          0.07          7.39         5.25 o                         
  -6  -7   3         28.60         32.79         6.56 o                         
  -5  -7   3         30.21         29.44         4.07 o                         
  -4  -7   3        576.81        574.73        14.84 o                         
  -3  -7   3        310.42        283.99        10.35 o                         
  -2  -7   3        571.12        537.92        17.67 o                         
  -1  -7   3        241.13        247.01         9.34 o                         
   0  -7   3       2703.38       2717.33        78.45 o                         
   1  -7   3        572.73        550.50        14.81 o                         
   2  -7   3         23.95         18.15         3.19 o                         
   3  -7   3         41.15         32.40         3.41 o                         
   4  -7   3        627.12        659.01        18.39 o                         
   5  -7   3        204.78        215.86         8.14 o                         
   6  -7   3         90.09        107.67         5.18 o                         
   7  -7   3         88.21         87.37         5.50 o                         
   8  -7   3         16.19         23.19         7.88 o                         
   9  -7   3         27.25         27.42         6.86 o                         
  10  -7   3          0.04         -3.38         7.86 o                         
  -9  -6   3         26.24         38.28         7.08 o                         
  -8  -6   3         15.68         11.41         4.18 o                         
  -7  -6   3          2.98          4.77         4.12 o                         
  -6  -6   3        802.47        827.01        20.02 o                         
  -5  -6   3        312.63        344.99        10.42 o                         
  -4  -6   3         66.74         49.32         4.10 o                         
  -3  -6   3       1982.73       1947.16        48.64 o                         
  -2  -6   3        195.51        189.17         7.80 o                         
  -1  -6   3       2741.98       2805.42        60.97 o                         
   0  -6   3        201.07        219.57         6.88 o                         
   1  -6   3        414.64        405.61        10.26 o                         
   2  -6   3        161.03        182.80         6.93 o                         
   3  -6   3       1041.06       1039.32        26.49 o                         
   4  -6   3         34.09         45.14         3.37 o                         
   5  -6   3          0.04         -3.26         3.26 o                         
   6  -6   3        305.50        296.94         9.34 o                         
   7  -6   3        221.99        242.94         9.42 o                         
   8  -6   3         37.06         35.54         5.23 o                         
   9  -6   3          3.04          5.48         5.93 o                         
  10  -6   3         40.14         19.88         8.66 o                         
 -10  -5   3         21.25         21.44         6.80 o                         
  -9  -5   3        294.67        333.75        18.43 o                         
  -8  -5   3        255.40        241.05        15.81 o                         
  -7  -5   3         38.68         37.76         3.24 o                         
  -6  -5   3          4.10          3.83         4.20 o                         
  -5  -5   3          0.64         -1.68         3.57 o                         
  -4  -5   3        341.90        333.65        10.48 o                         
  -3  -5   3       1777.53       1888.42        41.43 o                         
  -2  -5   3          2.06         -2.39         2.69 o                         
  -1  -5   3         75.42         75.51         3.43 o                         
   0  -5   3       3458.18       3707.36       119.96 o                         
   1  -5   3       2767.51       2866.61        68.52 o                         
   2  -5   3        242.60        250.63         8.06 o                         
   3  -5   3       1308.21       1348.70        33.30 o                         
   4  -5   3        816.06        823.46        19.05 o                         
   5  -5   3         43.63         47.33         3.37 o                         
   6  -5   3         86.64         83.11         4.94 o                         
   7  -5   3         24.32         24.04         4.20 o                         
   8  -5   3         50.09         42.44         4.88 o                         
   9  -5   3         10.04          6.77         5.31 o                         
  10  -5   3         29.88         24.24         6.39 o                         
  11  -5   3          0.03         -7.16         7.55 o                         
 -10  -4   3          6.39          6.04         5.18 o                         
  -9  -4   3        113.86        113.48         6.12 o                         
  -8  -4   3         91.19        111.86         5.54 o                         
  -7  -4   3         69.76         73.20         4.50 o                         
  -6  -4   3        785.87        774.43        16.77 o                         
  -5  -4   3        649.60        645.29        17.40 o                         
  -4  -4   3       1142.80       1175.22        42.64 o                         
  -3  -4   3        154.41        141.80         5.51 o                         
  -2  -4   3       3938.66       4119.35       107.64 o                         
  -1  -4   3         47.00         32.16         2.92 o                         
   0  -4   3       2174.67       2050.75        47.91 o                         
   1  -4   3       2729.96       2810.64        61.50 o                         
   2  -4   3        648.24        638.80        16.48 o                         
   3  -4   3        329.61        302.69         8.16 o                         
   4  -4   3        312.21        345.08         9.28 o                         
   5  -4   3         13.81         11.19         3.04 o                         
   6  -4   3         59.55         48.23         4.31 o                         
   7  -4   3         71.66         71.03         4.47 o                         
   8  -4   3        237.99        272.44        10.26 o                         
   9  -4   3          0.26         -4.57         4.57 o                         
  10  -4   3          0.73          2.15         5.22 o                         
  11  -4   3          6.11          7.52         6.62 o                         
 -11  -3   3          1.39          1.72         9.46 o                         
 -10  -3   3         85.24         95.21         6.24 o                         
  -9  -3   3         43.58         36.30         4.46 o                         
  -8  -3   3        801.64        907.24        21.67 o                         
  -7  -3   3          3.52          8.35         3.18 o                         
  -6  -3   3         23.05         14.15         2.21 o                         
  -5  -3   3         36.04         47.78         2.99 o                         
  -4  -3   3        880.03        936.90        21.42 o                         
  -3  -3   3       1447.52       1483.45        38.60 o                         
  -2  -3   3       1073.60        955.73        31.34 o                         
  -1  -3   3       6325.15       6130.51       131.65 o                         
   0  -3   3       3417.56       3315.10       108.86 o                         
   1  -3   3          1.22          6.98         1.24 o                         
   2  -3   3        325.90        250.10         7.57 o                         
   3  -3   3       3409.20       3360.93        94.38 o                         
   4  -3   3       3789.00       3871.22        93.55 o                         
   5  -3   3       1689.51       1649.77        36.45 o                         
   6  -3   3        488.33        525.20        13.30 o                         
   7  -3   3          1.15         -3.18         3.41 o                         
   8  -3   3          1.89          5.61         4.93 o                         
   9  -3   3        131.17        145.58         6.74 o                         
  10  -3   3          0.02         -2.32         4.78 o                         
  11  -3   3          8.87          1.79         5.62 o                         
 -11  -2   3          0.37          8.55        10.45 o                         
 -10  -2   3          3.81          1.20        17.08 o                         
  -9  -2   3          4.93         -2.70         6.22 o                         
  -8  -2   3         11.34          6.84         3.30 o                         
  -7  -2   3         60.47         65.98         4.11 o                         
  -6  -2   3         18.38         20.87         2.79 o                         
  -5  -2   3       2754.39       2789.38        55.18 o                         
  -4  -2   3        807.74        841.33        17.17 o                         
  -3  -2   3        615.05        584.16        13.33 o                         
  -2  -2   3       3647.46       3335.71        76.14 o                         
  -1  -2   3       3431.73       3191.04        62.66 o                         
   0  -2   3       1287.79       1344.96        59.01 o                         
   1  -2   3       1127.75       1051.50        20.92 o                         
   2  -2   3        226.33        235.73         7.60 o                         
   3  -2   3          0.22         -2.25         2.62 o                         
   4  -2   3        596.94        647.64        19.94 o                         
   5  -2   3        454.34        501.90        14.34 o                         
   6  -2   3        990.01       1038.90        28.69 o                         
   7  -2   3        538.59        578.49        16.30 o                         
   8  -2   3         88.80         77.56         6.05 o                         
   9  -2   3          1.32         -3.04         3.72 o                         
  10  -2   3         76.44         74.54         5.31 o                         
  11  -2   3         13.87         -5.58         9.87 o                         
 -11  -1   3          9.40          0.14         9.63 o                         
 -10  -1   3          1.60        -12.26        12.66 o                         
  -9  -1   3          1.59         16.67         5.67 o                         
  -8  -1   3        280.93        289.43        13.24 o                         
  -7  -1   3         10.29         13.66         4.51 o                         
  -6  -1   3        217.24        227.96         7.08 o                         
  -5  -1   3         48.05         64.99         2.78 o                         
  -4  -1   3          6.07          7.41         1.59 o                         
  -3  -1   3       2005.82       2079.78        41.05 o                         
  -2  -1   3         44.80         52.60         2.78 o                         
  -1  -1   3       5098.79       4690.38       100.62 o                         
   0  -1   3       3612.45       3435.95        82.59 o                         
   1  -1   3       5334.01       4996.33       169.76 o                         
   2  -1   3       6684.06       6103.73       170.03 o                         
   3  -1   3       1057.26       1090.83        37.47 o                         
   4  -1   3        174.24        157.54         6.71 o                         
   5  -1   3       4482.56       4541.34       125.21 o                         
   6  -1   3       1068.24       1142.18        31.98 o                         
   7  -1   3        399.53        378.46        14.10 o                         
   8  -1   3          0.48          0.57         4.90 o                         
   9  -1   3        180.59        182.00        10.01 o                         
  10  -1   3         19.51         15.35        11.94 o                         
  11  -1   3          2.14          0.70         8.59 o                         
 -11   0   3         27.43         -0.53         9.72 o                         
 -10   0   3         15.63         11.65        10.25 o                         
  -9   0   3        167.76        152.10         9.32 o                         
  -8   0   3          0.67          1.92         6.20 o                         
  -7   0   3          5.23          5.68         4.49 o                         
  -6   0   3        168.10        168.46         6.95 o                         
  -5   0   3        752.32        748.18        26.46 o                         
  -4   0   3        155.77        195.64         7.33 o                         
  -3   0   3        143.28        117.31         4.21 o                         
  -2   0   3       2530.39       2387.73        66.49 o                         
  -1   0   3       2127.97       2143.89        42.21 o                         
   0   0   3       2653.50       2216.65       213.21 o                         
   1   0   3       1399.57       1433.02        40.05 o                         
   2   0   3       7176.70       6695.58       185.57 o                         
   3   0   3       2419.05       2495.17        60.45 o                         
   4   0   3        394.93        381.09        11.06 o                         
   5   0   3        108.59        105.63         8.10 o                         
   6   0   3          2.12         -0.83         3.68 o                         
   7   0   3        137.63        120.69         8.74 o                         
   8   0   3        170.78        148.41         8.31 o                         
   9   0   3        136.87        144.37         8.96 o                         
  10   0   3         13.23         13.37         7.47 o                         
  11   0   3          1.45         -5.93        12.26 o                         
 -11   1   3         27.78         30.36        13.83 o                         
 -10   1   3          4.92          2.16         9.65 o                         
  -9   1   3         37.77         35.64         5.89 o                         
  -8   1   3         25.62         40.00         6.22 o                         
  -7   1   3          7.31          6.45         2.99 o                         
  -6   1   3        553.10        551.31        17.44 o                         
  -5   1   3       7983.31       7882.53       202.57 o                         
  -4   1   3        426.61        442.81        10.59 o                         
  -3   1   3       5710.02       5459.18       117.25 o                         
   0   1   3         24.48         11.72         1.68 o                         
   2   1   3        629.61        637.04        22.21 o                         
   3   1   3       4359.75       3964.96        95.50 o                         
   4   1   3        291.33        300.07        10.90 o                         
   5   1   3       3738.27       3553.65        99.52 o                         
   6   1   3       2152.11       2252.68        64.00 o                         
   7   1   3        211.01        225.28        11.26 o                         
   8   1   3         59.09         67.92         6.90 o                         
   9   1   3        316.87        331.65        20.69 o                         
  10   1   3         46.79         65.67         9.22 o                         
  11   1   3        129.31        136.94        13.29 o                         
 -11   2   3          0.79          4.73         5.78 o                         
 -10   2   3         30.73          7.45         9.36 o                         
  -9   2   3         64.49         76.38         5.31 o                         
  -8   2   3        275.60        274.19         9.40 o                         
  -7   2   3        143.10        138.92         7.97 o                         
  -6   2   3        180.00        173.81         8.12 o                         
  -5   2   3       8606.03       8326.21       239.94 o                         
  -4   2   3        492.04        520.63        12.46 o                         
  -3   2   3          5.85          5.13         1.83 o                         
  -2   2   3       5317.76       5117.95       108.70 o                         
  -1   2   3       5087.37       4799.42       115.44 o                         
   0   2   3         19.22         14.92         2.92 o                         
   2   2   3      13755.00      12356.02       419.58 o                         
   3   2   3       1018.13       1059.12        23.43 o                         
   4   2   3        299.05        346.12        17.64 o                         
   5   2   3        399.85        430.78        14.55 o                         
   6   2   3        424.96        394.15        14.19 o                         
   7   2   3         10.48         10.58         4.91 o                         
   8   2   3        336.00        361.30        15.54 o                         
   9   2   3        179.85        164.37         9.54 o                         
  10   2   3          3.08         -5.50         8.04 o                         
  11   2   3         12.50         -2.05         7.04 o                         
 -11   3   3          1.09         -4.84        11.05 o                         
 -10   3   3          4.17         -0.81         4.93 o                         
  -9   3   3         82.01         67.71         4.76 o                         
  -8   3   3        414.01        422.78        12.17 o                         
  -7   3   3        313.49        279.44         9.18 o                         
  -6   3   3         44.25         43.96         3.38 o                         
  -5   3   3       2801.94       2910.75        70.79 o                         
  -4   3   3        133.92        136.52         9.71 o                         
  -3   3   3        491.66        422.77        10.02 o                         
  -2   3   3        845.18        802.03        18.75 o                         
  -1   3   3       3897.72       3986.99        96.08 o                         
   0   3   3       4641.41       4307.58       103.66 o                         
   1   3   3       2487.47       2299.13        64.42 o                         
   2   3   3       5054.14       5259.17       146.04 o                         
   3   3   3        515.90        515.42        13.79 o                         
   4   3   3          6.01          5.05         2.82 o                         
   5   3   3         77.32         65.40         3.88 o                         
   6   3   3        403.86        370.92        13.83 o                         
   7   3   3        115.91        108.05         7.13 o                         
   8   3   3        397.33        390.66        16.66 o                         
   9   3   3         34.87         47.43         7.56 o                         
  10   3   3          0.54         -4.31         6.66 o                         
  11   3   3          0.57          1.27        13.67 o                         
 -11   4   3          3.92         -7.66         7.66 o                         
 -10   4   3          1.84         -3.80         6.70 o                         
  -9   4   3          9.59          8.59         4.48 o                         
  -8   4   3         85.18         67.35         4.90 o                         
  -7   4   3       1437.89       1455.33        32.95 o                         
  -6   4   3          4.98          2.07         3.30 o                         
  -5   4   3        227.36        243.88         7.94 o                         
  -4   4   3         80.70         98.34         4.88 o                         
  -3   4   3       1912.13       2110.06        46.12 o                         
  -2   4   3       3158.83       3322.61        65.59 o                         
  -1   4   3        649.79        670.76        15.67 o                         
   0   4   3       3816.74       3937.24       109.70 o                         
   1   4   3        154.74        172.04        17.33 o                         
   2   4   3       4458.49       4855.24       135.29 o                         
   3   4   3       1663.22       1542.14        43.97 o                         
   4   4   3        342.90        288.88         9.40 o                         
   5   4   3        262.77        256.57         7.98 o                         
   6   4   3         66.62         55.71         4.70 o                         
   7   4   3          1.04         -4.52         4.52 o                         
   8   4   3          1.40         -0.95         5.34 o                         
   9   4   3          8.04          2.30         5.74 o                         
  10   4   3          0.46         -5.82         6.83 o                         
 -11   5   3          1.05          4.23         8.23 o                         
 -10   5   3          1.79          9.04         5.71 o                         
  -9   5   3         37.34         27.49         5.40 o                         
  -8   5   3         59.53         67.05         5.66 o                         
  -7   5   3         22.75         40.34         4.50 o                         
  -6   5   3        257.48        259.41        10.44 o                         
  -5   5   3         65.14         78.40         4.15 o                         
  -4   5   3         14.39         13.71         3.09 o                         
  -3   5   3        257.79        230.19         8.20 o                         
  -2   5   3       1137.66       1212.60        30.49 o                         
  -1   5   3        850.40        803.09        25.87 o                         
   0   5   3         11.11         10.54         4.67 o                         
   1   5   3          4.76          2.85         5.13 o                         
   2   5   3        620.32        459.59        13.02 o                         
   3   5   3         15.49         13.98         5.11 o                         
   4   5   3        683.97        652.90        17.69 o                         
   5   5   3        132.16        121.17        10.58 o                         
   6   5   3        389.00        382.27        14.64 o                         
   7   5   3        154.94        163.55         9.59 o                         
   8   5   3         68.03         76.28         9.65 o                         
   9   5   3         12.08         14.11        10.15 o                         
  10   5   3         15.86          6.27         7.51 o                         
 -10   6   3         10.97          1.88        11.93 o                         
  -9   6   3          9.55         25.01         5.83 o                         
  -8   6   3          3.10          6.74         5.21 o                         
  -7   6   3        142.99        148.33         6.68 o                         
  -6   6   3         68.89         73.91         6.82 o                         
  -5   6   3         19.56         19.34         3.78 o                         
  -4   6   3        164.17        174.16         8.91 o                         
  -3   6   3       1107.76       1079.05        24.61 o                         
  -2   6   3       1606.70       1652.30        41.18 o                         
  -1   6   3       1107.76       1142.30        29.13 o                         
   0   6   3        692.56        742.27        22.40 o                         
   1   6   3        139.85        108.73         5.77 o                         
   2   6   3       2691.19       2692.00        66.65 o                         
   3   6   3         96.38         78.52         4.11 o                         
   4   6   3        311.93        322.75        10.00 o                         
   5   6   3        484.42        518.39        17.84 o                         
   6   6   3        478.26        507.06        25.91 o                         
   7   6   3        180.17        178.74        10.79 o                         
   8   6   3          1.35         20.52         7.73 o                         
   9   6   3         60.69         65.07         8.83 o                         
 -10   7   3          1.17         10.84         8.67 o                         
  -9   7   3          0.20         -6.65         6.65 o                         
  -8   7   3         10.20          3.72         5.99 o                         
  -7   7   3         94.58         94.13         6.27 o                         
  -6   7   3          7.30          7.67         3.87 o                         
  -5   7   3         19.17         18.44         4.80 o                         
  -4   7   3         28.18         24.63         3.30 o                         
  -3   7   3         33.42         32.61         4.67 o                         
  -2   7   3        106.45         95.48         8.95 o                         
  -1   7   3        419.71        425.22        13.68 o                         
   0   7   3        362.96        366.87        18.05 o                         
   1   7   3        825.56        811.03        24.80 o                         
   2   7   3        339.48        301.89        12.10 o                         
   3   7   3         11.29         12.90         3.69 o                         
   4   7   3        346.30        369.96        11.42 o                         
   5   7   3        172.12        170.69         7.38 o                         
   6   7   3         12.79         11.43         5.11 o                         
   7   7   3         70.64         61.30         5.42 o                         
   8   7   3         65.08         66.99         8.73 o                         
   9   7   3         10.14         -0.99        16.25 o                         
  -9   8   3          9.42          7.67         7.47 o                         
  -8   8   3          5.16          8.80         6.08 o                         
  -7   8   3          1.30          1.72         5.44 o                         
  -6   8   3         12.17          2.58         4.80 o                         
  -5   8   3        220.10        226.72        11.46 o                         
  -4   8   3         25.96         15.34         5.17 o                         
  -3   8   3          4.73          1.11         5.77 o                         
  -2   8   3        486.81        521.47        17.47 o                         
  -1   8   3          4.11          3.44         6.71 o                         
   0   8   3        329.37        377.01        19.54 o                         
   1   8   3       1015.81       1015.64        30.88 o                         
   2   8   3       1790.45       1757.11        44.23 o                         
   3   8   3          0.35         -0.43         4.03 o                         
   4   8   3         19.74         33.65         4.78 o                         
   5   8   3        172.07        186.46         8.61 o                         
   6   8   3          0.04         -1.29         5.06 o                         
   7   8   3         53.31         57.84         6.33 o                         
   8   8   3         34.42         41.25         6.42 o                         
  -8   9   3          0.17         -8.25         8.25 o                         
  -7   9   3         10.47          6.52         6.78 o                         
  -6   9   3         22.06         20.88         5.14 o                         
  -5   9   3         37.04         51.02        10.11 o                         
  -4   9   3        325.22        335.73        14.32 o                         
  -3   9   3        388.55        402.98        15.05 o                         
  -2   9   3        177.02        179.42        13.09 o                         
  -1   9   3        143.66        136.94        14.03 o                         
   0   9   3        226.81        249.47        46.92 o                         
   1   9   3        149.05        147.17        10.33 o                         
   2   9   3        343.78        396.90        14.17 o                         
   3   9   3          0.72          5.65         4.52 o                         
   4   9   3        217.73        187.27         8.47 o                         
   5   9   3         56.33         73.36         7.53 o                         
   6   9   3        177.71        178.92        12.36 o                         
   7   9   3          3.84         23.54        15.17 o                         
  -7  10   3          2.87         10.15         5.42 o                         
  -6  10   3         35.49         20.67         8.26 o                         
  -5  10   3         80.60         95.44         8.38 o                         
  -4  10   3          0.47         -4.53         7.22 o                         
  -3  10   3         59.64         71.28         7.74 o                         
  -2  10   3         66.08         67.22         7.28 o                         
  -1  10   3        318.65        317.48        17.87 o                         
   0  10   3          8.20          1.89         6.41 o                         
   1  10   3          8.39          2.42         9.46 o                         
   2  10   3         89.12         93.61         6.07 o                         
   3  10   3         10.25          8.19         5.63 o                         
   4  10   3         53.52         57.24         6.52 o                         
   5  10   3        109.87        111.27         8.47 o                         
  -5  11   3          1.83          0.19        30.34 o                         
  -4  11   3         53.00         49.42        21.02 o                         
  -3  11   3         31.39         21.27         9.74 o                         
  -2  11   3          3.53          2.41         7.91 o                         
  -1  11   3         18.99          8.73         7.93 o                         
   0  11   3          0.76         -8.19         8.19 o                         
   1  11   3         64.74         61.73         9.01 o                         
   2  11   3         27.27         36.11         7.52 o                         
   3  11   3          0.23          2.48         6.41 o                         
  -3 -11   4         44.18         39.39         5.93 o                         
  -2 -11   4          0.14         -4.16         4.16 o                         
  -1 -11   4         82.00         71.38         8.11 o                         
   0 -11   4         22.28         12.72         7.23 o                         
   1 -11   4         39.96         57.18        11.00 o                         
   2 -11   4         64.80         56.40        11.08 o                         
   3 -11   4          1.17          1.00         7.90 o                         
   4 -11   4          0.70          9.26         8.81 o                         
   5 -11   4          0.61          5.03         8.66 o                         
  -5 -10   4        100.68        110.31         7.17 o                         
  -4 -10   4        161.60        180.31         7.77 o                         
  -3 -10   4          1.42         -0.13         4.72 o                         
  -2 -10   4          0.31          1.31         4.83 o                         
  -1 -10   4          9.65          6.63         6.57 o                         
   0 -10   4          2.13         -6.01         6.01 o                         
   1 -10   4         49.08         51.08        15.44 o                         
   2 -10   4         18.40         16.83         6.22 o                         
   3 -10   4         29.34         28.77         6.15 o                         
   4 -10   4         62.99         75.42         8.45 o                         
   5 -10   4         46.82         43.86         5.69 o                         
   6 -10   4          8.36         -4.05         6.34 o                         
   7 -10   4          1.86         -0.92         9.40 o                         
  -7  -9   4         23.35         17.86         7.32 o                         
  -6  -9   4         14.81         10.80         5.73 o                         
  -5  -9   4         11.07          2.02         5.18 o                         
  -4  -9   4          1.31         -1.43         5.06 o                         
  -3  -9   4         18.16         17.76         4.44 o                         
  -2  -9   4         41.23         25.86         4.30 o                         
  -1  -9   4         23.99         15.51         4.62 o                         
   0  -9   4         23.70         27.43        11.68 o                         
   1  -9   4          8.48          0.66         4.89 o                         
   2  -9   4        116.81        134.36         7.59 o                         
   3  -9   4         40.21         40.47         6.39 o                         
   4  -9   4         84.50         76.77         8.23 o                         
   5  -9   4         14.60         19.10         7.58 o                         
   6  -9   4         12.71         22.13         5.90 o                         
   7  -9   4         21.13         18.52         6.83 o                         
   8  -9   4         39.89         40.61         7.27 o                         
  -8  -8   4          1.40         -1.79         6.56 o                         
  -7  -8   4          0.03          1.48         7.60 o                         
  -6  -8   4        114.50         97.60         5.91 o                         
  -5  -8   4        109.69         96.12         5.55 o                         
  -4  -8   4         45.02         54.54         4.92 o                         
  -3  -8   4         84.94         87.59         6.47 o                         
  -2  -8   4        491.01        510.55        13.89 o                         
  -1  -8   4         96.13         76.31         4.72 o                         
   0  -8   4        580.77        584.44        16.96 o                         
   1  -8   4       1743.40       1771.70        39.78 o                         
   2  -8   4        608.05        604.48        18.10 o                         
   3  -8   4          0.19         -3.25         3.25 o                         
   4  -8   4          3.99          5.50         3.90 o                         
   5  -8   4          0.01         -2.70         4.27 o                         
   6  -8   4          0.28          2.09         4.46 o                         
   7  -8   4         34.94         36.60         5.25 o                         
   8  -8   4        114.60        121.64         8.10 o                         
   9  -8   4         25.62          8.08        10.54 o                         
  -9  -7   4        215.48        247.56        12.02 o                         
  -8  -7   4          3.34          7.81         4.13 o                         
  -7  -7   4         10.32          7.58         4.55 o                         
  -6  -7   4          0.22          3.95         4.09 o                         
  -5  -7   4         20.39         22.62         3.97 o                         
  -4  -7   4         12.12          5.88         5.50 o                         
  -3  -7   4         73.35         63.11         7.07 o                         
  -2  -7   4        278.32        287.41        11.60 o                         
  -1  -7   4       1954.26       1887.23        53.75 o                         
   0  -7   4        918.81        911.88        27.38 o                         
   1  -7   4       1236.54       1231.11        31.39 o                         
   2  -7   4          0.14         -0.18         2.43 o                         
   3  -7   4         23.68         12.17         3.29 o                         
   4  -7   4       1019.93       1063.79        24.80 o                         
   5  -7   4        138.66        122.94         7.88 o                         
   6  -7   4        124.66        123.49         5.37 o                         
   7  -7   4         50.22         56.23         5.07 o                         
   8  -7   4         20.42          8.25         5.32 o                         
   9  -7   4          2.32          9.91         6.07 o                         
  10  -7   4          1.28          0.99        17.08 o                         
  -9  -6   4        103.28        113.68         7.67 o                         
  -8  -6   4          4.13          0.90         3.60 o                         
  -7  -6   4          0.02          0.36         3.88 o                         
  -6  -6   4        209.42        225.58         8.90 o                         
  -5  -6   4         69.24         74.62         4.92 o                         
  -4  -6   4        473.87        468.78        13.85 o                         
  -3  -6   4       4844.61       4764.03       104.92 o                         
  -2  -6   4          0.51         -3.04         3.04 o                         
  -1  -6   4        633.96        627.34        14.93 o                         
   0  -6   4        519.60        526.71        14.57 o                         
   1  -6   4          0.01          3.68         2.97 o                         
   2  -6   4        864.91        928.48        27.33 o                         
   3  -6   4       2225.20       2369.65        66.87 o                         
   4  -6   4         13.58         13.98         3.27 o                         
   5  -6   4        624.08        652.76        14.89 o                         
   6  -6   4        149.97        189.21         7.52 o                         
   7  -6   4          0.26         -1.23         4.66 o                         
   8  -6   4        185.13        148.82         7.03 o                         
   9  -6   4         15.97         16.90         6.16 o                         
  10  -6   4          1.25          2.05         8.05 o                         
 -10  -5   4         23.22         28.76         9.57 o                         
  -9  -5   4         11.37         17.89         9.40 o                         
  -8  -5   4        370.92        420.60        14.78 o                         
  -7  -5   4        136.26        169.96         6.34 o                         
  -6  -5   4       1508.93       1551.15        39.07 o                         
  -5  -5   4        115.45        110.18         5.21 o                         
  -4  -5   4         27.65         25.29         3.34 o                         
  -3  -5   4        561.47        581.15        13.99 o                         
  -2  -5   4        510.52        444.92        12.48 o                         
  -1  -5   4        133.30        156.07         7.17 o                         
   0  -5   4        542.54        568.77        15.28 o                         
   1  -5   4        589.96        663.12        17.46 o                         
   2  -5   4       2829.99       2992.66        72.51 o                         
   3  -5   4         17.41         14.24         2.42 o                         
   4  -5   4       1127.33       1118.97        25.25 o                         
   5  -5   4          0.01         -2.86         2.86 o                         
   6  -5   4        197.52        210.92         7.66 o                         
   7  -5   4          0.37          1.39         4.14 o                         
   8  -5   4          3.69          7.10         4.72 o                         
   9  -5   4          8.63          1.69         5.38 o                         
  10  -5   4          1.68         -7.23         7.23 o                         
  11  -5   4         12.40         23.17        10.86 o                         
 -10  -4   4          0.81          1.00         5.52 o                         
  -9  -4   4         38.43         47.59         4.95 o                         
  -8  -4   4          3.04          8.00         3.67 o                         
  -7  -4   4        488.10        510.28        11.17 o                         
  -6  -4   4        112.56        104.25         4.45 o                         
  -5  -4   4        159.85        179.80         6.54 o                         
  -4  -4   4         38.67         29.92         2.76 o                         
  -3  -4   4         71.97         74.35         3.09 o                         
  -2  -4   4       1771.12       1683.32        41.27 o                         
  -1  -4   4       3187.32       3433.95        84.21 o                         
   0  -4   4       5514.55       5464.69       163.18 o                         
   1  -4   4       4611.48       4290.47       140.04 o                         
   2  -4   4       1064.22       1078.88        26.63 o                         
   3  -4   4        898.23        885.74        20.01 o                         
   4  -4   4        674.44        652.33        18.88 o                         
   5  -4   4          6.68          2.44         3.14 o                         
   6  -4   4         41.63         41.53         3.88 o                         
   7  -4   4          7.36          8.11         3.80 o                         
   8  -4   4        123.87        127.09         5.95 o                         
   9  -4   4        176.83        162.56         8.35 o                         
  10  -4   4         33.58         24.16         5.56 o                         
  11  -4   4          0.52         -3.07         6.45 o                         
 -11  -3   4          2.38          4.39         9.59 o                         
 -10  -3   4         22.73         12.55         9.92 o                         
  -9  -3   4         56.58         49.63         4.53 o                         
  -8  -3   4         27.01         36.84         3.78 o                         
  -7  -3   4        403.06        382.26        10.04 o                         
  -6  -3   4          0.04          2.04         2.06 o                         
  -5  -3   4       3182.29       3207.23        58.75 o                         
  -4  -3   4        649.80        692.90        16.03 o                         
  -3  -3   4        354.40        296.04         8.68 o                         
  -2  -3   4       3701.86       3593.32        70.73 o                         
  -1  -3   4       1957.42       1872.41        37.05 o                         
   0  -3   4       2905.64       2575.12        74.67 o                         
   1  -3   4       2398.16       2296.56        65.95 o                         
   2  -3   4       6928.95       6420.98       148.94 o                         
   3  -3   4        773.31        753.37        21.50 o                         
   4  -3   4       3182.56       3265.70        89.60 o                         
   5  -3   4          0.05          1.42         3.19 o                         
   6  -3   4         10.81          4.62         3.20 o                         
   7  -3   4        136.02        123.04         5.48 o                         
   8  -3   4        165.30        159.00         9.32 o                         
   9  -3   4         14.97          8.27         4.19 o                         
  10  -3   4          7.19          1.33         4.78 o                         
  11  -3   4          0.66          1.79         7.01 o                         
 -11  -2   4         35.91         35.29         9.57 o                         
 -10  -2   4         20.43         23.02         7.93 o                         
  -9  -2   4          5.03          3.97         5.73 o                         
  -8  -2   4          0.02          6.95         8.48 o                         
  -7  -2   4         15.77         10.52         2.70 o                         
  -6  -2   4          2.95          1.55         1.89 o                         
  -5  -2   4        445.70        489.18        10.67 o                         
  -4  -2   4       2344.43       2251.09        41.26 o                         
  -3  -2   4       1780.06       1790.50        32.82 o                         
  -2  -2   4        199.97        191.43         6.28 o                         
  -1  -2   4          0.26          0.08         1.40 o                         
   0  -2   4       3582.85       3526.48        75.90 o                         
   1  -2   4       1862.57       1952.38        52.61 o                         
   2  -2   4        574.21        567.31        18.44 o                         
   3  -2   4        338.67        357.48        17.14 o                         
   4  -2   4         21.63         10.19         2.86 o                         
   5  -2   4       1403.30       1529.44        38.01 o                         
   6  -2   4        876.24        878.37        20.48 o                         
   7  -2   4        276.02        309.13        16.51 o                         
   8  -2   4        128.32        116.13         8.42 o                         
   9  -2   4        168.27        153.10         7.42 o                         
  10  -2   4          0.28         -4.34         4.34 o                         
  11  -2   4         54.81         58.52         9.10 o                         
 -11  -1   4          0.98         -9.39         9.39 o                         
 -10  -1   4          8.71          6.46         9.95 o                         
  -9  -1   4         85.47         53.87         6.76 o                         
  -8  -1   4        362.27        358.63        14.88 o                         
  -7  -1   4        322.52        356.21        13.64 o                         
  -6  -1   4       1444.68       1489.53        36.90 o                         
  -5  -1   4       1607.07       1786.59        43.76 o                         
  -4  -1   4        239.76        175.15         7.54 o                         
  -3  -1   4         94.17         85.81         2.99 o                         
  -2  -1   4       3492.40       3309.13        71.18 o                         
  -1  -1   4       9725.37       8691.85       294.96 o                         
   0  -1   4       1280.60       1372.83        38.36 o                         
   1  -1   4          3.24         12.62         1.98 o                         
   2  -1   4       4951.30       4619.07       128.27 o                         
   3  -1   4      11026.91      10160.27       243.84 o                         
   4  -1   4        802.29        897.48        27.64 o                         
   5  -1   4        214.74        220.06         8.50 o                         
   6  -1   4        565.93        602.53        14.69 o                         
   7  -1   4          1.10          1.09         3.13 o                         
   8  -1   4        155.24        145.23         7.26 o                         
   9  -1   4          5.85          7.56         8.11 o                         
  10  -1   4          0.22          4.46        14.43 o                         
  11  -1   4         19.34         38.95         7.99 o                         
 -10   0   4         50.45         40.87        10.92 o                         
  -9   0   4         39.51         34.34         6.32 o                         
  -8   0   4        268.70        304.58        13.74 o                         
  -7   0   4        571.13        563.79        17.85 o                         
  -6   0   4        184.82        166.78         5.87 o                         
  -5   0   4        314.72        296.30         9.27 o                         
  -4   0   4         30.85         30.39         2.46 o                         
  -3   0   4       3242.78       3118.53        86.97 o                         
  -2   0   4       4683.72       4445.42       109.50 o                         
  -1   0   4       4986.82       4410.03       127.76 o                         
   0   0   4       3005.32       2848.29        55.97 o                         
   1   0   4         32.19         31.94         2.48 o                         
   2   0   4       1519.05       1496.40        42.14 o                         
   3   0   4        926.13        943.59        27.25 o                         
   4   0   4        978.89        988.42        28.88 o                         
   5   0   4        268.18        240.81         7.94 o                         
   6   0   4          0.02         -1.98         4.14 o                         
   7   0   4          6.97          9.86         4.66 o                         
   8   0   4         94.17         95.13         7.13 o                         
   9   0   4         23.94         17.89         7.00 o                         
  10   0   4          5.70         15.52         8.16 o                         
  11   0   4          3.64          8.94        11.90 o                         
 -11   1   4         63.53         46.75        10.34 o                         
 -10   1   4          2.83          3.53         8.27 o                         
  -9   1   4          2.00          3.00         4.57 o                         
  -8   1   4        361.38        348.15        14.69 o                         
  -7   1   4        455.21        437.30        13.20 o                         
  -6   1   4         84.10         90.55         4.33 o                         
  -5   1   4          1.31         -0.81         2.75 o                         
  -4   1   4        708.98        721.67        15.07 o                         
  -3   1   4       1704.17       1592.85        42.12 o                         
  -2   1   4       2562.49       2367.25        56.50 o                         
  -1   1   4        809.51        762.84        16.85 o                         
   0   1   4       6695.89       6618.71       317.99 o                         
   2   1   4       1676.08       1579.99        38.34 o                         
   3   1   4       2003.57       2038.54        49.53 o                         
   4   1   4        902.57        867.14        21.87 o                         
   5   1   4         44.69         38.47         4.22 o                         
   6   1   4       3331.76       3419.82        96.17 o                         
   7   1   4        287.31        295.07        12.84 o                         
   8   1   4         92.46         77.78         6.97 o                         
   9   1   4          3.80          3.48         6.58 o                         
  10   1   4         40.77         34.15         7.89 o                         
  11   1   4          5.44         10.60         9.84 o                         
 -11   2   4          1.53          4.93         6.24 o                         
 -10   2   4         10.37          2.11         5.34 o                         
  -9   2   4        158.28        138.40         7.60 o                         
  -8   2   4        872.71        932.31        25.01 o                         
  -7   2   4         74.23         65.66         3.57 o                         
  -6   2   4         43.02         41.07         4.17 o                         
  -5   2   4       6191.44       6141.06       152.72 o                         
  -4   2   4       4713.30       4664.46        91.60 o                         
  -3   2   4       1294.45       1341.18        27.08 o                         
  -1   2   4       2067.32       2100.94        50.83 o                         
   0   2   4       2361.21       2335.17        66.66 o                         
   1   2   4        306.91        286.56        10.41 o                         
   2   2   4      13041.57      11889.53       329.70 o                         
   3   2   4       8216.81       7554.77       209.66 o                         
   4   2   4       1107.73       1113.99        24.74 o                         
   5   2   4       2433.99       2563.26        72.39 o                         
   6   2   4        183.32        208.17        14.63 o                         
   7   2   4         65.95         60.50         5.98 o                         
   8   2   4        146.21        155.97         9.04 o                         
   9   2   4         84.52         74.37         7.99 o                         
  10   2   4          2.24          5.14         7.76 o                         
  11   2   4          5.08         -3.82         9.59 o                         
 -11   3   4         35.14         12.75         6.74 o                         
 -10   3   4          0.77         -2.50         5.67 o                         
  -9   3   4          0.50         -5.27         5.27 o                         
  -8   3   4        419.56        394.85        11.75 o                         
  -7   3   4        227.45        252.27         8.76 o                         
  -6   3   4         12.96         19.97         3.10 o                         
  -5   3   4       2964.00       3040.02        79.32 o                         
  -4   3   4       1269.62       1273.82        25.85 o                         
  -3   3   4       1332.41       1362.08        27.46 o                         
  -2   3   4       1117.77       1275.97        31.50 o                         
  -1   3   4         16.46         18.94         3.35 o                         
   0   3   4       4676.59       4465.96       124.28 o                         
   1   3   4        651.24        676.05        29.51 o                         
   2   3   4          0.15          1.05         3.33 o                         
   3   3   4       2119.88       2248.75        54.67 o                         
   4   3   4        559.11        602.04        15.99 o                         
   5   3   4         10.29         11.15         4.06 o                         
   6   3   4          0.20          2.04         4.55 o                         
   7   3   4          4.29          8.02         5.16 o                         
   8   3   4        173.33        170.37        10.01 o                         
   9   3   4         16.52         26.74         7.18 o                         
  10   3   4        171.92        186.79        11.33 o                         
  11   3   4         80.08         79.52         8.78 o                         
 -11   4   4         12.15         13.53         7.97 o                         
 -10   4   4         54.05         38.69         6.79 o                         
  -9   4   4          4.19          3.66         4.57 o                         
  -8   4   4         31.38         23.00         4.48 o                         
  -7   4   4        250.13        300.24        10.17 o                         
  -6   4   4        214.69        211.88         8.99 o                         
  -5   4   4         87.76         90.75         6.39 o                         
  -4   4   4        130.40        121.29         4.62 o                         
  -3   4   4        145.03        213.60         6.51 o                         
  -2   4   4        354.28        324.94        10.17 o                         
  -1   4   4       1400.40       1610.29        45.89 o                         
   0   4   4       4670.57       4905.51       136.73 o                         
   1   4   4         58.50         51.62         5.01 o                         
   2   4   4        766.49        681.88        20.74 o                         
   3   4   4        227.51        211.96        12.52 o                         
   4   4   4         49.69         41.92         4.14 o                         
   5   4   4          0.30         -0.47         2.99 o                         
   6   4   4       1913.68       1870.08        53.98 o                         
   7   4   4        308.14        295.69        13.84 o                         
   8   4   4        103.90        105.26         6.50 o                         
   9   4   4          1.34         -2.33         6.21 o                         
  10   4   4          0.05         -6.93         6.93 o                         
 -11   5   4          0.60         -5.85         9.43 o                         
 -10   5   4         57.31         62.41        11.45 o                         
  -9   5   4         32.90         31.73         5.63 o                         
  -8   5   4          9.66          6.00         5.81 o                         
  -7   5   4         91.94         90.30         5.40 o                         
  -6   5   4          2.55         -0.33         4.05 o                         
  -5   5   4         56.19         46.75         3.73 o                         
  -4   5   4          3.28         10.04         3.10 o                         
  -3   5   4        183.04        153.99         5.88 o                         
  -2   5   4       1853.44       1928.95        47.50 o                         
  -1   5   4        284.39        291.34        28.35 o                         
   0   5   4         42.71         34.68         5.39 o                         
   1   5   4        110.48         88.63         5.03 o                         
   2   5   4       1171.77       1098.32        32.26 o                         
   3   5   4        873.46        762.62        23.22 o                         
   4   5   4        248.86        208.97         8.60 o                         
   5   5   4        360.05        412.30        13.73 o                         
   6   5   4          9.74          9.35         3.98 o                         
   7   5   4         68.00         82.19         9.48 o                         
   8   5   4        288.37        340.23        13.99 o                         
   9   5   4          2.39         -2.75         6.65 o                         
  10   5   4          2.18          6.79         7.89 o                         
 -10   6   4          0.01         -6.50         6.50 o                         
  -9   6   4         12.84         14.31         5.72 o                         
  -8   6   4          0.88          2.50         5.22 o                         
  -7   6   4          2.11         -4.42         4.42 o                         
  -6   6   4        146.50        128.09         5.77 o                         
  -5   6   4        179.08        170.11         7.73 o                         
  -4   6   4          0.81          3.47         2.95 o                         
  -3   6   4         86.66         62.40         6.17 o                         
  -2   6   4        213.84        223.04         9.05 o                         
  -1   6   4        225.26        149.76        14.22 o                         
   0   6   4        468.17        482.27        20.22 o                         
   1   6   4       1506.55       1529.14        52.76 o                         
   2   6   4       1855.60       1796.93        44.51 o                         
   3   6   4         93.15         94.27         5.08 o                         
   4   6   4         66.61         49.41         4.96 o                         
   5   6   4       1278.61       1281.40        32.90 o                         
   6   6   4         37.13         40.57         6.06 o                         
   7   6   4         93.21         83.31         5.63 o                         
   8   6   4          0.51         13.28        10.20 o                         
   9   6   4          2.35          7.03         8.48 o                         
 -10   7   4          0.93         20.06        19.90 o                         
  -9   7   4          0.01         -0.07         6.69 o                         
  -8   7   4          0.11         -5.49         5.71 o                         
  -7   7   4         26.40         17.77         6.75 o                         
  -6   7   4         48.63         42.66         4.57 o                         
  -5   7   4        741.59        768.23        18.96 o                         
  -4   7   4         83.92         80.01         4.52 o                         
  -3   7   4         80.58         77.15         5.23 o                         
  -2   7   4        604.49        664.24        21.74 o                         
  -1   7   4         49.63         58.99         5.83 o                         
   0   7   4        710.40        746.17        29.42 o                         
   1   7   4         64.96         57.90         4.74 o                         
   2   7   4        824.38        767.35        20.85 o                         
   3   7   4        152.08        180.44         8.73 o                         
   4   7   4         53.56         51.24         4.61 o                         
   5   7   4         11.35         11.37         6.04 o                         
   6   7   4        316.44        310.15        11.36 o                         
   7   7   4          0.38         -2.33         4.86 o                         
   8   7   4        132.77        142.31        10.60 o                         
  -9   8   4          3.32         11.65         8.01 o                         
  -8   8   4         16.93         17.67         9.53 o                         
  -7   8   4         75.93         70.40         8.16 o                         
  -6   8   4         15.60          9.02         4.81 o                         
  -5   8   4          5.00          3.03         5.78 o                         
  -4   8   4        121.34        126.29         6.89 o                         
  -3   8   4        202.99        228.50        18.78 o                         
  -2   8   4        631.20        635.01        21.59 o                         
  -1   8   4        340.82        365.46        15.16 o                         
   0   8   4         73.22         65.72         8.40 o                         
   1   8   4        707.88        743.87        26.74 o                         
   2   8   4        102.95        111.58         8.69 o                         
   3   8   4         17.93         21.09         4.27 o                         
   4   8   4       1008.77        906.57        24.68 o                         
   5   8   4          0.17         -1.64         5.60 o                         
   6   8   4          1.82          5.47         5.38 o                         
   7   8   4          0.03         -1.17         8.24 o                         
   8   8   4         46.45         51.84         6.72 o                         
  -8   9   4          9.84          4.57         9.01 o                         
  -7   9   4          2.16          6.39         5.70 o                         
  -6   9   4         40.36         32.08         4.26 o                         
  -5   9   4         38.15         28.80        16.00 o                         
  -4   9   4         38.13         54.48         7.24 o                         
  -3   9   4          1.37         -6.05         6.05 o                         
  -2   9   4        554.83        586.42        21.25 o                         
  -1   9   4          1.69         -5.65         5.65 o                         
   0   9   4         15.98         19.34         8.05 o                         
   1   9   4          1.42         -5.41         7.13 o                         
   2   9   4         21.03          5.23         8.04 o                         
   3   9   4        133.49        137.65         6.56 o                         
   4   9   4         64.42         47.20         5.42 o                         
   5   9   4         26.07         26.42        11.48 o                         
   6   9   4         22.93         20.45        10.92 o                         
  -6  10   4          3.69         13.04         8.93 o                         
  -5  10   4        109.85        107.28         9.66 o                         
  -4  10   4         13.06          7.90         7.58 o                         
  -3  10   4        149.18        113.28         8.79 o                         
  -2  10   4         95.54        103.96         8.17 o                         
  -1  10   4        161.44        178.72        13.43 o                         
   0  10   4          4.10         12.13         6.75 o                         
   1  10   4         21.61         21.09         9.83 o                         
   2  10   4          0.03          3.29         4.85 o                         
   3  10   4        150.91        149.49         7.36 o                         
   4  10   4         58.35         56.13         6.64 o                         
   5  10   4         96.68        107.67         7.90 o                         
  -5  11   4         12.60          2.88        10.83 o                         
  -4  11   4         70.25         75.92        11.57 o                         
  -3  11   4         12.88          6.72        19.01 o                         
  -2  11   4         66.35         59.05         8.83 o                         
  -1  11   4          2.48         -0.91         8.24 o                         
   0  11   4         78.38         96.43        16.59 o                         
   1  11   4          2.95         -1.59        14.11 o                         
   2  11   4        189.22        207.71        11.98 o                         
   3  11   4         11.36         13.22         6.38 o                         
  -3 -11   5         43.75         49.10         8.62 o                         
  -2 -11   5          6.28          1.89         9.31 o                         
  -1 -11   5         24.64         20.04         8.06 o                         
   0 -11   5         20.51         15.09         7.45 o                         
   1 -11   5         97.43        101.77        11.75 o                         
   2 -11   5        210.75        204.82        11.30 o                         
   3 -11   5          2.08          9.30         7.59 o                         
   4 -11   5          0.49         -7.83         7.83 o                         
   5 -11   5         15.31         15.36         9.38 o                         
  -5 -10   5          0.07          0.00         7.30 o                         
  -4 -10   5         36.35         36.77         6.06 o                         
  -3 -10   5          8.12          3.19         5.78 o                         
  -2 -10   5         24.51         23.94         4.64 o                         
  -1 -10   5         85.83         90.13         7.60 o                         
   0 -10   5         33.97         36.57         7.19 o                         
   1 -10   5         11.10         20.78         6.65 o                         
   2 -10   5          9.96          0.24         9.19 o                         
   3 -10   5         60.08         44.50         7.62 o                         
   4 -10   5          6.68         10.34         6.75 o                         
   5 -10   5          5.59         -3.57         7.62 o                         
   6 -10   5          0.07          2.17         8.69 o                         
   7 -10   5         15.96         33.94        10.53 o                         
  -7  -9   5         40.23         33.47         6.53 o                         
  -6  -9   5          1.56         -5.29         5.29 o                         
  -5  -9   5          1.22         -2.38         4.81 o                         
  -4  -9   5         75.86         77.90         5.45 o                         
  -3  -9   5        145.44        132.39         6.51 o                         
  -2  -9   5        317.00        335.59        13.15 o                         
  -1  -9   5         10.70         17.60         5.40 o                         
   0  -9   5         85.93         81.85         5.39 o                         
   1  -9   5         71.01         60.94         5.08 o                         
   2  -9   5          1.74         -6.20         7.51 o                         
   3  -9   5        713.39        704.49        24.43 o                         
   4  -9   5          0.01          9.98         5.70 o                         
   5  -9   5         86.42         96.57         6.42 o                         
   6  -9   5          1.74          7.90         5.91 o                         
   7  -9   5         14.19          6.43         6.77 o                         
   8  -9   5          7.78          2.34         7.07 o                         
  -8  -8   5          7.13          6.65         5.44 o                         
  -7  -8   5        155.23        169.56         7.91 o                         
  -6  -8   5         11.84         11.86         4.85 o                         
  -5  -8   5        295.74        306.03        11.24 o                         
  -4  -8   5         31.56         43.87         4.51 o                         
  -3  -8   5         17.81         13.44         4.11 o                         
  -2  -8   5         83.49         82.61         6.13 o                         
  -1  -8   5        388.26        411.12        16.16 o                         
   0  -8   5        404.24        410.44        13.52 o                         
   1  -8   5         10.19         28.18         6.43 o                         
   2  -8   5         35.18         37.91         5.39 o                         
   3  -8   5        647.53        713.14        23.89 o                         
   4  -8   5        176.21        161.96         7.11 o                         
   5  -8   5          0.11          0.97         4.52 o                         
   6  -8   5         87.60        109.99         5.59 o                         
   7  -8   5         68.46         73.63         5.72 o                         
   8  -8   5        150.62        152.56         7.91 o                         
   9  -8   5         40.89         36.49         7.69 o                         
  -9  -7   5         14.27          3.79        10.51 o                         
  -8  -7   5          0.49         -4.15         4.15 o                         
  -7  -7   5          9.51         12.09         4.65 o                         
  -6  -7   5        241.23        227.74        15.19 o                         
  -5  -7   5          6.74          3.96         4.19 o                         
  -4  -7   5         35.13         31.55         4.46 o                         
  -3  -7   5         15.53          5.08         4.02 o                         
  -2  -7   5        457.57        445.05        15.32 o                         
  -1  -7   5       1325.81       1374.55        53.91 o                         
   0  -7   5         27.49         25.83         4.71 o                         
   1  -7   5        213.59        213.55         8.81 o                         
   2  -7   5        277.44        267.94         9.88 o                         
   3  -7   5          0.58         -1.97         3.18 o                         
   4  -7   5         45.33         55.96         4.47 o                         
   5  -7   5         88.97         93.14         4.51 o                         
   6  -7   5         52.95         57.60         4.88 o                         
   7  -7   5         86.02         68.70         5.09 o                         
   8  -7   5          0.00         -5.53         5.53 o                         
   9  -7   5          4.42         16.29         6.36 o                         
  -9  -6   5         18.40         24.61         6.21 o                         
  -8  -6   5         10.22          9.17         3.80 o                         
  -7  -6   5        149.18        166.44        11.17 o                         
  -6  -6   5        396.98        382.47        15.12 o                         
  -5  -6   5          7.18          5.94         3.76 o                         
  -4  -6   5       1982.55       1908.99        47.18 o                         
  -3  -6   5        515.68        537.83        13.50 o                         
  -2  -6   5       3085.92       2879.64        84.03 o                         
  -1  -6   5       1409.51       1436.01        37.86 o                         
   0  -6   5        225.12        254.63         8.96 o                         
   1  -6   5        214.29        210.56         8.13 o                         
   2  -6   5       2540.33       2627.59        77.37 o                         
   3  -6   5        146.29        145.72        10.10 o                         
   4  -6   5          1.67          2.09         3.90 o                         
   5  -6   5        119.64        124.10         5.39 o                         
   6  -6   5          7.37         17.50         3.86 o                         
   7  -6   5         47.35         51.47         4.61 o                         
   8  -6   5         90.18         80.27         5.79 o                         
   9  -6   5         11.83          7.30         6.23 o                         
  10  -6   5          6.76          4.21         7.08 o                         
 -10  -5   5          2.55         -8.30         8.30 o                         
  -9  -5   5         36.62         42.44         6.34 o                         
  -8  -5   5          7.53          1.95         5.24 o                         
  -7  -5   5        265.74        285.11         8.54 o                         
  -6  -5   5       1232.32       1218.19        31.21 o                         
  -5  -5   5       2686.47       2607.20        73.49 o                         
  -4  -5   5        618.17        618.01        16.58 o                         
  -3  -5   5        404.33        394.84        10.30 o                         
  -2  -5   5        377.86        375.99         9.84 o                         
  -1  -5   5       3133.87       3255.58        71.63 o                         
   0  -5   5       3653.87       4211.10       140.59 o                         
   1  -5   5       1158.11       1060.51        32.66 o                         
   2  -5   5         41.60         46.24         2.98 o                         
   3  -5   5        125.74        141.25         5.55 o                         
   4  -5   5        339.38        371.79        10.00 o                         
   5  -5   5        282.51        306.90        10.21 o                         
   6  -5   5          0.33         -3.21         3.21 o                         
   7  -5   5          5.38          0.10         4.07 o                         
   8  -5   5        215.24        196.92         8.68 o                         
   9  -5   5         43.66         41.18         5.57 o                         
  10  -5   5          1.25         -2.49         6.16 o                         
 -10  -4   5         19.86         23.74         8.13 o                         
  -9  -4   5        268.29        295.13        11.35 o                         
  -8  -4   5        401.83        432.71        11.63 o                         
  -7  -4   5        159.99        201.45         6.72 o                         
  -6  -4   5         43.41         39.22         4.44 o                         
  -5  -4   5        414.83        383.83        11.03 o                         
  -4  -4   5         14.73         13.13         2.45 o                         
  -3  -4   5        147.51        166.68         5.29 o                         
  -2  -4   5       5512.38       5698.70       124.91 o                         
  -1  -4   5       1317.87       1339.16        29.52 o                         
   0  -4   5        604.04        625.24        16.41 o                         
   1  -4   5         17.07         18.88         3.67 o                         
   2  -4   5       3063.04       3118.51        88.16 o                         
   3  -4   5        266.97        256.28         7.38 o                         
   4  -4   5         19.74         32.56         2.89 o                         
   5  -4   5         42.43         48.53         3.56 o                         
   6  -4   5         75.66         66.63         6.37 o                         
   7  -4   5         18.53         18.45         3.97 o                         
   8  -4   5         54.42         56.11         5.00 o                         
   9  -4   5         26.92         25.87         5.08 o                         
  10  -4   5          3.46          7.34         5.17 o                         
  11  -4   5          1.11         -0.01         7.80 o                         
 -11  -3   5          0.01         -0.37         9.61 o                         
 -10  -3   5          9.65         18.94         7.06 o                         
  -9  -3   5        147.33        150.77         8.18 o                         
  -8  -3   5        177.17        170.89         7.35 o                         
  -7  -3   5         27.92         28.20         2.47 o                         
  -6  -3   5        674.84        717.24        14.24 o                         
  -5  -3   5        296.59        284.41         6.69 o                         
  -4  -3   5       2117.45       2138.28        63.96 o                         
  -3  -3   5        800.83        897.14        22.24 o                         
  -2  -3   5       1925.60       1837.20        48.91 o                         
  -1  -3   5       5317.26       5181.27       101.63 o                         
   0  -3   5        248.43        251.13         7.79 o                         
   1  -3   5         16.81         19.09         2.51 o                         
   2  -3   5       1117.87       1113.93        40.09 o                         
   3  -3   5        395.73        343.27         8.95 o                         
   4  -3   5          4.52          0.55         3.32 o                         
   5  -3   5       1390.63       1407.40        40.56 o                         
   6  -3   5        914.83        937.90        38.49 o                         
   7  -3   5        588.46        618.65        15.70 o                         
   8  -3   5          1.87          1.98         3.98 o                         
   9  -3   5         64.38         47.76         5.51 o                         
  10  -3   5          9.98          6.92         5.35 o                         
  11  -3   5          2.50          2.58         6.04 o                         
 -11  -2   5          0.44          5.34        13.41 o                         
 -10  -2   5        288.35        322.10        15.80 o                         
  -9  -2   5        200.09        198.04        11.06 o                         
  -8  -2   5        119.54        114.30         6.50 o                         
  -7  -2   5         14.18         23.63         3.84 o                         
  -6  -2   5          2.28          4.51         2.08 o                         
  -5  -2   5       3646.16       3741.31        68.32 o                         
  -4  -2   5        834.43        871.00        16.51 o                         
  -3  -2   5         18.91         23.09         2.13 o                         
  -2  -2   5        173.10        166.99         4.68 o                         
  -1  -2   5       1851.30       1977.53        39.02 o                         
   0  -2   5        508.74        539.33        12.30 o                         
   2  -2   5       5110.88       4731.33       119.75 o                         
   3  -2   5       8255.10       7190.48       199.58 o                         
   4  -2   5         58.64         25.23         3.29 o                         
   5  -2   5       1120.73       1172.15        34.94 o                         
   6  -2   5         18.48         19.64         3.99 o                         
   7  -2   5          1.72         10.44         3.61 o                         
   8  -2   5         23.60         28.47         4.31 o                         
   9  -2   5          2.12          6.99         5.00 o                         
  10  -2   5          3.76          2.20         8.31 o                         
  11  -2   5         13.04         -0.36         8.74 o                         
 -11  -1   5          0.94          8.58         8.67 o                         
 -10  -1   5         12.72         17.47         7.64 o                         
  -9  -1   5         10.78          8.91         6.39 o                         
  -8  -1   5         37.66         55.84         5.89 o                         
  -7  -1   5       1051.88       1067.53        27.26 o                         
  -6  -1   5          0.00          3.04         2.68 o                         
  -5  -1   5         16.54         24.99         2.77 o                         
  -4  -1   5       2389.91       2446.81        66.04 o                         
  -3  -1   5       1257.05       1289.18        25.75 o                         
  -2  -1   5       1475.07       1512.92        32.92 o                         
  -1  -1   5       3520.15       3351.69        93.10 o                         
   0  -1   5       2497.16       2382.64        57.40 o                         
   1  -1   5       3079.06       2994.32        83.31 o                         
   2  -1   5        921.77        932.27        23.17 o                         
   3  -1   5        162.07        147.85         7.18 o                         
   4  -1   5       1127.00       1191.35        34.40 o                         
   5  -1   5       1167.86       1134.40        33.19 o                         
   6  -1   5          0.95         -3.60         3.60 o                         
   7  -1   5         33.26         30.36         3.73 o                         
   8  -1   5        529.46        515.68        22.85 o                         
   9  -1   5          3.45         -6.39         6.39 o                         
  10  -1   5        181.42        139.75        12.82 o                         
  11  -1   5         49.23         28.58        12.60 o                         
 -11   0   5          2.33          2.14         9.77 o                         
 -10   0   5          9.62         10.02         7.51 o                         
  -9   0   5        101.39         98.74         8.97 o                         
  -8   0   5         67.99         63.61         8.65 o                         
  -7   0   5          1.20         -0.46         2.63 o                         
  -6   0   5        132.21         95.78         4.79 o                         
  -5   0   5        348.98        345.66         9.95 o                         
  -4   0   5         65.08         71.20         3.54 o                         
  -3   0   5       5916.59       5685.32       122.25 o                         
  -2   0   5       8590.81       7774.36       152.34 o                         
  -1   0   5       2358.19       2237.38        44.09 o                         
   1   0   5       5693.81       5256.41       126.25 o                         
   2   0   5       2758.16       2501.58        69.78 o                         
   3   0   5       5139.97       4676.35       112.66 o                         
   4   0   5       4132.10       4147.05       100.12 o                         
   5   0   5        530.98        447.57        12.57 o                         
   6   0   5         35.66         32.69         2.86 o                         
   7   0   5       1408.32       1383.70        40.75 o                         
   8   0   5        154.55        142.95         8.29 o                         
   9   0   5          0.70         -7.27         7.27 o                         
  10   0   5         12.05         13.28         8.01 o                         
  11   0   5          3.20          3.93         9.88 o                         
 -11   1   5          6.25         -4.45        15.47 o                         
 -10   1   5          1.73         10.47         7.29 o                         
  -9   1   5         19.45         20.79         5.12 o                         
  -8   1   5          3.24          7.40         4.95 o                         
  -7   1   5          3.16          0.53         2.90 o                         
  -6   1   5       1347.50       1357.03        31.37 o                         
  -5   1   5        266.83        232.88        10.83 o                         
  -4   1   5       2862.36       2778.79        90.84 o                         
  -3   1   5        120.32        116.50         4.12 o                         
  -2   1   5      12355.97      11227.07       311.26 o                         
  -1   1   5         54.45         61.08         6.86 o                         
   0   1   5        444.82        443.35        10.22 o                         
   2   1   5       5730.19       5347.02       148.43 o                         
   3   1   5       5964.89       5441.38       130.85 o                         
   4   1   5       1576.20       1453.08        35.81 o                         
   5   1   5          0.04          2.13         3.73 o                         
   6   1   5         17.78         29.02         4.67 o                         
   7   1   5         11.90          9.59         4.86 o                         
   8   1   5        160.15        157.71        12.52 o                         
   9   1   5         17.09         19.80         7.42 o                         
  10   1   5          0.03        -10.50        13.16 o                         
  11   1   5         12.48         17.67        12.72 o                         
 -11   2   5          1.90         -6.21         6.21 o                         
 -10   2   5         19.73          7.23         5.34 o                         
  -9   2   5        131.28        137.52        11.39 o                         
  -8   2   5        409.89        402.65        15.48 o                         
  -7   2   5         29.55         19.27         3.92 o                         
  -6   2   5        448.24        434.56        11.42 o                         
  -5   2   5       3886.98       3937.08       123.03 o                         
  -4   2   5       4118.15       4080.52       105.77 o                         
  -3   2   5          5.35         12.50         2.22 o                         
  -2   2   5        430.98        437.24        10.66 o                         
  -1   2   5        174.69        196.68         5.44 o                         
   0   2   5       3749.08       3504.40       116.76 o                         
   1   2   5      15126.86      12853.60       617.42 o                         
   2   2   5          0.28         -0.25         2.70 o                         
   3   2   5       1073.48       1070.33        26.52 o                         
   4   2   5       5718.03       5526.94       133.25 o                         
   5   2   5         44.57         40.59         4.53 o                         
   6   2   5        149.95        159.46        15.68 o                         
   7   2   5        882.58        907.21        28.27 o                         
   8   2   5         13.01         16.25         6.40 o                         
   9   2   5        109.25        131.12         9.18 o                         
  10   2   5         38.67         43.04         8.93 o                         
  11   2   5          3.57        -10.10        19.15 o                         
 -11   3   5          7.97         -0.51         6.57 o                         
 -10   3   5         26.84         19.98         6.04 o                         
  -9   3   5         29.26         26.05         5.51 o                         
  -8   3   5         13.50         15.79         4.84 o                         
  -7   3   5        183.78        209.37         8.14 o                         
  -6   3   5         72.38         68.67         3.48 o                         
  -5   3   5       3643.46       3616.56        71.49 o                         
  -4   3   5       3320.56       3398.04        73.19 o                         
  -3   3   5       1343.60       1360.63        30.14 o                         
  -2   3   5        107.72        133.11         4.95 o                         
  -1   3   5          7.19          7.82         4.23 o                         
   0   3   5      10625.39       9840.90       334.35 o                         
   1   3   5       2245.17       2176.02        61.13 o                         
   2   3   5       1275.83       1365.03        38.90 o                         
   3   3   5        522.39        710.73        18.29 o                         
   4   3   5        891.03        970.37        21.92 o                         
   5   3   5         32.62         34.27         3.92 o                         
   6   3   5       1149.87       1144.17        34.17 o                         
   7   3   5       1110.35       1128.15        34.39 o                         
   8   3   5         73.30         79.02         7.39 o                         
   9   3   5        210.52        245.03        18.22 o                         
  10   3   5         64.70        101.57         9.93 o                         
  11   3   5          2.14          1.93        22.34 o                         
 -11   4   5         25.00         25.36         8.30 o                         
 -10   4   5        116.22        128.57         8.23 o                         
  -9   4   5         22.15         13.77         5.81 o                         
  -8   4   5         26.99         23.32         4.31 o                         
  -7   4   5       2157.11       2195.77        48.65 o                         
  -6   4   5         13.77         13.85         3.78 o                         
  -5   4   5        271.49        275.13         7.80 o                         
  -4   4   5        695.79        741.37        15.88 o                         
  -3   4   5       3471.26       3460.02        68.50 o                         
  -2   4   5         34.68         37.27         3.56 o                         
  -1   4   5       1602.87       1500.87        42.89 o                         
   0   4   5        164.86        166.99         8.26 o                         
   1   4   5         86.39        146.79         9.75 o                         
   2   4   5         12.83         12.25         3.40 o                         
   3   4   5        446.62        475.66        15.17 o                         
   4   4   5        107.54        101.45         6.06 o                         
   5   4   5         70.09         64.89         4.15 o                         
   6   4   5        730.51        697.22        19.03 o                         
   7   4   5         23.03         19.14         7.95 o                         
   8   4   5         11.84         11.86         6.75 o                         
   9   4   5          2.13          3.30         6.12 o                         
  10   4   5          0.19          7.16         7.63 o                         
 -10   5   5          5.56          1.68         7.50 o                         
  -9   5   5        298.09        289.91        15.22 o                         
  -8   5   5         99.81         99.56         5.79 o                         
  -7   5   5         11.09         21.27         4.43 o                         
  -6   5   5         43.37         50.65         4.16 o                         
  -5   5   5        227.20        255.76         8.75 o                         
  -4   5   5        615.47        663.62        16.10 o                         
  -3   5   5        332.87        383.15         9.33 o                         
  -2   5   5        659.05        634.96        19.41 o                         
  -1   5   5        575.41        664.02        21.88 o                         
   0   5   5       1149.26       1260.28        36.60 o                         
   1   5   5        998.49        877.15        26.20 o                         
   2   5   5          1.78         -2.36         3.75 o                         
   3   5   5        500.83        480.37        16.16 o                         
   4   5   5        465.00        448.16        13.38 o                         
   5   5   5        281.23        319.47        11.89 o                         
   6   5   5          0.57          2.58         4.11 o                         
   7   5   5          2.10          6.14         7.23 o                         
   8   5   5          8.21         10.84         5.91 o                         
   9   5   5          0.88         -6.86         6.86 o                         
  10   5   5         17.30         15.84         8.24 o                         
 -10   6   5          1.71          1.68         9.15 o                         
  -9   6   5          0.27         -2.47         6.96 o                         
  -8   6   5         67.09         68.24         5.89 o                         
  -7   6   5          1.27         -2.16         5.03 o                         
  -6   6   5         14.60         14.04         4.71 o                         
  -5   6   5        383.19        391.64        11.68 o                         
  -4   6   5        310.75        348.14         9.99 o                         
  -3   6   5        316.61        339.78        11.46 o                         
  -2   6   5          8.94          0.00         5.51 o                         
  -1   6   5         19.64         36.52         4.99 o                         
   0   6   5        882.80        838.15        31.60 o                         
   1   6   5       1012.00       1076.67        45.37 o                         
   2   6   5        551.47        467.98        18.98 o                         
   3   6   5          3.73          7.04         4.80 o                         
   4   6   5         75.41         74.89         5.26 o                         
   5   6   5        762.52        792.55        21.83 o                         
   6   6   5        385.76        374.93        13.12 o                         
   7   6   5          0.14         -4.73         4.73 o                         
   8   6   5        109.44        107.35         9.54 o                         
   9   6   5          3.11         10.24         8.68 o                         
  -9   7   5          4.25         -5.03         8.98 o                         
  -8   7   5         72.29         66.38         7.69 o                         
  -7   7   5         15.60         17.68         6.27 o                         
  -6   7   5          3.62          1.54         4.15 o                         
  -5   7   5         28.61         35.72         4.04 o                         
  -4   7   5        152.27        153.46         7.79 o                         
  -3   7   5        443.25        469.10        16.85 o                         
  -2   7   5        210.05        223.05        11.14 o                         
  -1   7   5         26.91         23.29         4.88 o                         
   0   7   5         88.10         71.91         7.86 o                         
   1   7   5          0.23         -0.87         3.65 o                         
   2   7   5        811.07        815.48        25.32 o                         
   3   7   5         40.65         36.07         4.78 o                         
   4   7   5        635.00        629.55        20.26 o                         
   5   7   5        406.10        395.85        12.50 o                         
   6   7   5         44.87         35.16         5.62 o                         
   7   7   5         67.41         65.43         6.15 o                         
   8   7   5         14.58         13.46         9.82 o                         
  -9   8   5         21.67         30.02         8.96 o                         
  -8   8   5          2.38         24.19         7.49 o                         
  -7   8   5          1.55         -7.78         7.78 o                         
  -6   8   5         20.36         20.09         4.48 o                         
  -5   8   5         37.84         47.37         7.09 o                         
  -4   8   5         23.89         33.09         6.29 o                         
  -3   8   5        153.05        177.73        21.46 o                         
  -2   8   5         14.57         24.22         7.77 o                         
  -1   8   5        211.70        180.92        17.20 o                         
   0   8   5        466.57        538.83        24.49 o                         
   1   8   5        101.55         91.26         6.52 o                         
   2   8   5        340.56        319.40        12.07 o                         
   3   8   5          6.16         19.89         4.77 o                         
   4   8   5         51.11         46.28         6.10 o                         
   5   8   5         22.94         20.47         8.71 o                         
   6   8   5        109.53        103.48         6.51 o                         
   7   8   5         19.33         16.60         6.71 o                         
  -8   9   5          0.04         -7.28         7.28 o                         
  -7   9   5          2.93          3.91         8.28 o                         
  -6   9   5          1.66         -9.06         9.06 o                         
  -5   9   5          8.83         10.63        11.21 o                         
  -4   9   5        356.22        384.83        17.44 o                         
  -3   9   5          2.17         -8.13        10.90 o                         
  -2   9   5          3.88          7.04         6.29 o                         
  -1   9   5        148.97        118.76         8.81 o                         
   0   9   5        499.66        534.73        25.10 o                         
   1   9   5         28.70         17.51         7.91 o                         
   2   9   5         78.66         57.89         6.99 o                         
   3   9   5          3.19         11.61         4.67 o                         
   4   9   5         16.59         17.04         5.35 o                         
   5   9   5        358.47        434.25        18.00 o                         
   6   9   5        190.47        201.77        18.62 o                         
  -6  10   5        100.68         57.49        13.98 o                         
  -5  10   5         38.81         42.54         8.99 o                         
  -4  10   5          6.98          3.05         9.44 o                         
  -3  10   5         19.68         17.81         7.35 o                         
  -2  10   5         52.90         46.71         7.62 o                         
  -1  10   5         47.60         45.53        13.86 o                         
   0  10   5          0.21          5.52        14.43 o                         
   1  10   5         13.14          4.49         8.76 o                         
   2  10   5        339.83        348.59        15.84 o                         
   3  10   5          6.51          4.46         5.56 o                         
   4  10   5         29.14         22.48         6.51 o                         
   5  10   5         65.25         79.48         8.53 o                         
  -4  11   5         21.24          0.55        21.80 o                         
  -3  11   5          5.14          6.56        14.01 o                         
  -2  11   5         16.25         21.26         8.77 o                         
  -1  11   5          3.61          0.54         8.42 o                         
   0  11   5         26.21         37.94        16.75 o                         
   1  11   5         19.46         13.43        17.58 o                         
   2  11   5         33.52         29.60         8.83 o                         
   3  11   5         22.66         24.70         6.80 o                         
  -3 -11   6         16.51         19.33         5.53 o                         
  -2 -11   6          0.01         -5.56         9.71 o                         
  -1 -11   6          6.83          7.93         7.68 o                         
   0 -11   6          0.72          5.19         7.48 o                         
   1 -11   6          0.20         -5.29        10.74 o                         
   2 -11   6          0.42         -7.76         7.76 o                         
   3 -11   6          9.47          5.13         7.50 o                         
   4 -11   6         40.40         41.30         8.86 o                         
   5 -11   6         31.04         29.99        10.23 o                         
  -5 -10   6        128.27        127.37         7.47 o                         
  -4 -10   6         13.98          8.44         5.48 o                         
  -3 -10   6         27.37         28.64         9.81 o                         
  -2 -10   6        332.65        316.37        21.55 o                         
  -1 -10   6        317.08        295.58        22.78 o                         
   0 -10   6        182.82        167.10        10.44 o                         
   1 -10   6          0.29         -6.90         7.64 o                         
   2 -10   6         12.63          4.28         7.17 o                         
   3 -10   6         13.92         21.75         6.39 o                         
   4 -10   6         88.19         94.98         8.14 o                         
   5 -10   6          3.27          6.36         7.83 o                         
   6 -10   6         21.36         26.15        19.12 o                         
  -7  -9   6          1.31         -7.03         7.03 o                         
  -6  -9   6         10.05         11.53         6.33 o                         
  -5  -9   6        214.00        203.62         9.93 o                         
  -4  -9   6        147.41        125.00         9.02 o                         
  -3  -9   6         34.45         44.26         4.45 o                         
  -2  -9   6         66.38         61.35         4.76 o                         
  -1  -9   6          2.60          4.60         6.15 o                         
   0  -9   6        168.50        158.05        13.32 o                         
   1  -9   6         19.66         19.47         4.78 o                         
   2  -9   6        218.50        211.49        16.49 o                         
   3  -9   6          1.21          6.94         6.15 o                         
   4  -9   6          5.33          1.37         6.39 o                         
   5  -9   6          9.80         12.76         7.78 o                         
   6  -9   6         36.88         44.31        12.46 o                         
   7  -9   6          0.11          3.17         6.66 o                         
   8  -9   6         30.42         25.88         8.44 o                         
  -8  -8   6         54.87         50.84         6.04 o                         
  -7  -8   6         16.18         15.67         5.61 o                         
  -6  -8   6          5.54          2.64         4.64 o                         
  -5  -8   6         33.76         29.67         4.61 o                         
  -4  -8   6          2.15          0.75         9.38 o                         
  -3  -8   6         39.91         33.88         5.51 o                         
  -2  -8   6        587.75        569.46        18.95 o                         
  -1  -8   6        117.99        137.55         7.54 o                         
   0  -8   6        494.98        499.04        15.49 o                         
   1  -8   6        640.92        670.05        19.16 o                         
   2  -8   6        971.16        999.41        39.63 o                         
   3  -8   6         30.66         36.30         5.75 o                         
   4  -8   6        104.32         90.16         6.40 o                         
   5  -8   6         84.39         69.12         7.31 o                         
   6  -8   6        138.26        137.42         6.05 o                         
   7  -8   6         11.21         16.97         5.30 o                         
   8  -8   6         19.91         15.04         6.77 o                         
   9  -8   6          9.42          9.52         8.50 o                         
  -8  -7   6         41.35         46.74         4.57 o                         
  -7  -7   6         79.46         69.78         5.15 o                         
  -6  -7   6        105.25        112.33         5.49 o                         
  -5  -7   6        100.89         96.59         5.67 o                         
  -4  -7   6        724.27        771.54        21.47 o                         
  -3  -7   6          0.83         -1.53         3.88 o                         
  -2  -7   6        211.58        197.40        10.41 o                         
  -1  -7   6       2041.78       1998.57        49.92 o                         
   0  -7   6        241.87        264.71        10.08 o                         
   1  -7   6         16.49         22.19         3.88 o                         
   2  -7   6         39.93         34.94         4.76 o                         
   3  -7   6         51.28         37.33         6.38 o                         
   4  -7   6        423.31        476.43        14.41 o                         
   5  -7   6        122.75        128.81         5.83 o                         
   6  -7   6         40.12         46.51         4.41 o                         
   7  -7   6        124.77        121.90         6.09 o                         
   8  -7   6         24.32         20.87         5.42 o                         
   9  -7   6         51.69         54.55         6.81 o                         
  -9  -6   6          7.79         -1.54         8.23 o                         
  -8  -6   6         28.45         28.37         3.95 o                         
  -7  -6   6         22.69         33.75         4.97 o                         
  -6  -6   6         89.19         77.54         5.17 o                         
  -5  -6   6        113.97        106.76         5.39 o                         
  -4  -6   6        632.18        615.21        15.26 o                         
  -3  -6   6        483.29        488.70        13.63 o                         
  -2  -6   6         45.31         33.37         3.79 o                         
  -1  -6   6          0.24         -1.90         2.68 o                         
   0  -6   6        168.05        185.17        11.10 o                         
   1  -6   6         12.42          7.71         4.00 o                         
   2  -6   6        254.00        279.08        21.51 o                         
   3  -6   6        119.54        111.05         5.01 o                         
   4  -6   6        259.46        286.48         8.93 o                         
   5  -6   6        936.14       1003.88        23.33 o                         
   6  -6   6         50.06         59.11         4.51 o                         
   7  -6   6          1.48         -0.31         4.17 o                         
   8  -6   6          1.16         -4.71         4.71 o                         
   9  -6   6          1.88          5.68         5.55 o                         
  10  -6   6         47.44         62.77         8.26 o                         
 -10  -5   6          2.92         10.50        12.60 o                         
  -9  -5   6         92.35        101.59         9.70 o                         
  -8  -5   6         82.26         75.97         3.98 o                         
  -7  -5   6        145.82        135.85         8.51 o                         
  -6  -5   6        499.66        535.13        14.14 o                         
  -5  -5   6       1588.69       1602.09        35.66 o                         
  -4  -5   6         33.33         39.75         3.12 o                         
  -3  -5   6        320.09        323.14        10.20 o                         
  -2  -5   6        533.33        512.44        14.48 o                         
  -1  -5   6          2.34         -2.21         2.77 o                         
   0  -5   6        213.31        263.33        11.46 o                         
   1  -5   6       3114.98       3258.63        91.25 o                         
   2  -5   6        171.45        183.55         8.14 o                         
   3  -5   6       2263.30       2404.79        60.21 o                         
   4  -5   6        426.15        488.12        12.30 o                         
   5  -5   6         37.61         30.08         4.07 o                         
   6  -5   6          4.31          3.54         3.81 o                         
   7  -5   6         13.63         16.20         4.10 o                         
   8  -5   6          0.06         -4.71         4.71 o                         
   9  -5   6          3.62         -4.31         5.25 o                         
  10  -5   6         45.82         47.25         7.27 o                         
 -10  -4   6          3.59        -10.81        10.81 o                         
  -9  -4   6          2.15          8.61         7.93 o                         
  -8  -4   6        774.23        771.74        22.36 o                         
  -7  -4   6        245.92        258.50         8.13 o                         
  -6  -4   6         57.94         59.52         3.60 o                         
  -5  -4   6         25.89         21.41         2.66 o                         
  -4  -4   6          3.85         10.05         2.71 o                         
  -3  -4   6       2229.89       2500.53        55.96 o                         
  -2  -4   6       2705.00       3026.04        78.42 o                         
  -1  -4   6         31.08         23.10         3.64 o                         
   0  -4   6       5239.15       5448.09       137.77 o                         
   1  -4   6        312.17        366.43        14.84 o                         
   2  -4   6       3100.89       3014.09        66.17 o                         
   3  -4   6         67.69         55.45         3.34 o                         
   4  -4   6       1338.48       1377.75        42.36 o                         
   5  -4   6         43.01         36.91         3.28 o                         
   6  -4   6          0.33         -3.76         3.76 o                         
   7  -4   6         14.48         11.18         4.05 o                         
   8  -4   6         10.38          2.89         4.37 o                         
   9  -4   6        151.90        157.47         7.79 o                         
  10  -4   6          0.35          5.48         5.89 o                         
  11  -4   6         17.52         20.35         7.63 o                         
 -11  -3   6         67.69         81.43        10.53 o                         
 -10  -3   6          5.77          3.09         6.96 o                         
  -9  -3   6        226.61        235.90        26.06 o                         
  -8  -3   6        125.42        120.97         7.41 o                         
  -7  -3   6          4.49          1.01         2.54 o                         
  -6  -3   6         74.21         73.50         4.29 o                         
  -5  -3   6        388.77        384.32         9.19 o                         
  -4  -3   6         54.52         63.67         2.79 o                         
  -3  -3   6        909.91        868.38        19.59 o                         
  -2  -3   6        166.99        167.54         5.07 o                         
  -1  -3   6       1038.51        988.51        21.88 o                         
   0  -3   6        557.20        437.57        11.81 o                         
   1  -3   6         22.22         19.99         1.73 o                         
   2  -3   6          9.11          7.30         2.67 o                         
   3  -3   6        292.03        234.35         9.04 o                         
   4  -3   6          3.39          7.10         3.63 o                         
   5  -3   6        154.06        147.27         8.32 o                         
   6  -3   6       1067.27       1111.44        35.06 o                         
   7  -3   6        344.61        391.64        12.84 o                         
   8  -3   6         32.61         35.79         4.45 o                         
   9  -3   6         27.55         12.53         5.14 o                         
  10  -3   6          4.80          8.75         5.69 o                         
  11  -3   6         28.67         21.18         9.74 o                         
 -11  -2   6          0.99         -7.66        11.41 o                         
 -10  -2   6         52.18         42.66         7.46 o                         
  -9  -2   6        111.30        102.79         7.00 o                         
  -8  -2   6        132.86        140.81         7.77 o                         
  -7  -2   6       1229.06       1271.66        28.89 o                         
  -6  -2   6       1045.64       1071.54        24.39 o                         
  -5  -2   6        217.97        226.80         7.74 o                         
  -4  -2   6        780.96        723.64        17.23 o                         
  -3  -2   6         49.53         56.77         3.11 o                         
  -2  -2   6         47.48         55.09         5.97 o                         
  -1  -2   6       4446.32       4393.85        94.51 o                         
   1  -2   6       5064.12       4777.44       123.96 o                         
   2  -2   6        842.01        861.93        21.62 o                         
   3  -2   6        346.92        322.82        10.58 o                         
   4  -2   6       2150.59       2229.37        62.89 o                         
   5  -2   6       1495.15       1557.45        44.80 o                         
   6  -2   6         63.04         56.83         5.61 o                         
   7  -2   6        264.15        265.81        10.32 o                         
   8  -2   6         27.64         35.92         4.68 o                         
   9  -2   6         14.45         16.95         5.29 o                         
  10  -2   6         17.92         21.00         5.45 o                         
  11  -2   6          0.44         -2.12        15.48 o                         
 -11  -1   6         22.91         24.95        10.34 o                         
 -10  -1   6         15.78          6.41         9.43 o                         
  -9  -1   6          0.97          3.00         5.29 o                         
  -8  -1   6        612.10        642.82        16.49 o                         
  -7  -1   6        856.27        926.07        21.72 o                         
  -6  -1   6        131.87        146.22         5.64 o                         
  -5  -1   6        306.47        283.25         8.11 o                         
  -4  -1   6       1361.81       1450.02        31.94 o                         
  -3  -1   6          2.04          7.98         1.48 o                         
  -2  -1   6       2137.40       2015.13        43.71 o                         
  -1  -1   6       2970.86       3003.57        58.99 o                         
   0  -1   6       1327.60       1360.95        42.28 o                         
   1  -1   6       4253.54       3909.21       100.60 o                         
   2  -1   6       5382.70       4929.29       137.01 o                         
   3  -1   6       1503.85       1473.70        51.35 o                         
   4  -1   6       1113.17       1066.24        35.37 o                         
   5  -1   6         25.97         16.14         4.03 o                         
   6  -1   6        992.89       1076.81        32.17 o                         
   7  -1   6        685.62        679.29        31.34 o                         
   8  -1   6         60.93         57.64         4.57 o                         
   9  -1   6         52.25         42.48         7.42 o                         
  10  -1   6         64.43         73.92         9.11 o                         
  11  -1   6         54.81         47.35        13.41 o                         
 -11   0   6          6.23         -2.52         8.57 o                         
 -10   0   6         70.12         64.48         8.96 o                         
  -9   0   6         14.30         10.68         6.01 o                         
  -8   0   6          2.23         -2.13         4.16 o                         
  -7   0   6         39.88         40.88         3.39 o                         
  -6   0   6        134.29        131.27         7.02 o                         
  -5   0   6        218.80        270.49         7.15 o                         
  -4   0   6       1529.24       1582.22        39.16 o                         
  -3   0   6        572.29        643.35        14.81 o                         
  -2   0   6         91.72         91.20         3.55 o                         
  -1   0   6       2071.33       1980.78        39.15 o                         
   0   0   6       2092.79       1995.44        54.82 o                         
   1   0   6       6518.02       5659.59       126.97 o                         
   2   0   6        143.51        161.96         6.66 o                         
   3   0   6          0.04          0.85         2.29 o                         
   4   0   6       2562.46       2503.97        60.80 o                         
   5   0   6        102.15         84.93         5.44 o                         
   6   0   6        262.12        273.44         9.25 o                         
   7   0   6        245.69        240.43        12.04 o                         
   8   0   6         21.83         20.14         6.05 o                         
   9   0   6          5.83          2.74         6.78 o                         
  10   0   6         27.23         37.89         8.81 o                         
  11   0   6          0.09         -5.46         9.46 o                         
 -11   1   6         15.71         15.60        10.36 o                         
 -10   1   6         21.87          0.87        15.55 o                         
  -9   1   6        231.38        207.31        18.98 o                         
  -8   1   6        157.46        172.23         8.48 o                         
  -7   1   6          8.66          6.54         3.10 o                         
  -6   1   6        535.39        543.27        13.42 o                         
  -5   1   6        267.74        258.37        13.39 o                         
  -4   1   6        381.85        426.83        10.72 o                         
  -3   1   6       1779.62       1831.41        42.50 o                         
  -2   1   6       2041.76       2191.80        46.32 o                         
  -1   1   6        115.71        146.47         8.17 o                         
   0   1   6       3678.05       3482.90        83.85 o                         
   2   1   6       2474.68       2273.11        55.02 o                         
   3   1   6       4207.63       3971.95       101.80 o                         
   4   1   6        898.13        843.12        21.50 o                         
   5   1   6        354.19        412.41        11.87 o                         
   6   1   6       1127.38       1107.88        33.06 o                         
   7   1   6         22.65         27.59         5.41 o                         
   8   1   6          2.03          7.20         5.99 o                         
   9   1   6         43.62         43.04         7.29 o                         
  10   1   6         10.90          2.64         8.12 o                         
  11   1   6          4.15         -2.58         9.69 o                         
 -11   2   6          0.66         -2.91         8.16 o                         
 -10   2   6          9.34         15.19         6.58 o                         
  -9   2   6         28.12         17.48         7.23 o                         
  -8   2   6          0.15          4.53         4.54 o                         
  -7   2   6        445.21        437.49        11.97 o                         
  -6   2   6         67.64         69.57         5.21 o                         
  -5   2   6         50.34         53.79         3.85 o                         
  -4   2   6         59.27         62.55         3.33 o                         
  -3   2   6       1248.91       1173.37        29.18 o                         
  -2   2   6       7136.95       6410.31       125.83 o                         
  -1   2   6       1500.21       1460.11        35.56 o                         
   0   2   6       4113.09       3819.40       130.07 o                         
   1   2   6       6537.86       5821.97       161.64 o                         
   2   2   6       6190.77       5817.73       139.93 o                         
   3   2   6         51.93         40.45         3.45 o                         
   4   2   6        781.95        771.36        17.70 o                         
   5   2   6         11.74         12.33         2.55 o                         
   6   2   6       1778.37       1756.93        50.76 o                         
   7   2   6          0.10          2.60         5.11 o                         
   8   2   6        147.54        136.15        11.68 o                         
   9   2   6        140.84        120.75         9.27 o                         
  10   2   6        103.53        100.60         9.79 o                         
  11   2   6          0.02         -0.82        10.02 o                         
 -11   3   6          2.86         -1.12         7.15 o                         
 -10   3   6         30.58         29.04         7.90 o                         
  -9   3   6          7.29          1.01         5.37 o                         
  -8   3   6         91.30         99.80         6.23 o                         
  -7   3   6        690.31        716.89        17.77 o                         
  -6   3   6       1781.01       1832.52        50.33 o                         
  -5   3   6         29.41         24.71         3.10 o                         
  -4   3   6       3264.74       3339.93        75.12 o                         
  -3   3   6        404.93        391.24         9.14 o                         
  -2   3   6        756.91        901.05        20.24 o                         
  -1   3   6       4886.08       4673.37       101.68 o                         
   0   3   6        780.69        814.94        23.60 o                         
   1   3   6       2894.79       2945.14        82.38 o                         
   2   3   6       4672.08       4764.22       132.71 o                         
   3   3   6      11172.95      10882.50       261.58 o                         
   4   3   6        245.97        324.71         8.82 o                         
   5   3   6        227.37        243.92         8.66 o                         
   6   3   6        130.07        140.40         7.62 o                         
   7   3   6        750.74        787.52        31.71 o                         
   8   3   6         63.13         52.64         7.10 o                         
   9   3   6         60.72         66.32         8.82 o                         
  10   3   6          3.01         13.85        13.03 o                         
 -11   4   6         30.47         21.85        14.51 o                         
 -10   4   6         16.85          1.09         6.94 o                         
  -9   4   6          4.15          5.77         5.74 o                         
  -8   4   6         80.11         68.82         6.24 o                         
  -7   4   6       1112.99       1238.96        32.18 o                         
  -6   4   6         51.10         44.78         3.79 o                         
  -5   4   6          5.36          7.01         3.14 o                         
  -4   4   6          0.31         -0.37         2.45 o                         
  -3   4   6          3.52          1.57         2.99 o                         
  -2   4   6         12.82         13.08         3.08 o                         
  -1   4   6        226.15        197.97         9.02 o                         
   0   4   6       1021.01       1174.95        29.19 o                         
   1   4   6       5453.35       5558.85       154.84 o                         
   2   4   6         75.23         98.60         6.27 o                         
   3   4   6        266.12        239.62        10.21 o                         
   4   4   6         30.98         30.44         4.59 o                         
   5   4   6         12.85          7.82         4.96 o                         
   6   4   6        418.76        400.48        12.76 o                         
   7   4   6         14.21          4.20         6.09 o                         
   8   4   6        281.54        288.25        15.33 o                         
   9   4   6        216.98        198.47        13.33 o                         
  10   4   6         34.66         46.58         7.71 o                         
 -10   5   6         94.88         75.90        11.67 o                         
  -9   5   6         15.87         15.64        11.26 o                         
  -8   5   6        100.01        111.99         7.14 o                         
  -7   5   6        186.08        184.23        11.06 o                         
  -6   5   6         91.36         84.49         6.20 o                         
  -5   5   6         53.72         50.63         4.33 o                         
  -4   5   6         76.86         72.88         4.70 o                         
  -3   5   6         34.68         60.62         4.06 o                         
  -2   5   6       5789.78       6053.04       146.08 o                         
  -1   5   6        146.01        143.47         8.54 o                         
   0   5   6        191.18        245.35        11.59 o                         
   1   5   6          2.02         -3.57         3.57 o                         
   2   5   6         61.37         44.63         3.88 o                         
   3   5   6        105.80         70.58         8.89 o                         
   4   5   6        339.71        371.34        13.74 o                         
   5   5   6         75.57         69.19         5.77 o                         
   6   5   6        327.77        323.51        11.57 o                         
   7   5   6        143.49        148.36        10.75 o                         
   8   5   6         84.96         94.89        12.87 o                         
   9   5   6          0.05          2.88        10.58 o                         
  10   5   6         88.31         81.15         9.40 o                         
 -10   6   6         12.09         15.20         8.88 o                         
  -9   6   6         18.64         22.78         9.48 o                         
  -8   6   6         13.76         11.07         6.38 o                         
  -7   6   6         81.77         65.83         6.99 o                         
  -6   6   6          1.32         -1.20         4.95 o                         
  -5   6   6        157.84        141.22         9.13 o                         
  -4   6   6         10.91         13.57         4.15 o                         
  -3   6   6        153.30        171.45         9.04 o                         
  -2   6   6         15.65         14.41         4.77 o                         
  -1   6   6         23.09         14.95         5.50 o                         
   0   6   6        309.33        274.44        14.47 o                         
   1   6   6        408.43        408.52        13.83 o                         
   2   6   6        732.45        739.61        23.39 o                         
   3   6   6         48.39         45.58         6.73 o                         
   4   6   6         32.38         26.71         6.42 o                         
   5   6   6         86.13         76.88         5.64 o                         
   6   6   6         77.92         72.14         5.70 o                         
   7   6   6          2.53          0.96         6.15 o                         
   8   6   6         10.91         28.70         7.83 o                         
   9   6   6        135.28        167.99        15.49 o                         
  -9   7   6          0.02         -5.29         8.31 o                         
  -8   7   6         22.24         13.99         7.97 o                         
  -7   7   6         40.81         50.11         7.90 o                         
  -6   7   6          0.06          3.37         4.66 o                         
  -5   7   6         57.15         64.80         5.57 o                         
  -4   7   6         28.25         28.94         5.40 o                         
  -3   7   6         92.56         93.33         6.23 o                         
  -2   7   6        134.01        131.53         8.97 o                         
  -1   7   6        460.22        485.65        18.44 o                         
   0   7   6       1677.37       1748.67        62.42 o                         
   1   7   6        368.64        357.43        13.04 o                         
   2   7   6         16.27         12.94         5.24 o                         
   3   7   6       1404.08       1406.26        35.88 o                         
   4   7   6        441.94        436.69        12.94 o                         
   5   7   6         13.15          7.45         5.24 o                         
   6   7   6          9.48         16.47         5.08 o                         
   7   7   6         50.85         53.24         6.23 o                         
   8   7   6         15.21         24.17         6.01 o                         
  -9   8   6         15.44         13.95         8.61 o                         
  -8   8   6          0.35          6.71         6.10 o                         
  -7   8   6        131.22        125.35         6.69 o                         
  -6   8   6        135.39        130.68         6.14 o                         
  -5   8   6          0.22         -0.55         6.24 o                         
  -4   8   6        116.60        101.19         7.37 o                         
  -3   8   6         11.51          7.53         5.97 o                         
  -2   8   6          0.01         -2.49         5.53 o                         
  -1   8   6         24.14         12.77         6.37 o                         
   0   8   6        296.98        356.37        19.73 o                         
   1   8   6        151.18        139.69        10.43 o                         
   2   8   6        143.76        143.20         7.12 o                         
   3   8   6          8.66          5.68         4.67 o                         
   4   8   6         80.04         80.74         6.25 o                         
   5   8   6         10.95         15.64         5.38 o                         
   6   8   6        202.76        244.67        11.21 o                         
   7   8   6          2.83          6.36         7.83 o                         
  -8   9   6          0.05         -1.40         7.18 o                         
  -7   9   6          9.95         10.19         8.83 o                         
  -6   9   6        112.21        113.98         9.57 o                         
  -5   9   6         50.77         43.93         7.84 o                         
  -4   9   6          6.22         13.76         9.79 o                         
  -3   9   6          0.47         -6.59         6.59 o                         
  -2   9   6         57.95         56.38         6.57 o                         
  -1   9   6        310.09        324.43        15.44 o                         
   0   9   6         20.44         14.07         8.87 o                         
   1   9   6         86.84         62.59         9.83 o                         
   2   9   6        557.34        566.73        21.74 o                         
   3   9   6          1.70         -5.72         5.72 o                         
   4   9   6         20.95         30.38         5.71 o                         
   5   9   6         82.92         77.59         7.91 o                         
   6   9   6         20.25         17.33         7.58 o                         
  -6  10   6          2.55         -3.57        15.46 o                         
  -5  10   6         53.93         45.19         9.91 o                         
  -4  10   6         13.70         -2.70         7.79 o                         
  -3  10   6          1.00         -1.31        10.16 o                         
  -2  10   6          1.22         -7.54         7.59 o                         
  -1  10   6         27.99         14.45         7.79 o                         
   0  10   6          1.01          2.90        11.77 o                         
   1  10   6        138.82        134.91        13.00 o                         
   2  10   6          5.28          2.74         8.70 o                         
   3  10   6        124.04        109.76         6.92 o                         
   4  10   6        114.08         90.91        12.70 o                         
   5  10   6         32.67         57.26        11.12 o                         
  -4  11   6          4.37         -8.60        17.40 o                         
  -3  11   6          7.63         12.24         9.30 o                         
  -2  11   6          5.21          4.31         8.78 o                         
  -1  11   6         28.00         28.80        14.10 o                         
   0  11   6        132.40        127.45        11.83 o                         
   1  11   6         65.41         57.12        13.42 o                         
   2  11   6          2.48          3.56        17.08 o                         
   3  11   6          0.02         -0.18        11.54 o                         
  -3 -11   7          5.10         10.07         7.98 o                         
  -2 -11   7         20.55         17.57         8.63 o                         
  -1 -11   7          8.81         10.90         8.26 o                         
   0 -11   7         31.08         34.73         8.13 o                         
   1 -11   7        180.31        212.51        11.53 o                         
   2 -11   7          0.36         -0.07         7.12 o                         
   3 -11   7          5.69          7.95         8.07 o                         
   4 -11   7         34.78         41.16         9.08 o                         
  -5 -10   7          6.30          0.65         5.86 o                         
  -4 -10   7         33.91         24.74         5.68 o                         
  -3 -10   7         15.57          4.30         7.45 o                         
  -2 -10   7         74.38         74.95         9.79 o                         
  -1 -10   7          5.20         -0.90         6.84 o                         
   0 -10   7        132.24        132.63         7.56 o                         
   1 -10   7          9.76          9.97         5.19 o                         
   2 -10   7         21.46         15.78         6.31 o                         
   3 -10   7         67.18         61.02        10.43 o                         
   4 -10   7         16.35         11.90         7.25 o                         
   5 -10   7          5.52          1.60         8.21 o                         
   6 -10   7          5.09         -6.28         9.70 o                         
  -6  -9   7         50.71         42.85         6.44 o                         
  -5  -9   7        194.98        189.86         7.94 o                         
  -4  -9   7         94.04         66.33         5.26 o                         
  -3  -9   7        232.69        260.83        17.00 o                         
  -2  -9   7         68.33         85.73         7.79 o                         
  -1  -9   7        205.00        218.01        18.56 o                         
   0  -9   7          5.02          7.96         5.46 o                         
   1  -9   7        399.92        422.30        14.54 o                         
   2  -9   7          8.31          7.80         7.54 o                         
   3  -9   7         67.90         80.97         7.16 o                         
   4  -9   7          8.21          6.14         7.01 o                         
   5  -9   7          7.38         -0.24         7.66 o                         
   6  -9   7         25.67         24.13         8.01 o                         
   7  -9   7          0.04          0.20         6.50 o                         
   8  -9   7          0.01         -3.43        10.46 o                         
  -8  -8   7         72.03         77.91        10.43 o                         
  -7  -8   7         27.21         21.03         6.78 o                         
  -6  -8   7        147.00        165.99         7.83 o                         
  -5  -8   7        340.29        325.15        16.94 o                         
  -4  -8   7         96.14        118.80         6.10 o                         
  -3  -8   7         30.19         15.00         4.80 o                         
  -2  -8   7        248.35        239.35         9.93 o                         
  -1  -8   7         49.38         48.09         5.18 o                         
   0  -8   7        115.02        114.92         8.58 o                         
   1  -8   7        367.49        420.36        13.99 o                         
   2  -8   7         19.10         18.35         4.95 o                         
   3  -8   7         14.96         10.04         5.41 o                         
   4  -8   7         70.38         77.37         7.28 o                         
   5  -8   7          8.13         -1.24         8.16 o                         
   6  -8   7         19.79         24.38         5.18 o                         
   7  -8   7          3.41          1.63         5.93 o                         
   8  -8   7          0.00         10.46         7.79 o                         
   9  -8   7          5.65          0.79         8.58 o                         
  -8  -7   7          0.05         -4.82         4.82 o                         
  -7  -7   7          8.50         19.21         4.56 o                         
  -6  -7   7         16.48         23.89         4.80 o                         
  -5  -7   7        167.00        169.70        11.15 o                         
  -4  -7   7         66.49         69.84         4.99 o                         
  -3  -7   7        590.28        558.47        20.71 o                         
  -2  -7   7        354.60        331.07        14.56 o                         
  -1  -7   7          8.04         10.82         4.10 o                         
   0  -7   7        175.65        174.60         8.52 o                         
   1  -7   7        107.49         97.36         6.00 o                         
   2  -7   7        192.53        196.19         8.87 o                         
   3  -7   7        240.29        238.14        13.80 o                         
   4  -7   7         15.41         13.05         4.09 o                         
   5  -7   7        188.20        187.17         8.49 o                         
   6  -7   7         61.65         75.23         5.54 o                         
   7  -7   7         58.86         81.65         6.62 o                         
   8  -7   7         59.72         60.83         6.65 o                         
   9  -7   7          5.74          3.19         7.44 o                         
  -9  -6   7          0.99         -6.12         7.97 o                         
  -8  -6   7         86.86         85.26         4.45 o                         
  -7  -6   7          9.53          3.07         4.25 o                         
  -6  -6   7        150.06        153.46         8.38 o                         
  -5  -6   7         29.62         17.98         7.56 o                         
  -4  -6   7        356.91        350.25        11.02 o                         
  -3  -6   7         19.43         14.23         3.10 o                         
  -2  -6   7        770.65        789.26        18.56 o                         
  -1  -6   7        832.33        788.68        22.13 o                         
   0  -6   7        343.27        346.83        12.56 o                         
   1  -6   7        152.53        145.19        17.56 o                         
   2  -6   7        151.42        123.21         6.20 o                         
   3  -6   7         86.68         76.54         5.69 o                         
   4  -6   7        797.18        793.80        21.15 o                         
   5  -6   7        206.03        197.65         9.45 o                         
   6  -6   7         40.89         39.78         5.18 o                         
   7  -6   7        455.49        514.84        14.93 o                         
   8  -6   7         23.05         21.11         5.47 o                         
   9  -6   7         27.68         22.14         6.72 o                         
  10  -6   7          0.51          7.69         8.05 o                         
 -10  -5   7         21.54         25.54        14.16 o                         
  -9  -5   7          1.26          1.21        14.06 o                         
  -8  -5   7         59.08         54.62         7.28 o                         
  -7  -5   7         33.35         27.14         4.07 o                         
  -6  -5   7        254.67        236.09         8.37 o                         
  -5  -5   7        108.15        102.53         4.62 o                         
  -4  -5   7        381.94        375.88         9.19 o                         
  -3  -5   7          3.69          5.76         2.73 o                         
  -2  -5   7       2666.58       2819.55        87.84 o                         
  -1  -5   7         27.47          8.23         3.29 o                         
   0  -5   7        166.35        135.54        16.55 o                         
   1  -5   7       1111.55       1191.56        29.89 o                         
   2  -5   7       4735.07       4923.31       146.93 o                         
   3  -5   7         57.58         64.40         4.86 o                         
   4  -5   7        187.36        218.33        13.50 o                         
   5  -5   7         94.72         94.00         5.07 o                         
   6  -5   7        279.88        280.36        13.37 o                         
   7  -5   7          4.99          2.55         4.33 o                         
   8  -5   7          6.90         -0.77         4.88 o                         
   9  -5   7         98.38         91.36         7.30 o                         
  10  -5   7         46.66         40.20         7.67 o                         
 -10  -4   7          5.78        -10.27        10.27 o                         
  -9  -4   7        317.93        329.65        23.71 o                         
  -8  -4   7        404.08        440.46        14.99 o                         
  -7  -4   7        349.87        323.80        10.38 o                         
  -6  -4   7          2.14          0.70         2.63 o                         
  -5  -4   7        313.80        317.19        13.60 o                         
  -4  -4   7        323.29        317.42         8.91 o                         
  -3  -4   7        778.63        784.45        20.64 o                         
  -2  -4   7       2954.06       3326.62        72.58 o                         
  -1  -4   7       3722.64       3667.39        86.78 o                         
   0  -4   7        454.37        494.39        13.51 o                         
   1  -4   7        362.01        411.88        19.29 o                         
   2  -4   7        177.26        154.40         5.87 o                         
   3  -4   7        374.08        378.45        11.05 o                         
   4  -4   7        120.28        140.76         6.84 o                         
   5  -4   7         13.34         14.38         3.66 o                         
   6  -4   7        385.76        408.33        15.46 o                         
   7  -4   7         80.07         66.57         6.37 o                         
   8  -4   7         78.68         81.57         6.17 o                         
   9  -4   7          1.30         -3.35        11.32 o                         
  10  -4   7         20.02         19.40         9.19 o                         
  11  -4   7          1.08          3.46         7.51 o                         
 -11  -3   7        121.86        103.09        10.57 o                         
 -10  -3   7        202.46        180.36        12.61 o                         
  -9  -3   7         82.34         79.40         8.49 o                         
  -8  -3   7         70.82         82.16         4.43 o                         
  -7  -3   7        179.83        184.30         7.93 o                         
  -6  -3   7          4.91          2.65         2.58 o                         
  -5  -3   7        506.58        531.06        13.14 o                         
  -4  -3   7       1396.20       1365.77        30.42 o                         
  -3  -3   7       1033.72       1174.21        26.20 o                         
  -2  -3   7       1862.26       1933.63        38.39 o                         
  -1  -3   7        500.01        572.43        13.22 o                         
   0  -3   7       7282.86       6901.37       148.37 o                         
   1  -3   7       5122.90       4941.86       118.98 o                         
   2  -3   7       1557.94       1516.11        47.82 o                         
   3  -3   7          0.48          4.07         3.28 o                         
   4  -3   7         44.35         34.48         3.38 o                         
   5  -3   7         49.33         32.84         4.23 o                         
   6  -3   7       1056.32       1030.09        38.10 o                         
   7  -3   7        263.09        260.96        15.48 o                         
   8  -3   7          0.16         -0.57         7.84 o                         
   9  -3   7         45.73         40.70         5.55 o                         
  10  -3   7         55.33         57.03        12.70 o                         
  11  -3   7         40.45         38.48        10.63 o                         
 -11  -2   7          0.75         -5.36        10.27 o                         
 -10  -2   7         78.11         89.63         7.85 o                         
  -9  -2   7          1.69         -2.06         6.27 o                         
  -8  -2   7          3.03         -1.05         3.24 o                         
  -7  -2   7        309.91        341.57        10.16 o                         
  -6  -2   7         36.00         34.69         3.31 o                         
  -5  -2   7         89.91        113.18         4.83 o                         
  -4  -2   7        295.16        334.71         8.92 o                         
  -3  -2   7       3344.31       3226.25        70.27 o                         
  -2  -2   7       2383.30       2398.07        58.83 o                         
  -1  -2   7       6647.68       6411.82       125.65 o                         
   0  -2   7        115.10        132.11         4.77 o                         
   1  -2   7       3258.35       3165.51        76.37 o                         
   2  -2   7       1904.85       1988.03        55.90 o                         
   3  -2   7      10490.09       9626.47       231.24 o                         
   4  -2   7        208.90        213.18         9.45 o                         
   5  -2   7       1465.90       1524.37        43.94 o                         
   6  -2   7        231.42        236.62        11.22 o                         
   7  -2   7        317.32        320.46        13.90 o                         
   8  -2   7          0.48         -2.82         4.50 o                         
   9  -2   7         21.14         18.64         4.89 o                         
  10  -2   7        109.59         98.90         5.45 o                         
  11  -2   7         13.76          8.70         9.54 o                         
 -11  -1   7         15.77         12.67         9.59 o                         
 -10  -1   7         31.09         21.13         7.80 o                         
  -9  -1   7         34.75         23.76         5.68 o                         
  -8  -1   7          4.67          3.33         5.30 o                         
  -7  -1   7         68.15         73.92         4.33 o                         
  -6  -1   7        339.36        405.61        10.94 o                         
  -5  -1   7        140.29        164.11         6.78 o                         
  -4  -1   7         91.88        126.91        10.08 o                         
  -3  -1   7        160.92        170.85         4.76 o                         
  -2  -1   7        493.76        489.98        10.44 o                         
  -1  -1   7       7587.48       7168.89       130.15 o                         
   0  -1   7       4792.72       4347.35       181.01 o                         
   2  -1   7       6392.88       6110.13       169.55 o                         
   3  -1   7          7.52          1.73         3.41 o                         
   4  -1   7         27.02         58.25         6.26 o                         
   5  -1   7        281.66        289.03        11.60 o                         
   6  -1   7        107.00        104.12         6.36 o                         
   7  -1   7        290.95        359.21        14.66 o                         
   8  -1   7         22.35         27.65         3.25 o                         
   9  -1   7          7.26          4.94         6.88 o                         
  10  -1   7          8.70         19.09         8.61 o                         
  11  -1   7          0.29          1.66        12.75 o                         
 -11   0   7          2.31          0.30         8.50 o                         
 -10   0   7          6.14         10.30         8.81 o                         
  -9   0   7        314.20        337.64        13.97 o                         
  -8   0   7         39.49         31.07         4.17 o                         
  -7   0   7        215.74        234.42         7.46 o                         
  -6   0   7          4.76          2.44         2.58 o                         
  -5   0   7        719.80        744.87        15.85 o                         
  -4   0   7       2784.32       2766.21        63.95 o                         
  -3   0   7       1672.93       1764.57        38.57 o                         
  -2   0   7        124.58        151.92         4.88 o                         
  -1   0   7       2747.80       2759.87        59.61 o                         
   0   0   7       1518.45       1495.45        30.09 o                         
   1   0   7        140.94        118.71         5.97 o                         
   2   0   7       1811.95       1841.70        44.86 o                         
   3   0   7       2554.02       2639.55        73.83 o                         
   4   0   7        173.59        149.82         6.53 o                         
   5   0   7       1582.13       1567.94        38.88 o                         
   6   0   7       1070.13       1068.64        27.27 o                         
   7   0   7          9.00          4.48         2.92 o                         
   8   0   7        602.53        610.67        21.65 o                         
   9   0   7        116.86        122.00         9.05 o                         
  10   0   7          0.00         -0.42         7.81 o                         
  11   0   7         33.03         32.31        11.56 o                         
 -11   1   7          0.46         -0.93         9.70 o                         
 -10   1   7          1.74          5.81         8.11 o                         
  -9   1   7         40.41         32.88         5.00 o                         
  -8   1   7        337.00        354.08        10.79 o                         
  -7   1   7        130.69        102.13         4.86 o                         
  -6   1   7         22.76         25.98         2.83 o                         
  -5   1   7       1058.60       1073.59        22.14 o                         
  -4   1   7       4235.21       4132.85        81.37 o                         
  -3   1   7        689.91        644.62        17.66 o                         
  -2   1   7       8291.73       7825.88       153.56 o                         
  -1   1   7        471.03        470.12        12.37 o                         
   0   1   7       2180.94       1966.43        42.62 o                         
   1   1   7        738.73        780.51        17.48 o                         
   2   1   7       4147.93       3925.81        94.63 o                         
   3   1   7       3670.77       3582.55       105.08 o                         
   4   1   7          6.46         12.42         2.73 o                         
   5   1   7       3273.28       3269.99        79.43 o                         
   6   1   7        169.10        188.35         7.44 o                         
   7   1   7        500.19        498.93        22.50 o                         
   8   1   7          0.53         -5.91         5.91 o                         
   9   1   7          2.09         14.97        10.06 o                         
  10   1   7         21.80         41.51        10.06 o                         
  11   1   7         58.76         48.42        10.88 o                         
 -11   2   7          6.54          3.49         6.22 o                         
 -10   2   7         36.59         32.19         6.10 o                         
  -9   2   7          0.70         -1.07         4.92 o                         
  -8   2   7        497.03        536.06        14.58 o                         
  -7   2   7        322.90        323.43        10.84 o                         
  -6   2   7        590.87        594.52        14.84 o                         
  -5   2   7       2007.81       2058.28        41.14 o                         
  -4   2   7       3503.11       3496.46        76.35 o                         
  -3   2   7        241.44        248.16         6.61 o                         
  -2   2   7          1.25          2.83         2.09 o                         
  -1   2   7       1135.72       1256.13        35.64 o                         
   0   2   7       1306.17       1233.57        34.97 o                         
   1   2   7      10323.85       9640.20       267.29 o                         
   2   2   7       3040.12       3186.60        77.07 o                         
   3   2   7        148.25        146.78         6.08 o                         
   4   2   7       2980.77       3019.20        73.11 o                         
   5   2   7          3.50          6.30         3.21 o                         
   6   2   7        283.43        328.38        13.56 o                         
   7   2   7         41.08         46.19         6.73 o                         
   8   2   7          5.07         -2.60         6.58 o                         
   9   2   7        190.44        198.11        11.15 o                         
  10   2   7        211.15        220.97        24.41 o                         
  11   2   7        133.50        142.39        17.27 o                         
 -11   3   7          0.25          4.09         7.17 o                         
 -10   3   7         58.83         50.38         7.42 o                         
  -9   3   7         49.78         27.31         8.81 o                         
  -8   3   7        176.51        165.19         8.26 o                         
  -7   3   7       3201.92       3287.45        76.66 o                         
  -6   3   7       1081.58       1048.62        34.65 o                         
  -5   3   7         73.37         58.52         3.22 o                         
  -4   3   7        596.74        560.68        13.93 o                         
  -3   3   7        646.07        651.99        13.97 o                         
  -2   3   7       4229.91       4329.86       104.49 o                         
  -1   3   7        105.10         69.75         5.26 o                         
   0   3   7        866.81        883.69        25.61 o                         
   1   3   7         20.47         19.11         3.28 o                         
   2   3   7        581.82        670.51        20.28 o                         
   3   3   7       3079.26       3133.24        76.04 o                         
   4   3   7        784.75        853.50        21.80 o                         
   5   3   7       1476.88       1450.03        32.30 o                         
   6   3   7        664.92        677.42        22.26 o                         
   7   3   7          3.67         18.15         6.11 o                         
   8   3   7          6.79          9.13         6.79 o                         
   9   3   7        142.10        147.23        13.33 o                         
  10   3   7         37.10         31.67        10.25 o                         
 -11   4   7          1.98         -4.07         7.90 o                         
 -10   4   7         17.65         21.12         7.10 o                         
  -9   4   7         72.58         73.25         6.90 o                         
  -8   4   7         95.83         91.37         6.59 o                         
  -7   4   7       1536.76       1561.59        39.73 o                         
  -6   4   7        292.45        324.42        18.39 o                         
  -5   4   7         47.81         47.37         3.28 o                         
  -4   4   7         59.55         65.23         3.30 o                         
  -3   4   7        568.66        677.90        16.57 o                         
  -2   4   7       1663.99       1601.30        35.29 o                         
  -1   4   7       1588.26       1665.60        47.51 o                         
   0   4   7       6315.64       6600.55       158.77 o                         
   1   4   7       3338.30       3631.91       101.69 o                         
   2   4   7        578.50        602.23        18.75 o                         
   3   4   7          1.40          2.13         4.19 o                         
   4   4   7         53.79         50.52         7.96 o                         
   5   4   7        773.89        788.46        21.11 o                         
   6   4   7         21.65         26.48         4.60 o                         
   7   4   7        220.91        200.28        17.86 o                         
   8   4   7         37.99         39.22         7.57 o                         
   9   4   7         33.92         44.13        19.31 o                         
  10   4   7         90.32         92.42        11.01 o                         
 -10   5   7         33.40         26.56         7.15 o                         
  -9   5   7        330.91        301.53        14.77 o                         
  -8   5   7         37.52         28.11         5.89 o                         
  -7   5   7         36.43         35.19         6.54 o                         
  -6   5   7         76.32         69.33         4.45 o                         
  -5   5   7        263.60        273.03         8.27 o                         
  -4   5   7          1.21          3.45         2.92 o                         
  -3   5   7       1550.60       1641.38        36.36 o                         
  -2   5   7        571.57        589.98        16.41 o                         
  -1   5   7         42.07         29.19         4.65 o                         
   0   5   7        371.23        388.21        14.05 o                         
   1   5   7        356.24        323.47        10.65 o                         
   2   5   7         18.93          7.83         3.32 o                         
   3   5   7        612.68        618.93        19.66 o                         
   4   5   7        109.22        106.34        14.01 o                         
   5   5   7         36.94         50.16         8.15 o                         
   6   5   7        230.93        223.82        21.18 o                         
   7   5   7        142.78        128.93         7.59 o                         
   8   5   7         26.55         18.70         7.29 o                         
   9   5   7         40.85         40.25         7.63 o                         
  10   5   7         35.54         33.82        13.18 o                         
 -10   6   7          0.25          1.23         7.82 o                         
  -9   6   7         14.42         24.62         7.16 o                         
  -8   6   7          1.48          4.52         5.34 o                         
  -7   6   7         31.24         28.26         7.35 o                         
  -6   6   7         21.19         20.56         4.12 o                         
  -5   6   7        550.79        573.28        19.51 o                         
  -4   6   7         39.78         28.88         3.57 o                         
  -3   6   7        386.31        426.14        31.22 o                         
  -2   6   7         12.39          5.75         3.82 o                         
  -1   6   7          2.13          6.37         4.32 o                         
   0   6   7         15.67         11.96         4.35 o                         
   1   6   7        303.89        271.32         9.71 o                         
   2   6   7        186.14        193.64        13.63 o                         
   3   6   7       1038.91       1108.90        33.37 o                         
   4   6   7        312.88        325.13        13.86 o                         
   5   6   7        562.85        556.09        16.92 o                         
   6   6   7        209.67        227.69        16.01 o                         
   7   6   7         53.99         60.68         5.68 o                         
   8   6   7          4.70         13.86        12.72 o                         
   9   6   7         14.05         27.23         9.40 o                         
  -9   7   7          0.01         -3.10         7.73 o                         
  -8   7   7          1.18          0.33         5.75 o                         
  -7   7   7          0.04         -5.29         5.29 o                         
  -6   7   7         69.92         57.86         5.33 o                         
  -5   7   7         47.95         36.54         3.45 o                         
  -4   7   7          8.56         12.35         5.20 o                         
  -3   7   7        120.74        112.27         7.14 o                         
  -2   7   7          8.14         -3.79         4.88 o                         
  -1   7   7        241.18        273.95        12.59 o                         
   0   7   7        585.45        562.20        24.15 o                         
   1   7   7        227.35        200.37        17.29 o                         
   2   7   7          0.19         -1.53         3.90 o                         
   3   7   7        170.32        142.03         7.13 o                         
   4   7   7        150.17        134.60         9.84 o                         
   5   7   7         50.05         43.33         8.57 o                         
   6   7   7        178.31        194.62        10.77 o                         
   7   7   7         49.14         68.38         9.04 o                         
   8   7   7          0.00         -1.55         6.16 o                         
  -8   8   7          1.68          7.57         7.71 o                         
  -7   8   7          0.00          2.17         5.10 o                         
  -6   8   7         26.96         27.86         4.14 o                         
  -5   8   7         25.67         24.85         6.79 o                         
  -4   8   7         10.95         13.67         8.33 o                         
  -3   8   7          0.70          3.30         5.50 o                         
  -2   8   7         87.07         91.37         7.70 o                         
  -1   8   7         29.77         37.96         6.92 o                         
   0   8   7        554.73        576.33        25.96 o                         
   1   8   7        172.65        165.88        12.35 o                         
   2   8   7        286.64        282.72        11.53 o                         
   3   8   7        250.28        286.28        11.98 o                         
   4   8   7        284.12        256.71        10.91 o                         
   5   8   7          9.28          5.64         5.26 o                         
   6   8   7         31.66         36.37         6.26 o                         
   7   8   7        125.58        116.63         7.55 o                         
  -7   9   7         22.40          4.02         8.94 o                         
  -6   9   7          1.53         -0.50         8.10 o                         
  -5   9   7         17.91         27.06         7.69 o                         
  -4   9   7         28.12         13.51        16.83 o                         
  -3   9   7         45.37         50.26         9.74 o                         
  -2   9   7        150.82        133.69         8.87 o                         
  -1   9   7          0.15         -0.66         8.67 o                         
   0   9   7         15.00          7.99         8.32 o                         
   1   9   7         58.96         51.42        13.18 o                         
   2   9   7         26.58         19.03         4.99 o                         
   3   9   7         10.07          5.15         5.57 o                         
   4   9   7        301.21        310.93        12.04 o                         
   5   9   7         12.98         16.37         6.19 o                         
   6   9   7          7.06         12.11         7.40 o                         
  -6  10   7         36.65         18.40         9.77 o                         
  -5  10   7         10.15         16.34         9.03 o                         
  -4  10   7         21.44         13.34         8.41 o                         
  -3  10   7         35.06         42.90         8.25 o                         
  -2  10   7         70.21         43.23         8.08 o                         
  -1  10   7          1.28         14.73         7.67 o                         
   0  10   7         39.90         31.58         8.32 o                         
   1  10   7         31.43         24.68        14.08 o                         
   2  10   7         24.07         19.65        19.48 o                         
   3  10   7        242.05        230.54        11.52 o                         
   4  10   7         87.57         78.58         9.78 o                         
   5  10   7         16.71         25.97        10.10 o                         
  -4  11   7          4.17         -2.46        14.59 o                         
  -3  11   7          0.64          2.96        11.34 o                         
  -2  11   7         12.84         20.99        10.30 o                         
  -1  11   7          5.13          6.95        10.24 o                         
   0  11   7        116.86        164.30        14.09 o                         
   1  11   7          4.89          5.12        16.50 o                         
   2  11   7          1.20        -12.23        12.23 o                         
  -3 -11   8         12.95         18.99        13.66 o                         
  -2 -11   8         93.51         87.59         9.70 o                         
  -1 -11   8         38.57         35.33         8.51 o                         
   0 -11   8        165.70        163.35        11.53 o                         
   1 -11   8         24.46         37.94         6.44 o                         
   2 -11   8          1.53          8.66         7.52 o                         
   3 -11   8         23.80         22.13         8.15 o                         
   4 -11   8         15.55         14.20        10.39 o                         
  -5 -10   8         17.48         20.62         5.84 o                         
  -4 -10   8         13.99          5.91         5.88 o                         
  -3 -10   8         33.23         34.25         5.39 o                         
  -2 -10   8        139.64        150.57        11.42 o                         
  -1 -10   8         31.68         44.85        12.45 o                         
   0 -10   8        187.59        179.69         8.82 o                         
   1 -10   8         19.18         26.36         7.07 o                         
   2 -10   8         20.50         11.23         7.16 o                         
   3 -10   8         40.75         42.68         7.57 o                         
   4 -10   8         29.89         29.40         7.77 o                         
   5 -10   8          0.14         -7.99         7.99 o                         
   6 -10   8          1.43          0.80         9.75 o                         
  -6  -9   8         21.79         16.99         5.42 o                         
  -5  -9   8         95.76         96.13         7.97 o                         
  -4  -9   8          4.19         -3.59         6.01 o                         
  -3  -9   8        109.08         90.30         5.22 o                         
  -2  -9   8        128.45        124.19         8.78 o                         
  -1  -9   8         85.96         87.21         6.51 o                         
   0  -9   8         34.24         34.94         5.65 o                         
   1  -9   8          1.74          1.38         6.27 o                         
   2  -9   8         89.07         89.99         6.21 o                         
   3  -9   8        111.39        112.92         8.11 o                         
   4  -9   8         87.40        112.83         8.76 o                         
   5  -9   8          3.77         -8.16         8.16 o                         
   6  -9   8         81.30         89.08         8.76 o                         
   7  -9   8          3.68          0.91         7.12 o                         
  -7  -8   8        134.96        150.58         8.66 o                         
  -6  -8   8         97.01         97.07         6.30 o                         
  -5  -8   8          0.47          2.49         6.65 o                         
  -4  -8   8        134.30        149.35         6.48 o                         
  -3  -8   8          6.27          7.32         8.29 o                         
  -2  -8   8        331.89        321.15        13.02 o                         
  -1  -8   8         27.00         24.17         4.84 o                         
   0  -8   8         65.54         53.34         5.36 o                         
   1  -8   8        107.98         91.74         6.53 o                         
   2  -8   8         10.95          4.59         4.41 o                         
   3  -8   8         87.10         83.36        10.19 o                         
   4  -8   8          6.52         -0.09         6.09 o                         
   5  -8   8          1.23         -6.79         6.79 o                         
   6  -8   8        328.37        326.48        12.47 o                         
   7  -8   8          0.00         -5.08         5.91 o                         
   8  -8   8          2.04         -2.49         7.22 o                         
  -8  -7   8          2.44          3.49         5.99 o                         
  -7  -7   8        111.97        113.90        15.92 o                         
  -6  -7   8         14.71         16.83         5.41 o                         
  -5  -7   8         12.03         10.90         4.33 o                         
  -4  -7   8        106.68         98.73         5.01 o                         
  -3  -7   8        470.51        466.86        14.51 o                         
  -2  -7   8        505.10        486.94        16.25 o                         
  -1  -7   8        743.27        761.36        20.91 o                         
   0  -7   8       1291.48       1382.52        35.18 o                         
   1  -7   8          7.59          7.54         3.94 o                         
   2  -7   8         33.12         23.95         4.20 o                         
   3  -7   8        363.27        351.79        14.27 o                         
   4  -7   8       1057.54       1040.13        27.12 o                         
   5  -7   8        221.76        239.65        10.24 o                         
   6  -7   8         89.25         97.46         6.33 o                         
   7  -7   8         76.82         67.80         6.19 o                         
   8  -7   8         92.13         95.90         7.32 o                         
   9  -7   8          2.32          4.83         8.19 o                         
  -9  -6   8         17.00         14.34         4.92 o                         
  -8  -6   8          1.32         -3.49         5.44 o                         
  -7  -6   8        244.65        235.70        14.55 o                         
  -6  -6   8        440.66        474.85        18.08 o                         
  -5  -6   8          0.88          3.31         5.29 o                         
  -4  -6   8        463.28        475.43        12.50 o                         
  -3  -6   8       2207.00       2110.37        48.04 o                         
  -2  -6   8        734.58        740.89        19.26 o                         
  -1  -6   8        739.99        709.67        19.23 o                         
   0  -6   8         42.22         37.23         4.48 o                         
   1  -6   8        101.47        101.40         7.73 o                         
   2  -6   8        874.34        920.04        23.99 o                         
   3  -6   8         89.45         78.96         4.55 o                         
   4  -6   8         58.88         61.86         4.50 o                         
   5  -6   8        175.30        180.74        13.55 o                         
   6  -6   8         83.78         71.57         5.77 o                         
   7  -6   8         92.76         74.59         6.29 o                         
   8  -6   8          9.84         14.58         5.82 o                         
   9  -6   8         39.65         46.45         7.10 o                         
  10  -6   8         26.53         14.17         9.14 o                         
 -10  -5   8          3.52         12.19        19.48 o                         
  -9  -5   8         55.25         57.68        10.59 o                         
  -8  -5   8         20.63         26.97         6.12 o                         
  -7  -5   8         53.62         53.25         6.53 o                         
  -6  -5   8        759.33        787.24        21.85 o                         
  -5  -5   8          3.79         -1.24         3.88 o                         
  -4  -5   8          2.78          3.79         2.35 o                         
  -3  -5   8        212.20        192.79         5.55 o                         
  -2  -5   8        359.77        353.68         8.61 o                         
  -1  -5   8          7.24         -3.19         3.24 o                         
   0  -5   8        667.76        650.30        18.91 o                         
   1  -5   8        872.02        869.13        22.40 o                         
   2  -5   8       1054.70       1102.72        27.98 o                         
   3  -5   8       3339.72       3582.28        88.28 o                         
   4  -5   8       1632.60       1666.64        48.60 o                         
   5  -5   8         11.78         11.90         3.96 o                         
   6  -5   8          5.70          5.79         5.17 o                         
   7  -5   8        135.63        151.73         9.02 o                         
   8  -5   8         50.36         58.21         5.83 o                         
   9  -5   8          0.03         -0.13         5.95 o                         
  10  -5   8         13.91         15.23         6.89 o                         
 -10  -4   8          3.49         -9.18        20.23 o                         
  -9  -4   8         16.59         22.61        10.72 o                         
  -8  -4   8          0.05         -0.77         4.67 o                         
  -7  -4   8        141.01        132.02         6.93 o                         
  -6  -4   8        328.25        325.99        11.71 o                         
  -5  -4   8        294.26        288.93        10.20 o                         
  -4  -4   8        147.93        143.07         7.36 o                         
  -3  -4   8        430.10        417.11         9.75 o                         
  -2  -4   8       2961.55       3042.66        60.12 o                         
  -1  -4   8        550.86        644.75        13.58 o                         
   0  -4   8          5.66          3.01         5.03 o                         
   1  -4   8      12105.39      11775.88       282.62 o                         
   2  -4   8       1958.25       2149.81        55.85 o                         
   3  -4   8         90.68         75.15         4.28 o                         
   4  -4   8        187.89        184.73         7.73 o                         
   5  -4   8        101.37         75.40         4.48 o                         
   6  -4   8         78.60         69.81         5.10 o                         
   7  -4   8         10.28          7.95         4.64 o                         
   8  -4   8          8.45          6.94         5.32 o                         
   9  -4   8        101.94         92.90         7.12 o                         
  10  -4   8         31.93         39.39         7.65 o                         
  11  -4   8          0.04         -3.66         7.56 o                         
 -11  -3   8         18.72         22.55        20.06 o                         
 -10  -3   8         80.99         86.65         7.58 o                         
  -9  -3   8          6.25         -5.36         5.36 o                         
  -8  -3   8        219.74        220.07         8.36 o                         
  -7  -3   8          8.08         13.98         3.20 o                         
  -6  -3   8          1.89          1.38         3.75 o                         
  -5  -3   8        676.92        729.68        19.49 o                         
  -4  -3   8       1906.08       2007.79        49.21 o                         
  -3  -3   8       3728.95       3877.33        86.53 o                         
  -2  -3   8       2292.65       2496.61        63.57 o                         
  -1  -3   8        127.56        128.24         4.23 o                         
   0  -3   8       3659.81       3610.54        77.91 o                         
   1  -3   8       1109.54       1221.27        35.01 o                         
   2  -3   8       1614.28       1631.13        35.77 o                         
   3  -3   8        598.13        625.92        16.61 o                         
   4  -3   8         36.71         26.10         3.47 o                         
   5  -3   8          0.17         -1.71         3.51 o                         
   6  -3   8          0.60          3.21         4.62 o                         
   7  -3   8        815.44        829.56        26.51 o                         
   8  -3   8         14.11          4.76         6.81 o                         
   9  -3   8        132.38        131.69         8.31 o                         
  10  -3   8        106.66        101.68         7.55 o                         
  11  -3   8          8.19          1.87         6.36 o                         
 -11  -2   8         66.76         64.81        12.18 o                         
 -10  -2   8         89.15         85.30         7.72 o                         
  -9  -2   8          6.04         -4.68         7.20 o                         
  -8  -2   8        274.88        281.95         9.78 o                         
  -7  -2   8         31.38         33.47         3.58 o                         
  -6  -2   8        344.21        346.94         9.77 o                         
  -5  -2   8        176.28        191.19         6.49 o                         
  -4  -2   8          1.01         -0.24         2.31 o                         
  -3  -2   8         64.52         57.51         3.17 o                         
  -2  -2   8       6073.87       5530.52       126.31 o                         
  -1  -2   8       1131.82       1215.54        24.31 o                         
   0  -2   8          0.23          3.46         1.83 o                         
   1  -2   8       1665.97       1488.32        36.48 o                         
   2  -2   8       4998.46       4791.56       198.70 o                         
   3  -2   8         99.79        107.29         9.79 o                         
   4  -2   8       4376.13       4408.67       138.34 o                         
   5  -2   8          0.42          2.76         4.01 o                         
   6  -2   8         79.43         64.58         5.58 o                         
   7  -2   8         12.12         10.30         5.48 o                         
   8  -2   8          2.85          3.10         4.78 o                         
   9  -2   8         94.59         84.12         6.02 o                         
  10  -2   8          1.42          0.42         4.27 o                         
  11  -2   8          0.66         -4.17        12.75 o                         
 -11  -1   8          6.76          1.02        14.28 o                         
 -10  -1   8          0.48         -2.97         9.09 o                         
  -9  -1   8         96.91         94.65         5.24 o                         
  -8  -1   8        128.07        123.84         7.83 o                         
  -7  -1   8        189.02        216.69         8.23 o                         
  -6  -1   8          5.48          3.19         2.86 o                         
  -5  -1   8         76.91         46.45         2.95 o                         
  -4  -1   8       7281.44       7466.30       146.57 o                         
  -3  -1   8         41.04         36.87         3.48 o                         
  -2  -1   8       5818.41       5611.46       110.18 o                         
  -1  -1   8       3074.29       2988.18        58.91 o                         
   0  -1   8       3141.01       2932.20        72.49 o                         
   1  -1   8       1290.87       1174.27        28.93 o                         
   2  -1   8        103.18         77.25         6.56 o                         
   3  -1   8         26.26         40.12         4.08 o                         
   4  -1   8        284.65        303.03        11.45 o                         
   5  -1   8        201.41        216.78        10.08 o                         
   6  -1   8       1555.96       1584.46        46.05 o                         
   7  -1   8         21.02         23.10         3.87 o                         
   8  -1   8          0.06         -0.16         3.18 o                         
   9  -1   8        110.27         94.01         6.75 o                         
  10  -1   8          0.67         -7.73        20.89 o                         
  11  -1   8          0.06          0.21        10.84 o                         
 -11   0   8          0.85         -7.60         9.43 o                         
 -10   0   8         29.67         20.85         7.27 o                         
  -9   0   8         83.78         88.62         5.59 o                         
  -8   0   8         15.65         10.62         3.98 o                         
  -7   0   8       1012.32       1057.45        22.30 o                         
  -6   0   8         19.13         20.68         2.79 o                         
  -5   0   8         13.28         25.61         2.55 o                         
  -4   0   8        817.58        824.65        18.95 o                         
  -3   0   8       1885.89       1985.22        39.64 o                         
  -2   0   8       8925.71       8238.51       161.59 o                         
  -1   0   8       9502.68       8472.09       166.08 o                         
   0   0   8       2116.24       2004.81        47.46 o                         
   1   0   8       2181.86       2203.55        58.51 o                         
   2   0   8        852.72        903.25        22.63 o                         
   3   0   8        417.43        437.14        16.86 o                         
   4   0   8       1819.25       1876.25        46.06 o                         
   5   0   8       2648.01       2726.30        66.52 o                         
   6   0   8          0.40          1.22         3.05 o                         
   7   0   8          9.98          8.94         3.29 o                         
   8   0   8          1.60          0.92         6.44 o                         
   9   0   8          0.69         -3.57         7.13 o                         
  10   0   8         64.06         70.59        13.82 o                         
  11   0   8         10.64          3.21        10.49 o                         
 -11   1   8          7.76         27.62        10.47 o                         
 -10   1   8          1.71          2.15         7.87 o                         
  -9   1   8         17.39         16.94         3.89 o                         
  -8   1   8         73.82         84.40         4.44 o                         
  -7   1   8        120.94        107.64         4.44 o                         
  -6   1   8        378.01        375.58         9.53 o                         
  -5   1   8       1001.36       1020.02        31.27 o                         
  -4   1   8         59.10         56.16         3.68 o                         
  -3   1   8        269.40        280.85         8.05 o                         
  -2   1   8        356.50        395.89         9.06 o                         
  -1   1   8       4240.61       3894.30        83.89 o                         
   0   1   8          0.10          6.84         2.25 o                         
   1   1   8        242.10        218.98         6.40 o                         
   2   1   8         19.07         16.31         2.52 o                         
   3   1   8       2766.46       2809.76        68.08 o                         
   4   1   8       2129.40       2321.87        65.37 o                         
   5   1   8        718.50        687.32        18.36 o                         
   6   1   8         80.28         73.09         6.66 o                         
   7   1   8         54.31         49.65         6.26 o                         
   8   1   8         25.86         19.48         6.27 o                         
   9   1   8        185.19        163.66        10.03 o                         
  10   1   8         11.70         13.36        13.78 o                         
  11   1   8          8.02         -8.12        10.55 o                         
 -11   2   8          5.69          1.14         7.95 o                         
 -10   2   8         51.41         62.88         6.62 o                         
  -9   2   8          0.41          5.86         4.81 o                         
  -8   2   8       1037.72       1100.08        23.71 o                         
  -7   2   8         83.61         85.04         4.37 o                         
  -6   2   8        238.36        229.89         8.33 o                         
  -5   2   8         43.37         38.27         2.78 o                         
  -4   2   8       1991.70       2030.83        40.90 o                         
  -3   2   8         98.86        119.72         4.88 o                         
  -2   2   8         73.48         79.88         3.51 o                         
  -1   2   8       1757.40       1680.96        55.83 o                         
   0   2   8       2163.00       2057.87        47.15 o                         
   1   2   8         99.47         74.51         4.38 o                         
   2   2   8        145.69        149.47         8.81 o                         
   3   2   8        131.79        140.03         6.19 o                         
   4   2   8         14.14         21.16         2.84 o                         
   5   2   8        392.87        422.27        12.52 o                         
   6   2   8        376.57        354.91        11.33 o                         
   7   2   8        276.94        296.33        13.98 o                         
   8   2   8         10.82         14.03         6.58 o                         
   9   2   8         17.78         24.63        11.36 o                         
  10   2   8        105.04        131.16        13.72 o                         
  11   2   8         55.88         55.42        11.35 o                         
 -11   3   8          9.67         23.92         7.63 o                         
 -10   3   8          0.39          4.83         8.71 o                         
  -9   3   8        297.31        289.70        12.09 o                         
  -8   3   8         40.36         44.65         4.49 o                         
  -7   3   8         26.62         50.85         4.52 o                         
  -6   3   8        185.94        181.49         7.32 o                         
  -5   3   8       1078.59       1035.74        21.57 o                         
  -4   3   8        567.33        556.09        12.44 o                         
  -3   3   8        254.19        183.18         6.39 o                         
  -2   3   8        599.16        585.90        13.88 o                         
  -1   3   8       4573.70       4507.28       146.38 o                         
   0   3   8        844.71        908.77        26.35 o                         
   1   3   8        669.18        641.38        19.17 o                         
   2   3   8         46.86         35.65         3.88 o                         
   3   3   8       1100.37        949.59        24.16 o                         
   4   3   8       3088.86       2928.59        71.25 o                         
   5   3   8         10.10          9.63         3.14 o                         
   6   3   8        746.38        762.04        20.81 o                         
   7   3   8        485.56        487.34        18.40 o                         
   8   3   8        203.19        238.32        14.69 o                         
   9   3   8          1.90          4.73         7.81 o                         
  10   3   8         17.38         18.71        10.58 o                         
 -11   4   8         13.46         20.96        10.27 o                         
 -10   4   8         81.85         76.12         9.02 o                         
  -9   4   8         25.24         20.26         5.88 o                         
  -8   4   8        206.11        245.25        10.97 o                         
  -7   4   8         87.41        101.48         5.66 o                         
  -6   4   8        436.60        437.88        11.09 o                         
  -5   4   8        347.49        364.63         9.52 o                         
  -4   4   8       1333.45       1400.08        28.58 o                         
  -3   4   8        549.57        548.34        16.59 o                         
  -2   4   8        107.68         96.90         3.91 o                         
  -1   4   8        477.65        530.54        25.60 o                         
   0   4   8        469.66        570.06        19.98 o                         
   1   4   8       4333.20       4401.42       106.36 o                         
   2   4   8          0.07          1.46         3.36 o                         
   3   4   8        311.76        361.06        14.68 o                         
   4   4   8        400.74        343.94        10.80 o                         
   5   4   8        102.78         89.68         4.59 o                         
   6   4   8         33.34         38.67         7.85 o                         
   7   4   8         42.24         48.71         6.86 o                         
   8   4   8         45.07         51.61         8.04 o                         
   9   4   8         56.05         64.99         8.94 o                         
  10   4   8         59.17         37.44        10.39 o                         
 -10   5   8         18.10         19.47         7.44 o                         
  -9   5   8         98.84        122.07         9.33 o                         
  -8   5   8        123.35        109.72         6.38 o                         
  -7   5   8        148.87        135.50         9.12 o                         
  -6   5   8         92.72         88.41         5.65 o                         
  -5   5   8         39.63         45.31         5.27 o                         
  -4   5   8         57.46         48.96         3.61 o                         
  -3   5   8          7.42         15.67         2.61 o                         
  -2   5   8        189.78        190.48        11.91 o                         
  -1   5   8       2327.82       2554.34        77.74 o                         
   0   5   8        133.10        112.84        12.83 o                         
   1   5   8        826.05        869.82        20.18 o                         
   2   5   8         80.97         99.84         8.90 o                         
   3   5   8          0.25         -1.46         3.88 o                         
   4   5   8          0.29          1.40         5.18 o                         
   5   5   8         49.25         56.44         5.73 o                         
   6   5   8        547.10        598.65        20.44 o                         
   7   5   8        315.38        257.75        11.35 o                         
   8   5   8        174.96        195.06        28.16 o                         
   9   5   8          2.25          4.41         7.28 o                         
 -10   6   8          0.11          1.26         8.06 o                         
  -9   6   8         97.20         86.94         7.46 o                         
  -8   6   8         10.32          4.40         5.62 o                         
  -7   6   8         19.96         22.71         4.78 o                         
  -6   6   8        163.24        169.98         8.04 o                         
  -5   6   8          7.64          8.74         5.00 o                         
  -4   6   8        536.28        611.48        17.72 o                         
  -3   6   8        110.70         97.45         5.50 o                         
  -2   6   8         11.44         12.92         4.57 o                         
  -1   6   8         22.06         28.47         4.74 o                         
   0   6   8        128.26        135.19         8.97 o                         
   1   6   8         85.13         82.79         4.16 o                         
   2   6   8        159.56        140.45        11.97 o                         
   3   6   8          5.26          9.43         5.28 o                         
   4   6   8       1039.36        957.72        29.60 o                         
   5   6   8        731.98        647.67        19.08 o                         
   6   6   8         54.32         49.50         7.87 o                         
   7   6   8          0.03          6.85         5.27 o                         
   8   6   8        182.92        161.45        10.92 o                         
   9   6   8         34.13         42.74        11.35 o                         
  -9   7   8          2.25         -6.16        10.23 o                         
  -8   7   8         27.97         28.47         6.94 o                         
  -7   7   8          3.53          6.36         5.45 o                         
  -6   7   8         13.37         28.40         4.91 o                         
  -5   7   8         25.44         18.68         3.10 o                         
  -4   7   8         53.42         45.53         6.29 o                         
  -3   7   8          0.75         -4.96         4.96 o                         
  -2   7   8         32.90         34.67         8.05 o                         
  -1   7   8        123.99        122.64         7.46 o                         
   0   7   8        716.03        758.05        30.36 o                         
   1   7   8        294.01        296.97        20.04 o                         
   2   7   8         73.96         72.27         5.11 o                         
   3   7   8       1324.16       1352.58        40.68 o                         
   4   7   8         98.57        115.17         8.26 o                         
   5   7   8         47.89         55.29         5.88 o                         
   6   7   8         45.78         52.50         6.44 o                         
   7   7   8        129.02        137.30        12.60 o                         
   8   7   8          2.76          8.48         6.82 o                         
  -8   8   8          2.88         -0.40         7.57 o                         
  -7   8   8          8.36          3.46         6.95 o                         
  -6   8   8         28.21         30.69         4.99 o                         
  -4   8   8         51.44         54.79         7.10 o                         
  -3   8   8        411.19        400.86        18.32 o                         
  -2   8   8        154.78        172.95        13.91 o                         
  -1   8   8          1.93          0.17         6.37 o                         
   0   8   8        283.32        267.39        17.96 o                         
   1   8   8        245.51        248.60        17.28 o                         
   2   8   8        321.27        314.47        15.48 o                         
   3   8   8         98.37         86.29         6.98 o                         
   4   8   8          2.81         -3.62         5.43 o                         
   5   8   8          7.01         10.83         6.09 o                         
   6   8   8          0.00         14.41         5.96 o                         
   7   8   8          1.31         11.06         7.11 o                         
  -7   9   8         14.54          7.27         9.38 o                         
  -6   9   8          0.30         -3.44         8.17 o                         
  -5   9   8          0.01         -7.48         7.58 o                         
  -4   9   8          0.84          7.27         9.29 o                         
  -3   9   8         56.22         51.23         7.66 o                         
  -2   9   8        209.50        231.32        13.60 o                         
  -1   9   8         37.68         27.58         9.38 o                         
   0   9   8        331.96        224.49        24.87 o                         
   1   9   8         30.13         15.06         7.63 o                         
   2   9   8         24.14         23.95         5.70 o                         
   3   9   8          0.01         -1.61         5.62 o                         
   4   9   8        208.30        203.24         9.48 o                         
   5   9   8         38.71         25.63         7.07 o                         
   6   9   8         15.82         10.30         9.05 o                         
  -6  10   8         20.21         18.88         9.93 o                         
  -5  10   8         18.04         -3.76         9.41 o                         
  -4  10   8         25.40         32.85         8.53 o                         
  -3  10   8         40.88         50.76         8.44 o                         
  -2  10   8          0.14         15.27         8.11 o                         
  -1  10   8         11.36         10.89         8.23 o                         
   0  10   8        290.32        309.34        20.64 o                         
   1  10   8        115.70        113.50        12.25 o                         
   2  10   8         44.32         68.42        11.85 o                         
   3  10   8         21.24         12.09         6.56 o                         
   4  10   8          2.95         13.05         6.67 o                         
  -4  11   8          1.01         -6.57        19.15 o                         
  -3  11   8          2.69          1.91        11.90 o                         
  -2  11   8          5.55         -2.39        11.21 o                         
  -1  11   8         39.56         45.36        11.50 o                         
   0  11   8          0.30         -5.15        11.19 o                         
   1  11   8         47.89         25.10        16.33 o                         
   2  11   8         29.93         24.33        12.82 o                         
  -3 -11   9          8.90          6.51         9.95 o                         
  -2 -11   9         14.78         26.11         9.54 o                         
  -1 -11   9          0.18          7.30         9.44 o                         
   0 -11   9         24.37         18.94        11.09 o                         
   1 -11   9          7.01          7.08         6.58 o                         
   2 -11   9         17.95         36.09         8.70 o                         
   3 -11   9          1.30         -8.55         8.55 o                         
   4 -11   9         82.57         99.33        11.79 o                         
  -5 -10   9         13.68          9.01         5.63 o                         
  -4 -10   9         36.21         33.57         8.66 o                         
  -3 -10   9         84.95         85.27         7.87 o                         
  -2 -10   9          9.18          1.70         8.34 o                         
  -1 -10   9        278.18        328.82        21.19 o                         
   0 -10   9          8.63         15.66         6.53 o                         
   1 -10   9         61.83         66.02         6.78 o                         
   2 -10   9         34.01         35.60         8.11 o                         
   3 -10   9         98.77        127.26        10.24 o                         
   4 -10   9         48.10         31.62         7.85 o                         
   5 -10   9         22.03         26.75         8.59 o                         
   6 -10   9          7.21         17.67        10.93 o                         
  -6  -9   9        142.30        155.64         7.18 o                         
  -5  -9   9          7.44         -2.51         8.41 o                         
  -4  -9   9        507.11        509.02        17.51 o                         
  -3  -9   9         92.13         83.09         5.79 o                         
  -2  -9   9          6.07          3.35         6.69 o                         
  -1  -9   9          0.29         -2.15         7.39 o                         
   0  -9   9         54.52         56.93         6.09 o                         
   1  -9   9          2.20         -5.12         5.12 o                         
   2  -9   9          8.34         10.03         5.28 o                         
   3  -9   9        258.05        274.64        15.21 o                         
   4  -9   9         14.35          7.20        23.96 o                         
   5  -9   9        190.83        193.99        11.20 o                         
   6  -9   9        146.71        153.33        10.01 o                         
   7  -9   9          1.95         -8.33         8.33 o                         
  -7  -8   9         20.31         17.33         7.00 o                         
  -6  -8   9         50.66         53.77         7.72 o                         
  -5  -8   9         99.39        108.22         7.80 o                         
  -4  -8   9         17.37          3.78         4.12 o                         
  -3  -8   9          1.14         -4.77         7.23 o                         
  -2  -8   9        402.92        384.04        16.43 o                         
  -1  -8   9        150.09        157.82        10.91 o                         
   0  -8   9         76.34         77.85         5.47 o                         
   1  -8   9        105.81         99.66         6.09 o                         
   2  -8   9        135.35        137.99         7.34 o                         
   3  -8   9         69.18         59.91         6.65 o                         
   4  -8   9         18.17          8.09         6.10 o                         
   5  -8   9         33.30         39.81         8.99 o                         
   6  -8   9         68.16         59.89         6.28 o                         
   7  -8   9          9.37          9.57         6.60 o                         
   8  -8   9          4.13         -7.53         7.53 o                         
  -8  -7   9         37.66         36.75         6.67 o                         
  -7  -7   9         33.13         35.82        18.49 o                         
  -6  -7   9        193.00        194.06        16.55 o                         
  -5  -7   9          0.92         10.85         3.96 o                         
  -4  -7   9        380.51        374.17        11.08 o                         
  -3  -7   9        146.78        162.47        13.00 o                         
  -2  -7   9         39.54         32.96         3.51 o                         
  -1  -7   9         19.57         36.25         5.42 o                         
   0  -7   9         47.70         43.55         4.59 o                         
   1  -7   9        122.83        107.13         5.80 o                         
   2  -7   9        287.79        261.74        10.42 o                         
   3  -7   9        128.60        139.04         8.26 o                         
   4  -7   9         44.92         39.66         5.65 o                         
   5  -7   9         60.03         58.48         6.09 o                         
   6  -7   9          4.72          6.76         5.45 o                         
   7  -7   9          0.99          0.07         5.43 o                         
   8  -7   9         17.48          8.73         6.49 o                         
   9  -7   9          1.44         -6.77        10.22 o                         
  -9  -6   9         15.29         21.55         5.53 o                         
  -8  -6   9         25.73          7.08        10.74 o                         
  -7  -6   9         20.82         20.33         6.62 o                         
  -6  -6   9          1.10          7.38         8.23 o                         
  -5  -6   9       1485.18       1519.48        38.57 o                         
  -4  -6   9        316.29        289.81         9.02 o                         
  -3  -6   9          1.68          0.95         3.13 o                         
  -2  -6   9         14.29         13.20         2.96 o                         
  -1  -6   9        195.84        205.21         8.54 o                         
   0  -6   9         77.43         75.03         4.93 o                         
   1  -6   9        267.88        225.82         8.94 o                         
   2  -6   9        444.45        412.58        12.74 o                         
   3  -6   9        516.42        576.18        17.56 o                         
   4  -6   9        384.46        402.52        15.76 o                         
   5  -6   9        215.72        220.69        10.00 o                         
   6  -6   9         41.81         38.50         5.31 o                         
   7  -6   9        203.65        216.90        15.04 o                         
   8  -6   9         13.35         20.03         5.92 o                         
   9  -6   9          3.86          8.10         6.74 o                         
  10  -6   9         30.84         26.39        10.79 o                         
 -10  -5   9          1.26         -6.45        12.27 o                         
  -9  -5   9          0.77         -5.39         5.39 o                         
  -8  -5   9          0.05         -5.32         5.32 o                         
  -7  -5   9          3.04         -5.04         5.04 o                         
  -6  -5   9          0.79         -1.53         4.83 o                         
  -5  -5   9        145.00        173.12         8.28 o                         
  -4  -5   9          1.89          1.28         3.41 o                         
  -3  -5   9         65.42         70.11         3.09 o                         
  -2  -5   9       1148.88       1193.19        24.29 o                         
  -1  -5   9        114.37        135.45         6.76 o                         
   0  -5   9          7.84         -0.49         4.86 o                         
   1  -5   9       1069.46       1023.91        26.11 o                         
   2  -5   9          4.00          8.62         3.30 o                         
   3  -5   9         99.46        110.52         5.27 o                         
   4  -5   9         12.53         12.14         3.44 o                         
   5  -5   9        665.52        704.96        27.59 o                         
   6  -5   9          7.84          1.30         4.36 o                         
   7  -5   9         94.39         94.59         6.33 o                         
   8  -5   9          0.02          3.05         5.28 o                         
   9  -5   9        133.57        122.84         7.42 o                         
  10  -5   9          3.47         -2.06         7.74 o                         
 -10  -4   9          2.73         10.70        10.44 o                         
  -9  -4   9         95.31         94.35         6.57 o                         
  -8  -4   9         50.95         40.28         5.37 o                         
  -7  -4   9        167.15        182.54         8.59 o                         
  -6  -4   9         74.87         71.45         5.25 o                         
  -5  -4   9        154.03        140.78         7.36 o                         
  -4  -4   9       1363.09       1334.25        33.40 o                         
  -3  -4   9       1329.59       1268.82        28.38 o                         
  -2  -4   9        139.29        137.10         4.72 o                         
  -1  -4   9       1340.19       1448.06        31.94 o                         
   0  -4   9      12702.81      12978.10       278.53 o                         
   1  -4   9       6252.26       6039.76       145.55 o                         
   2  -4   9         44.30         40.56         3.55 o                         
   3  -4   9         13.42         10.94         3.01 o                         
   4  -4   9        134.15        164.19         8.42 o                         
   5  -4   9        425.74        401.31        29.33 o                         
   6  -4   9         10.31          6.67         4.69 o                         
   7  -4   9        273.43        262.15        11.61 o                         
   8  -4   9        116.13         96.10         6.94 o                         
   9  -4   9          4.43          0.44         5.90 o                         
  10  -4   9          9.26         12.30         8.57 o                         
 -10  -3   9         15.29          3.79         5.98 o                         
  -9  -3   9         20.20         14.83         3.88 o                         
  -8  -3   9        272.41        249.13         9.06 o                         
  -7  -3   9        212.09        208.43         8.07 o                         
  -6  -3   9        267.05        252.75        10.12 o                         
  -5  -3   9        198.66        212.82         7.45 o                         
  -4  -3   9         19.67         21.48         2.89 o                         
  -3  -3   9       4812.66       4824.27       106.72 o                         
  -2  -3   9       1457.37       1610.30        35.40 o                         
  -1  -3   9        803.45        794.68        19.66 o                         
   0  -3   9         13.18         21.45         2.25 o                         
   1  -3   9         15.05         11.24         3.05 o                         
   2  -3   9          0.18         -3.07         3.62 o                         
   3  -3   9        112.52        112.42         5.77 o                         
   4  -3   9       1069.14       1068.81        41.97 o                         
   5  -3   9        731.11        787.16        27.35 o                         
   6  -3   9       1335.81       1470.80        43.05 o                         
   7  -3   9         91.93         90.28         7.17 o                         
   8  -3   9         21.33         18.42         7.16 o                         
   9  -3   9         13.59          5.54         6.31 o                         
  10  -3   9          4.15          5.92         6.26 o                         
  11  -3   9          0.10         13.24         9.69 o                         
 -11  -2   9          2.66          6.28        11.68 o                         
 -10  -2   9         63.23         52.83         6.92 o                         
  -9  -2   9         31.19         33.49         4.42 o                         
  -8  -2   9          0.29          0.76         3.69 o                         
  -7  -2   9        363.19        360.08        10.63 o                         
  -6  -2   9        398.59        412.60        11.10 o                         
  -5  -2   9       1325.98       1433.79        35.91 o                         
  -4  -2   9         59.01         35.15         2.77 o                         
  -3  -2   9        108.77        116.76         4.74 o                         
  -2  -2   9      10708.98      10174.29       218.49 o                         
  -1  -2   9        979.12       1053.54        23.31 o                         
   0  -2   9       2123.03       2133.19        66.29 o                         
   1  -2   9         49.79         55.11         3.23 o                         
   2  -2   9        302.98        270.83        10.96 o                         
   3  -2   9        141.11        171.28         7.81 o                         
   4  -2   9       1903.48       1972.30        61.40 o                         
   5  -2   9        827.31        871.44        26.48 o                         
   6  -2   9        542.32        505.67        21.69 o                         
   7  -2   9        140.34        142.79         8.25 o                         
   8  -2   9         11.54         15.76         8.09 o                         
   9  -2   9          2.96         -5.14         5.14 o                         
  10  -2   9         16.23         21.02         4.56 o                         
  11  -2   9         50.27         66.51        13.42 o                         
 -11  -1   9          3.17          6.13         9.55 o                         
 -10  -1   9          6.15         12.81         7.18 o                         
  -9  -1   9        288.02        307.36        11.23 o                         
  -8  -1   9        240.40        233.20        14.25 o                         
  -7  -1   9          0.02         -3.47         3.47 o                         
  -6  -1   9        204.30        190.83         7.73 o                         
  -5  -1   9         87.14         97.58         8.68 o                         
  -4  -1   9        343.48        357.62        12.58 o                         
  -3  -1   9       1449.88       1291.74        35.76 o                         
  -2  -1   9         21.10         19.73         2.03 o                         
  -1  -1   9          4.43          6.93         2.05 o                         
   0  -1   9       1596.18       1694.94        36.97 o                         
   1  -1   9      18864.58      16469.77       791.01 o                         
   2  -1   9        503.81        447.21        14.30 o                         
   3  -1   9       1118.04       1167.52        33.79 o                         
   4  -1   9        917.85        857.70        25.72 o                         
   5  -1   9       2284.81       2563.38        72.55 o                         
   6  -1   9         57.00         49.49         5.29 o                         
   7  -1   9         52.59         52.06         4.43 o                         
   8  -1   9         18.73         19.17         5.15 o                         
   9  -1   9         71.66         78.09         6.98 o                         
  10  -1   9        160.09        192.41        12.17 o                         
  11  -1   9         16.93         17.54        15.04 o                         
 -11   0   9          3.29          4.55         9.95 o                         
 -10   0   9          9.85          4.02         7.18 o                         
  -9   0   9         67.49         59.24         5.26 o                         
  -8   0   9        127.01        125.13         5.70 o                         
  -7   0   9         53.38         58.84         3.68 o                         
  -6   0   9        128.06        144.94         7.56 o                         
  -5   0   9        105.98         93.71         3.75 o                         
  -4   0   9        333.28        276.10         8.24 o                         
  -3   0   9       2060.57       2184.95        49.71 o                         
  -2   0   9        976.37        977.72        20.05 o                         
  -1   0   9        497.67        458.55        13.61 o                         
   0   0   9        880.05        927.16        18.87 o                         
   1   0   9       2491.33       2275.16        62.72 o                         
   2   0   9         50.66         48.45         3.14 o                         
   3   0   9        598.14        544.16        14.69 o                         
   4   0   9       1817.67       1954.49        48.01 o                         
   5   0   9        506.83        529.67        14.85 o                         
   6   0   9        289.51        285.20        10.01 o                         
   7   0   9        306.31        324.50        11.20 o                         
   8   0   9        165.48        145.25         8.42 o                         
   9   0   9         58.60         59.91         8.31 o                         
  10   0   9          1.10         -0.45         9.55 o                         
  11   0   9          4.23        -10.47        10.47 o                         
 -11   1   9         21.88          9.74        12.03 o                         
 -10   1   9         46.94         42.76         7.63 o                         
  -9   1   9         29.19         32.10         4.39 o                         
  -8   1   9         48.45         46.53         4.16 o                         
  -7   1   9        195.55        194.41         7.10 o                         
  -6   1   9        266.02        280.65         8.09 o                         
  -5   1   9       1546.18       1596.17        35.49 o                         
  -4   1   9         56.32         36.83         2.46 o                         
  -3   1   9         58.45         55.61         2.93 o                         
  -2   1   9       2345.94       2597.08        66.49 o                         
  -1   1   9         12.54          9.10         2.24 o                         
   0   1   9       2796.86       2852.52        75.45 o                         
   1   1   9       5926.56       5669.90       122.06 o                         
   2   1   9        196.91        221.21         7.32 o                         
   3   1   9       1681.44       1665.46        40.93 o                         
   4   1   9        930.79        930.19        27.43 o                         
   5   1   9        266.67        275.99         9.46 o                         
   6   1   9       1112.73       1090.82        28.07 o                         
   7   1   9        135.46        149.91         6.32 o                         
   8   1   9        121.94        122.40        12.52 o                         
   9   1   9        158.94        159.80        10.52 o                         
  10   1   9          1.66         -1.58        11.49 o                         
  11   1   9         28.52         21.16        10.79 o                         
 -11   2   9         16.05         19.52         7.14 o                         
 -10   2   9         18.92         31.79         6.10 o                         
  -9   2   9          4.64          3.37         4.41 o                         
  -8   2   9        153.01        135.31         5.59 o                         
  -7   2   9         26.91         28.01         3.97 o                         
  -6   2   9         10.86         -1.38         3.99 o                         
  -5   2   9         53.11         47.15         2.94 o                         
  -4   2   9       3222.72       3093.56        66.30 o                         
  -3   2   9        463.40        455.21        11.50 o                         
  -2   2   9       2964.74       3185.37        68.91 o                         
  -1   2   9          6.34         12.18         2.55 o                         
   0   2   9       1690.27       1658.15        46.13 o                         
   1   2   9       3722.13       3761.98        90.88 o                         
   2   2   9        217.35        302.29         8.45 o                         
   3   2   9       1503.80       1407.63        34.86 o                         
   4   2   9        716.80        752.45        19.55 o                         
   5   2   9        906.57        851.03        22.37 o                         
   6   2   9        522.37        519.53        15.33 o                         
   7   2   9        615.96        646.11        22.26 o                         
   8   2   9         22.12         22.30         6.74 o                         
   9   2   9         67.53         73.33         8.77 o                         
  10   2   9          8.68         -5.50         9.86 o                         
 -11   3   9          2.41         -0.34         7.59 o                         
 -10   3   9          1.29         -1.81         6.03 o                         
  -9   3   9         87.13         96.20         6.34 o                         
  -8   3   9         85.16         68.23         4.92 o                         
  -7   3   9       1733.78       1803.56        36.98 o                         
  -6   3   9        188.50        190.58         8.95 o                         
  -5   3   9         88.21         68.47         4.53 o                         
  -4   3   9       1328.15       1345.18        27.43 o                         
  -3   3   9          8.09          1.95         2.53 o                         
  -2   3   9        269.08        295.20         8.08 o                         
  -1   3   9        394.40        433.29        16.11 o                         
   0   3   9         48.14         39.28         3.05 o                         
   1   3   9       3991.14       3996.25        96.60 o                         
   2   3   9        381.90        387.71        13.25 o                         
   3   3   9       1007.27        848.29        21.92 o                         
   4   3   9        128.89        145.55         6.74 o                         
   5   3   9        922.65        948.32        21.96 o                         
   6   3   9         88.76         85.89         5.32 o                         
   7   3   9        452.55        485.16        18.66 o                         
   8   3   9        612.49        678.26        24.21 o                         
   9   3   9         40.61         39.39         8.70 o                         
  10   3   9         10.53          5.60         9.51 o                         
 -11   4   9          4.23         10.72        13.06 o                         
 -10   4   9         39.49         44.14         7.22 o                         
  -9   4   9        507.27        504.34        17.75 o                         
  -8   4   9        322.93        324.31        11.07 o                         
  -7   4   9         49.62         43.70         5.01 o                         
  -6   4   9          7.71          0.71         3.16 o                         
  -5   4   9         27.26         36.07         3.26 o                         
  -4   4   9        423.62        453.81        11.80 o                         
  -3   4   9        378.48        396.19        10.52 o                         
  -2   4   9        445.99        492.27        12.24 o                         
  -1   4   9        725.39        825.86        21.26 o                         
   0   4   9        285.57        265.71         9.83 o                         
   1   4   9        441.81        417.61        13.70 o                         
   2   4   9        513.36        634.98        19.87 o                         
   3   4   9        400.02        361.44        12.99 o                         
   4   4   9        933.23        940.48        24.38 o                         
   5   4   9         83.31         84.58         4.60 o                         
   6   4   9          7.94          6.15         4.22 o                         
   7   4   9        463.24        453.09        18.58 o                         
   8   4   9         45.50         41.55         8.40 o                         
   9   4   9          0.35         -8.31         8.31 o                         
  10   4   9         10.30         -0.71        18.81 o                         
 -10   5   9          0.55         -7.42         7.42 o                         
  -9   5   9          7.86          2.96         6.21 o                         
  -8   5   9         11.94         11.16         5.51 o                         
  -7   5   9         20.26         16.74         4.15 o                         
  -6   5   9         61.43         59.04         4.25 o                         
  -5   5   9        155.66        167.88         7.77 o                         
  -4   5   9        404.18        382.60        10.71 o                         
  -3   5   9        251.75        267.95         8.37 o                         
  -2   5   9       2703.74       2862.65        69.98 o                         
  -1   5   9       1443.27       1621.46        46.81 o                         
   0   5   9        110.02         94.82         4.45 o                         
   1   5   9         87.48         79.01         4.57 o                         
   2   5   9          2.19         -3.00         4.23 o                         
   3   5   9        248.65        242.83        10.83 o                         
   4   5   9          2.02          1.88         4.42 o                         
   5   5   9        692.31        708.61        23.08 o                         
   6   5   9         75.06         75.14         8.24 o                         
   7   5   9         45.89         48.06         5.50 o                         
   8   5   9         41.26         38.47         8.45 o                         
   9   5   9         29.14         29.50        11.04 o                         
 -10   6   9         15.30         -8.30         8.30 o                         
  -9   6   9          0.23          1.85         7.08 o                         
  -8   6   9          2.94         -5.09        11.01 o                         
  -7   6   9         65.27         65.61         5.46 o                         
  -6   6   9         41.35         41.21         4.75 o                         
  -5   6   9        814.38        854.90        23.21 o                         
  -4   6   9         52.80         63.44         5.05 o                         
  -3   6   9          3.44          3.62         3.89 o                         
  -2   6   9         62.87         55.59         4.89 o                         
  -1   6   9        257.52        240.76        11.94 o                         
   0   6   9         78.87         61.03         5.47 o                         
   1   6   9        160.86        162.07         6.29 o                         
   2   6   9        648.38        667.99        18.87 o                         
   3   6   9        106.88        116.78        14.07 o                         
   4   6   9        221.94        207.14        12.28 o                         
   5   6   9        131.21         99.92         6.37 o                         
   6   6   9         47.36         47.80         6.64 o                         
   7   6   9         24.05         31.01         5.85 o                         
   8   6   9          1.85          1.78         8.43 o                         
   9   6   9         36.42         51.42        10.21 o                         
  -9   7   9         41.50         40.22         7.77 o                         
  -8   7   9         11.29         11.81         6.89 o                         
  -7   7   9        178.43        169.60         8.63 o                         
  -6   7   9         40.83         33.41         6.44 o                         
  -5   7   9         40.02         39.73         4.46 o                         
  -4   7   9         71.23         56.60         5.65 o                         
  -3   7   9        136.79        124.99         6.74 o                         
  -2   7   9          0.29          0.93         4.79 o                         
  -1   7   9        549.68        565.43        19.92 o                         
   0   7   9       1611.84       1702.54        49.77 o                         
   1   7   9       1360.49       1318.33        30.21 o                         
   2   7   9        598.65        538.47        19.93 o                         
   3   7   9        184.86        135.33         8.53 o                         
   4   7   9          3.45          7.83         6.12 o                         
   5   7   9         45.04         31.13         5.79 o                         
   6   7   9          8.12         13.33         5.96 o                         
   7   7   9         40.43         39.48         6.72 o                         
   8   7   9         19.41         15.36         6.74 o                         
  -8   8   9         12.62         17.72         8.11 o                         
  -7   8   9        106.70         96.05         6.04 o                         
  -6   8   9          0.25        -10.92        17.08 o                         
  -5   8   9          7.14          6.12         6.85 o                         
  -4   8   9          0.09         -6.22         6.22 o                         
  -3   8   9         27.27         20.97         8.65 o                         
  -2   8   9        170.04        164.00        22.75 o                         
  -1   8   9        632.89        690.14        24.21 o                         
   0   8   9         49.29         47.42         8.28 o                         
   1   8   9          6.82          6.31        10.59 o                         
   2   8   9          1.44         -0.73         4.44 o                         
   3   8   9        354.99        364.99        13.94 o                         
   4   8   9        108.63         94.63         6.98 o                         
   5   8   9        142.98        116.38         7.91 o                         
   6   8   9          3.01          9.04         7.34 o                         
   7   8   9          9.45         13.65         7.63 o                         
  -7   9   9          0.36         -6.82         9.57 o                         
  -6   9   9          6.99         -9.65         9.65 o                         
  -5   9   9          6.05         -5.34         7.50 o                         
  -4   9   9         33.69         15.05         7.70 o                         
  -3   9   9          3.50         10.35        13.18 o                         
  -2   9   9         51.67         52.55         7.42 o                         
  -1   9   9        187.86        184.94        11.75 o                         
   0   9   9        113.81        107.48        11.47 o                         
   1   9   9        114.68         99.95         9.05 o                         
   2   9   9         19.23          6.91         5.99 o                         
   3   9   9          6.63          6.92         7.44 o                         
   4   9   9         36.81         30.06         7.68 o                         
   5   9   9        155.98        148.59         9.46 o                         
   6   9   9          0.51          3.50         7.30 o                         
  -6  10   9          2.85        -15.67        15.67 o                         
  -5  10   9        134.49        131.90        18.78 o                         
  -4  10   9         23.20         25.73         9.05 o                         
  -3  10   9         41.80         23.73         8.68 o                         
  -2  10   9          4.98         -8.37         9.40 o                         
  -1  10   9         42.12         50.58         8.87 o                         
   0  10   9         18.82         28.90         8.45 o                         
   1  10   9          0.21         -1.48         9.02 o                         
   2  10   9        209.09        197.31        14.85 o                         
   3  10   9         26.08         20.42         5.42 o                         
   4  10   9          1.44         -1.23         7.05 o                         
  -3  11   9         33.10         21.05        12.93 o                         
  -2  11   9          4.16        -11.51        11.51 o                         
  -1  11   9         13.39          0.46        11.59 o                         
   0  11   9          5.04         -5.08        11.45 o                         
   1  11   9         41.24         41.46        13.19 o                         
   2  11   9          6.70          8.46        19.23 o                         
  -2 -11  10        120.09        152.38        10.98 o                         
  -1 -11  10          5.47          1.95        12.32 o                         
   0 -11  10         78.36        110.74         8.77 o                         
   1 -11  10        109.96        133.35         8.86 o                         
   2 -11  10          6.10         10.91         8.21 o                         
   3 -11  10          0.53         -7.87         8.50 o                         
   4 -11  10         39.70         48.09        10.21 o                         
  -5 -10  10         31.50         37.21         5.32 o                         
  -4 -10  10         23.19         24.14         6.20 o                         
  -3 -10  10         46.82         43.75         7.73 o                         
  -2 -10  10         43.42         38.08         8.05 o                         
  -1 -10  10          0.55          7.23         6.07 o                         
   0 -10  10          5.75         -6.29         6.29 o                         
   1 -10  10          3.63          1.23         7.99 o                         
   2 -10  10          1.72         -4.11         7.80 o                         
   3 -10  10          9.09         -1.12         8.26 o                         
   4 -10  10          4.91         -8.65         8.65 o                         
   5 -10  10         10.31          7.14         8.70 o                         
   6 -10  10         21.57          7.09        11.15 o                         
  -6  -9  10          5.92         11.55         9.83 o                         
  -5  -9  10          6.22         11.44         8.91 o                         
  -4  -9  10        330.27        354.83        12.16 o                         
  -3  -9  10          8.69         18.21         5.35 o                         
  -2  -9  10        185.64        182.28        12.67 o                         
  -1  -9  10          1.29         -5.60         5.60 o                         
   0  -9  10         17.52         24.32         6.46 o                         
   1  -9  10         66.23         68.15         6.17 o                         
   2  -9  10         25.97         27.47         6.51 o                         
   3  -9  10         60.36         46.05         9.46 o                         
   4  -9  10         45.04         44.46         7.95 o                         
   5  -9  10         11.13         10.32         8.05 o                         
   6  -9  10         19.03         25.00         8.39 o                         
   7  -9  10          0.03         -4.55         7.07 o                         
  -7  -8  10        187.32        205.03        15.02 o                         
  -6  -8  10        221.96        268.58        25.54 o                         
  -5  -8  10         68.86         63.90         5.51 o                         
  -4  -8  10          4.10         -4.03         4.03 o                         
  -3  -8  10        342.09        327.06        19.02 o                         
  -2  -8  10        144.26        168.33         9.19 o                         
  -1  -8  10         99.94         95.26         5.89 o                         
   0  -8  10         24.17         19.43         4.76 o                         
   1  -8  10        630.01        659.85        19.20 o                         
   2  -8  10        782.71        858.10        23.61 o                         
   3  -8  10         91.18         78.42         8.94 o                         
   4  -8  10         83.78         93.61         9.82 o                         
   5  -8  10         10.58          7.07         4.72 o                         
   6  -8  10        163.26        163.56        10.99 o                         
   7  -8  10         77.10         70.79         7.63 o                         
   8  -8  10          4.19         -7.62         7.62 o                         
  -8  -7  10         22.63         21.93        17.21 o                         
  -7  -7  10        113.68         98.30        16.16 o                         
  -6  -7  10         15.84         34.15         8.88 o                         
  -5  -7  10        309.81        324.93        16.85 o                         
  -4  -7  10         11.62         18.41         3.89 o                         
  -3  -7  10         57.74         62.20         5.10 o                         
  -2  -7  10        569.22        532.78        13.68 o                         
  -1  -7  10        289.34        283.23        10.83 o                         
   0  -7  10          0.65         -4.02         4.08 o                         
   1  -7  10        348.31        380.87        12.69 o                         
   2  -7  10         14.88          9.78         4.37 o                         
   3  -7  10        497.21        490.23        18.01 o                         
   4  -7  10       1272.27       1352.26        34.53 o                         
   5  -7  10         68.71         72.56         5.44 o                         
   6  -7  10         23.64         23.04         5.36 o                         
   7  -7  10         10.78         16.21         6.09 o                         
   8  -7  10         29.51         37.63         7.27 o                         
   9  -7  10         13.87          8.38        16.94 o                         
  -9  -6  10          3.60          6.06         7.43 o                         
  -8  -6  10         31.28         42.51         7.57 o                         
  -7  -6  10         63.55         62.25         6.28 o                         
  -6  -6  10        231.70        288.87        22.14 o                         
  -5  -6  10        421.78        466.63        14.87 o                         
  -4  -6  10        228.78        244.19         9.97 o                         
  -3  -6  10        786.05        807.59        19.08 o                         
  -2  -6  10        782.81        811.77        18.99 o                         
  -1  -6  10        906.28        908.13        23.74 o                         
   0  -6  10         34.24         21.80         3.87 o                         
   1  -6  10        256.00        275.14        10.04 o                         
   2  -6  10        476.07        482.22        14.39 o                         
   3  -6  10         36.43         34.13         5.02 o                         
   4  -6  10          2.13          0.03         3.66 o                         
   5  -6  10        598.13        642.26        21.25 o                         
   6  -6  10        315.60        292.74        12.22 o                         
   7  -6  10         17.23         20.07         5.67 o                         
   8  -6  10          5.60          2.64         6.24 o                         
   9  -6  10         20.90          6.19         7.04 o                         
  10  -6  10         11.08         14.93        13.24 o                         
  -9  -5  10          7.75         11.96         6.29 o                         
  -8  -5  10          4.52         -0.53         7.83 o                         
  -7  -5  10          9.37         15.19         5.41 o                         
  -6  -5  10        234.40        247.32        17.44 o                         
  -5  -5  10        763.20        767.74        20.88 o                         
  -4  -5  10         35.87         45.79         4.13 o                         
  -3  -5  10       1663.84       1653.95        33.35 o                         
  -2  -5  10        373.16        343.69         8.33 o                         
  -1  -5  10        273.22        209.77         6.69 o                         
   0  -5  10        158.27        165.90         7.53 o                         
   1  -5  10        424.23        427.81        12.71 o                         
   2  -5  10       4713.63       4721.36       122.96 o                         
   3  -5  10       1231.69       1251.60        31.47 o                         
   4  -5  10        146.44        122.33         5.92 o                         
   5  -5  10         71.90         82.84         7.41 o                         
   6  -5  10        335.10        356.11        20.32 o                         
   7  -5  10          2.00         -1.56         5.18 o                         
   8  -5  10         60.05         66.02         6.82 o                         
   9  -5  10         12.71         14.30         6.46 o                         
  10  -5  10         27.88         29.48         9.09 o                         
 -10  -4  10          0.75         -0.92        10.77 o                         
  -9  -4  10          3.49         -5.99         5.99 o                         
  -8  -4  10         71.85         81.32         6.38 o                         
  -7  -4  10        150.57        170.17         9.81 o                         
  -6  -4  10        164.63        160.33        12.88 o                         
  -5  -4  10        123.53        116.06         5.20 o                         
  -4  -4  10        140.42        140.78         6.71 o                         
  -3  -4  10        267.01        264.69         8.09 o                         
  -2  -4  10        480.40        495.86        10.95 o                         
  -1  -4  10         10.88          9.34         2.27 o                         
   0  -4  10        154.60        154.49         9.17 o                         
   1  -4  10        540.22        518.12        14.42 o                         
   2  -4  10         49.81         45.78         3.00 o                         
   3  -4  10         35.45         35.23         3.67 o                         
   4  -4  10         83.91         63.48         4.68 o                         
   5  -4  10         46.41         44.16         5.22 o                         
   6  -4  10         57.11         51.11         9.04 o                         
   7  -4  10        213.18        211.04        12.65 o                         
   8  -4  10         26.08         20.81         7.28 o                         
   9  -4  10         73.16         76.47         6.50 o                         
  10  -4  10         24.40         14.52         7.05 o                         
 -10  -3  10          0.73         -5.84         9.11 o                         
  -9  -3  10         63.43         59.45         4.38 o                         
  -8  -3  10        183.35        178.05        11.70 o                         
  -7  -3  10         92.20         81.22         6.12 o                         
  -6  -3  10         12.32          8.37         4.01 o                         
  -5  -3  10         26.82         23.04         3.20 o                         
  -4  -3  10       1377.94       1400.87        31.24 o                         
  -3  -3  10       1394.72       1597.59        39.58 o                         
  -2  -3  10        364.76        378.43         9.87 o                         
  -1  -3  10       8258.94       8183.23       175.82 o                         
   0  -3  10       8533.61       8967.02       192.63 o                         
   1  -3  10          0.31         -2.73         2.73 o                         
   2  -3  10        641.41        582.42        23.57 o                         
   3  -3  10        102.03         80.51         4.15 o                         
   4  -3  10        104.89        107.99         5.03 o                         
   5  -3  10        105.25        102.46         5.72 o                         
   6  -3  10          3.65          7.07         4.34 o                         
   7  -3  10        139.59        129.97         8.11 o                         
   8  -3  10        143.37        155.50         9.01 o                         
   9  -3  10          2.53          4.94         6.55 o                         
  10  -3  10         81.20         76.44         8.27 o                         
  11  -3  10         85.55         84.91         8.34 o                         
 -11  -2  10          1.89         -1.54        10.31 o                         
 -10  -2  10        146.26        134.52         8.21 o                         
  -9  -2  10          3.22          2.71         4.56 o                         
  -8  -2  10         13.13          3.79         4.22 o                         
  -7  -2  10          2.34         -0.26         3.17 o                         
  -6  -2  10         70.86         64.83         4.33 o                         
  -5  -2  10       1909.22       2006.39        49.57 o                         
  -4  -2  10        102.58        101.63         5.52 o                         
  -3  -2  10        419.48        406.80         9.57 o                         
  -2  -2  10       1505.69       1596.05        31.97 o                         
  -1  -2  10       1122.86       1093.25        29.44 o                         
   0  -2  10         97.03        109.52        10.41 o                         
   1  -2  10       2621.94       2520.10        72.41 o                         
   2  -2  10        521.36        551.02        20.86 o                         
   3  -2  10       3423.53       3668.27       142.47 o                         
   4  -2  10        306.44        265.57        11.65 o                         
   5  -2  10        397.80        401.40        12.68 o                         
   6  -2  10         37.95         36.86         5.36 o                         
   7  -2  10       1197.89       1241.70        37.59 o                         
   8  -2  10         45.81         38.12         6.49 o                         
   9  -2  10          0.78          1.33         4.44 o                         
  10  -2  10         31.68         33.83         4.82 o                         
  11  -2  10          1.83         25.87        19.90 o                         
 -11  -1  10          9.10         15.96         9.32 o                         
 -10  -1  10         78.68         71.44         5.81 o                         
  -9  -1  10          3.68         -1.60         4.50 o                         
  -8  -1  10        142.42        126.86         6.52 o                         
  -7  -1  10          5.15         11.75         4.94 o                         
  -6  -1  10        206.67        213.70         7.59 o                         
  -5  -1  10        401.44        395.75        10.46 o                         
  -4  -1  10        591.52        655.57        14.00 o                         
  -3  -1  10        324.44        317.34         7.85 o                         
  -2  -1  10        501.42        435.56        10.51 o                         
  -1  -1  10          7.74          2.90         1.87 o                         
   0  -1  10       3281.76       3292.15        71.11 o                         
   1  -1  10        421.82        378.30        10.71 o                         
   2  -1  10       1905.21       2025.27        57.17 o                         
   3  -1  10        131.52        160.69        10.33 o                         
   4  -1  10         33.45         23.52         3.52 o                         
   5  -1  10         29.52         40.72         4.83 o                         
   6  -1  10        209.80        206.73         8.84 o                         
   7  -1  10         84.20         95.39         7.66 o                         
   8  -1  10          1.72         -4.16         4.16 o                         
   9  -1  10        158.87        138.33         6.63 o                         
  10  -1  10          0.40         -5.05         8.60 o                         
  11  -1  10         13.96          6.69        11.03 o                         
 -11   0  10         12.62         13.36        10.21 o                         
 -10   0  10          3.22          0.88         5.28 o                         
  -9   0  10         30.75         31.40         6.54 o                         
  -8   0  10         12.66          9.11         4.16 o                         
  -7   0  10         32.33         37.08         3.47 o                         
  -6   0  10        739.48        730.63        16.09 o                         
  -5   0  10          1.09          3.77         2.45 o                         
  -4   0  10       1279.38       1407.60        31.42 o                         
  -3   0  10       1528.99       1499.09        30.70 o                         
  -2   0  10         75.10         60.76         2.82 o                         
  -1   0  10       7809.00       7276.45       142.84 o                         
   0   0  10        313.20        322.56         9.62 o                         
   1   0  10        132.14        147.96         9.09 o                         
   2   0  10       2775.18       2968.27        71.97 o                         
   3   0  10        118.10        147.58         6.74 o                         
   4   0  10        656.60        646.25        19.92 o                         
   5   0  10        179.39        152.66         6.87 o                         
   6   0  10         60.74         47.13         4.72 o                         
   7   0  10        187.53        188.65        11.95 o                         
   8   0  10          8.06          8.58         3.76 o                         
   9   0  10         58.13         63.55         8.20 o                         
  10   0  10         75.22         61.46         9.81 o                         
  11   0  10         10.03          0.68        10.82 o                         
 -11   1  10          0.35        -10.13        10.13 o                         
 -10   1  10          8.43          3.41         7.27 o                         
  -9   1  10        247.73        264.04        12.27 o                         
  -8   1  10         48.96         35.17         4.11 o                         
  -7   1  10        101.89        111.32         5.20 o                         
  -6   1  10         65.79         62.06         3.96 o                         
  -5   1  10       1050.99       1143.38        26.01 o                         
  -4   1  10        708.52        730.46        20.74 o                         
  -3   1  10       2042.40       2211.55        48.18 o                         
  -2   1  10        507.78        488.77        11.94 o                         
  -1   1  10        192.63        195.68         7.00 o                         
   0   1  10       7597.31       6946.95       149.36 o                         
   1   1  10        429.29        430.89        11.21 o                         
   2   1  10       5782.35       5715.02       128.14 o                         
   3   1  10       6232.61       6301.69       175.33 o                         
   4   1  10        428.99        355.50        12.54 o                         
   5   1  10          6.04          3.23         3.83 o                         
   6   1  10         64.51         55.31         4.79 o                         
   7   1  10        176.48        163.60        13.00 o                         
   8   1  10        385.98        443.02        18.48 o                         
   9   1  10         42.64         28.41         9.37 o                         
  10   1  10         18.64         13.72         9.33 o                         
  11   1  10          7.01         -1.04        12.20 o                         
 -11   2  10          1.93         -4.79         7.39 o                         
 -10   2  10          5.29         12.65         6.16 o                         
  -9   2  10         19.97         24.42         4.69 o                         
  -8   2  10         11.81          1.09         5.10 o                         
  -7   2  10        740.75        741.53        17.57 o                         
  -6   2  10        281.31        265.57         9.25 o                         
  -5   2  10        151.74        126.99         5.35 o                         
  -4   2  10         97.60        109.95         7.74 o                         
  -3   2  10        645.90        524.38        12.97 o                         
  -2   2  10        643.73        753.72        17.39 o                         
  -1   2  10        498.71        507.36        17.40 o                         
   0   2  10         70.65         68.90         3.30 o                         
   1   2  10       1463.97       1552.47        38.28 o                         
   2   2  10       6456.31       6637.30       142.91 o                         
   3   2  10        331.84        302.96        11.09 o                         
   4   2  10         10.15         16.02         3.12 o                         
   5   2  10         39.36         42.25         3.89 o                         
   6   2  10        298.87        276.95        10.09 o                         
   7   2  10        725.90        722.48        20.06 o                         
   8   2  10         58.12         54.29         7.46 o                         
   9   2  10          8.60         20.19         7.71 o                         
  10   2  10         72.08         80.43        10.54 o                         
 -11   3  10         13.81         13.46         7.99 o                         
 -10   3  10         19.85         13.27         6.62 o                         
  -9   3  10         26.69         33.30         6.40 o                         
  -8   3  10        214.33        217.95         8.76 o                         
  -7   3  10        480.57        504.89        14.40 o                         
  -6   3  10        302.20        295.53        11.33 o                         
  -5   3  10        433.51        414.04        10.26 o                         
  -4   3  10         47.74         47.26         3.81 o                         
  -3   3  10       1494.66       1650.79        36.41 o                         
  -2   3  10        960.14       1029.03        24.58 o                         
  -1   3  10       1891.45       1888.18        54.37 o                         
   0   3  10         26.29         17.38         2.99 o                         
   1   3  10         20.13         32.90         3.54 o                         
   2   3  10       2046.22       2272.07        62.20 o                         
   3   3  10       1652.02       1743.17        43.12 o                         
   4   3  10       4719.00       4689.07       113.55 o                         
   5   3  10        143.78        144.61         6.77 o                         
   6   3  10         54.21         47.33         6.96 o                         
   7   3  10        735.04        739.97        25.16 o                         
   8   3  10         74.04         85.59         8.55 o                         
   9   3  10        173.79        166.90        10.76 o                         
  10   3  10         18.47          3.36        13.81 o                         
 -10   4  10          3.46          0.27         6.99 o                         
  -9   4  10         30.55         30.78         6.28 o                         
  -8   4  10         47.82         42.80         4.96 o                         
  -7   4  10        233.84        224.38         9.70 o                         
  -6   4  10         67.38         45.98         3.84 o                         
  -5   4  10          9.72         12.72         3.15 o                         
  -4   4  10        620.09        653.15        21.41 o                         
  -3   4  10        156.54        155.45         6.73 o                         
  -2   4  10       1374.45       1411.85        31.42 o                         
  -1   4  10          0.20         -2.60         2.68 o                         
   0   4  10       1626.68       1491.68        42.62 o                         
   1   4  10       3176.58       3061.80        74.50 o                         
   2   4  10       1696.27       1658.31        41.14 o                         
   3   4  10         32.87         44.18         4.52 o                         
   4   4  10       3228.87       3183.36        77.67 o                         
   5   4  10        225.35        214.26         8.80 o                         
   6   4  10        138.25        131.69         6.21 o                         
   7   4  10         19.33         12.26         6.87 o                         
   8   4  10          1.35         -8.41         8.41 o                         
   9   4  10         95.34         97.23        10.37 o                         
  10   4  10          0.49         -7.15        10.42 o                         
 -10   5  10         11.29         13.77         7.60 o                         
  -9   5  10          3.95         -4.89         6.35 o                         
  -8   5  10        112.41         87.95         7.31 o                         
  -7   5  10         12.23         23.32         4.20 o                         
  -6   5  10        289.64        306.60         9.65 o                         
  -5   5  10        192.23        168.99        11.65 o                         
  -4   5  10          2.23          3.10         3.39 o                         
  -3   5  10          2.87          2.60         3.90 o                         
  -2   5  10        720.87        836.31        22.28 o                         
  -1   5  10        251.50        240.02        11.01 o                         
   0   5  10         86.35         69.69         5.09 o                         
   1   5  10        171.48        138.98         8.63 o                         
   2   5  10         67.80         46.51         5.14 o                         
   3   5  10        118.39        125.82         7.27 o                         
   4   5  10        211.92        214.44        10.68 o                         
   5   5  10        121.59        123.02        15.01 o                         
   6   5  10         24.96         32.41         5.95 o                         
   7   5  10         42.20         29.09         5.56 o                         
   8   5  10        206.14        203.21        12.64 o                         
   9   5  10         22.54         13.13         9.49 o                         
 -10   6  10          1.84          6.28        18.49 o                         
  -9   6  10         22.67         24.75         7.21 o                         
  -8   6  10          1.66         -3.61         6.43 o                         
  -7   6  10         47.58         45.73         5.24 o                         
  -6   6  10        130.03        110.44         5.65 o                         
  -5   6  10          5.07         10.16         3.89 o                         
  -4   6  10         58.74         71.15         8.79 o                         
  -3   6  10        420.71        465.00        14.67 o                         
  -2   6  10          1.11         -2.51         4.08 o                         
  -1   6  10        172.70        139.22        12.60 o                         
   0   6  10         51.04         47.17         7.29 o                         
   1   6  10         14.71         14.86         3.16 o                         
   2   6  10         12.38          4.47         3.62 o                         
   3   6  10        117.83        128.45         6.59 o                         
   4   6  10       1034.03       1035.51        31.65 o                         
   5   6  10        112.43         86.03         8.91 o                         
   6   6  10         20.57         31.26         6.49 o                         
   7   6  10         28.86         13.42         5.93 o                         
   8   6  10        186.43        221.22        42.36 o                         
  -9   7  10          0.50          5.96         7.71 o                         
  -8   7  10          0.99          6.79         8.80 o                         
  -7   7  10         24.75         31.51         5.71 o                         
  -6   7  10          0.56         -3.08         5.77 o                         
  -5   7  10         48.72         43.64         5.82 o                         
  -4   7  10        248.89        239.49        11.49 o                         
  -3   7  10         18.44         20.34         5.89 o                         
  -2   7  10         63.79         52.83         5.22 o                         
  -1   7  10          0.65         -2.70         5.72 o                         
   0   7  10       1199.50       1190.14        36.15 o                         
   1   7  10        147.15        150.35         6.13 o                         
   2   7  10        196.31        166.96         7.33 o                         
   3   7  10        110.03         87.96         7.57 o                         
   4   7  10         78.93         53.24         6.85 o                         
   5   7  10         54.52         55.94         8.86 o                         
   6   7  10          9.54         21.68         6.48 o                         
   7   7  10         23.85         27.59        10.41 o                         
   8   7  10          4.94         11.67         7.10 o                         
  -8   8  10          3.74         -1.83         8.34 o                         
  -7   8  10         18.38          9.47         7.35 o                         
  -6   8  10         11.31         -3.34        14.47 o                         
  -5   8  10         15.54         16.60         8.52 o                         
  -4   8  10          1.18          2.05         9.48 o                         
  -3   8  10          1.12         -6.03         6.03 o                         
  -2   8  10        171.40        189.57        19.01 o                         
  -1   8  10        451.64        524.60        19.79 o                         
   0   8  10         77.24         63.19         9.78 o                         
   1   8  10        161.33        155.19        12.11 o                         
   2   8  10         70.81         78.55         5.66 o                         
   3   8  10         19.45          6.38         8.19 o                         
   4   8  10          0.72         -3.92         7.48 o                         
   5   8  10        115.77        104.99         8.10 o                         
   6   8  10          5.46         -2.66         7.71 o                         
   7   8  10          2.17         -1.17         8.07 o                         
  -7   9  10          6.10        -12.74        12.74 o                         
  -6   9  10          0.28          5.08         8.81 o                         
  -5   9  10        130.92        140.55        10.14 o                         
  -4   9  10         32.15         24.47        11.82 o                         
  -3   9  10          5.74         -7.48         7.48 o                         
  -2   9  10        127.81        137.22        19.65 o                         
  -1   9  10          0.57          4.11         7.11 o                         
   0   9  10         79.69         70.36        10.83 o                         
   1   9  10         89.28         87.63         8.76 o                         
   2   9  10        135.65        129.27         9.91 o                         
   3   9  10          1.31         -5.97         5.97 o                         
   4   9  10          6.51          5.65         6.77 o                         
   5   9  10          0.36         -3.17         6.92 o                         
   6   9  10         33.52         60.19        17.91 o                         
  -5  10  10          6.54         18.25        10.56 o                         
  -4  10  10         45.84         40.63         9.71 o                         
  -3  10  10          5.49          4.67         8.28 o                         
  -2  10  10         62.85         71.17         9.12 o                         
  -1  10  10         25.83         24.17         8.86 o                         
   0  10  10        126.08        122.83        10.37 o                         
   1  10  10          0.05          3.31        10.06 o                         
   2  10  10         40.57         32.56        14.36 o                         
   3  10  10          3.84         -6.13        11.41 o                         
   4  10  10         41.17         45.37         7.44 o                         
  -3  11  10         11.55          4.21        12.77 o                         
  -2  11  10         42.79         42.54        13.43 o                         
  -1  11  10         24.23         20.15        19.32 o                         
   0  11  10         10.01         12.91        10.10 o                         
   1  11  10          1.08         -8.33        13.76 o                         
  -2 -11  11         20.56         11.71        14.68 o                         
  -1 -11  11         14.23         14.00         9.42 o                         
   0 -11  11          2.75          0.79         7.72 o                         
   1 -11  11         50.57         54.31         8.24 o                         
   2 -11  11          0.13         -7.55         9.49 o                         
   3 -11  11          0.01          9.83        11.48 o                         
  -4 -10  11          2.22          4.73         5.51 o                         
  -3 -10  11         20.77         27.39         7.03 o                         
  -2 -10  11         73.22         90.45         8.64 o                         
  -1 -10  11         12.64         11.06         6.53 o                         
   0 -10  11         27.28         25.21         6.69 o                         
   1 -10  11          0.12         -4.39         6.35 o                         
   2 -10  11         57.50         72.70         7.34 o                         
   3 -10  11          5.15         -6.39         8.38 o                         
   4 -10  11         73.53         61.87        18.33 o                         
   5 -10  11          0.44        -10.06        10.06 o                         
   6 -10  11          0.77          8.47        11.04 o                         
  -6  -9  11         77.55         94.79        13.68 o                         
  -5  -9  11          4.06         20.56         9.29 o                         
  -4  -9  11          0.59          5.30         4.09 o                         
  -3  -9  11         49.38         55.30         6.95 o                         
  -2  -9  11         32.80         34.87         6.86 o                         
  -1  -9  11        534.54        572.37        18.04 o                         
   0  -9  11        126.64         88.15         7.54 o                         
   1  -9  11         89.09         77.64         6.55 o                         
   2  -9  11        227.50        259.03        12.94 o                         
   3  -9  11          0.44         -1.13         7.73 o                         
   4  -9  11          8.07          7.06         7.61 o                         
   5  -9  11         37.45         22.58         8.49 o                         
   6  -9  11         10.71          2.18         9.37 o                         
   7  -9  11         13.14          4.02         7.13 o                         
  -7  -8  11          1.08         -1.15        11.61 o                         
  -6  -8  11        195.25        201.31        21.22 o                         
  -5  -8  11          4.01          8.40         6.81 o                         
  -4  -8  11          2.49          1.07         3.62 o                         
  -3  -8  11         18.19         11.50         4.95 o                         
  -2  -8  11          7.63         12.24         4.94 o                         
  -1  -8  11         37.07         41.11         5.28 o                         
   0  -8  11         18.99         14.98         5.03 o                         
   1  -8  11        245.50        255.02        11.39 o                         
   2  -8  11          2.79         13.23         4.98 o                         
   3  -8  11        241.47        261.01        18.15 o                         
   4  -8  11        317.23        341.98        16.22 o                         
   5  -8  11         10.32         12.04         4.81 o                         
   6  -8  11        164.50        138.39        14.26 o                         
   7  -8  11         62.12         74.94         7.73 o                         
   8  -8  11          0.29          4.44         7.91 o                         
  -8  -7  11         31.87         33.96         9.27 o                         
  -7  -7  11        115.88         99.92        12.27 o                         
  -6  -7  11         60.00         37.68         8.87 o                         
  -5  -7  11         97.83        115.27         7.66 o                         
  -4  -7  11        321.55        324.66        11.04 o                         
  -3  -7  11         13.78          5.84         3.40 o                         
  -2  -7  11        594.08        611.12        17.94 o                         
  -1  -7  11       1156.28       1147.60        29.81 o                         
   0  -7  11        407.48        394.24        13.13 o                         
   1  -7  11        583.87        601.87        17.50 o                         
   2  -7  11          2.03         -4.31         4.44 o                         
   3  -7  11        104.73         90.89         7.72 o                         
   4  -7  11        871.56        832.53        23.02 o                         
   5  -7  11          0.47          4.38         4.62 o                         
   6  -7  11        371.30        352.73        17.78 o                         
   7  -7  11         30.30         30.77         6.47 o                         
   8  -7  11          1.07         -0.69         6.77 o                         
   9  -7  11         10.08          8.72         8.59 o                         
  -9  -6  11          4.64         -3.32         8.28 o                         
  -8  -6  11         72.29        100.50        13.09 o                         
  -7  -6  11         38.77         23.62         7.76 o                         
  -6  -6  11         41.11         41.34         8.59 o                         
  -5  -6  11        135.56        141.16         7.28 o                         
  -4  -6  11        905.97        902.03        24.01 o                         
  -3  -6  11          2.07          2.40         2.58 o                         
  -2  -6  11         36.14         26.94         3.18 o                         
  -1  -6  11        286.31        247.44         9.59 o                         
   0  -6  11        118.22        135.01         6.44 o                         
   1  -6  11         23.71         29.87         6.68 o                         
   2  -6  11       1367.39       1386.53        35.21 o                         
   3  -6  11         24.65         17.85         5.13 o                         
   4  -6  11          0.01          1.35         3.76 o                         
   5  -6  11        149.62        132.84         7.12 o                         
   6  -6  11         57.06         58.64         5.78 o                         
   7  -6  11         35.96         43.05         6.20 o                         
   8  -6  11          0.11         -6.48         6.48 o                         
   9  -6  11          7.89          1.62         7.76 o                         
  -9  -5  11          0.32          1.78         6.67 o                         
  -8  -5  11          0.20         -3.37         6.77 o                         
  -7  -5  11        459.34        452.25        15.64 o                         
  -6  -5  11        264.26        297.21        14.26 o                         
  -5  -5  11          9.93         11.86         4.42 o                         
  -4  -5  11        344.55        348.16        11.47 o                         
  -3  -5  11          0.85         -1.67         2.88 o                         
  -2  -5  11         10.70          8.18         2.20 o                         
  -1  -5  11        122.48        116.76         5.40 o                         
   0  -5  11        380.21        422.69        12.57 o                         
   1  -5  11          2.13          4.35         3.37 o                         
   2  -5  11        820.84        883.75        20.44 o                         
   3  -5  11         38.20         36.93         3.68 o                         
   4  -5  11        230.53        247.06        11.08 o                         
   5  -5  11        975.14       1050.44        27.68 o                         
   6  -5  11         59.77         53.01         5.41 o                         
   7  -5  11         17.98         14.01         5.36 o                         
   8  -5  11        270.48        286.44        16.22 o                         
   9  -5  11          2.95         -2.73         6.45 o                         
  10  -5  11         13.61         26.88        13.91 o                         
 -10  -4  11          3.17         -2.69        11.38 o                         
  -9  -4  11          0.23         -5.66         6.25 o                         
  -8  -4  11          4.06         -4.54         5.95 o                         
  -7  -4  11          3.38          9.86         5.22 o                         
  -6  -4  11        202.53        188.78        10.69 o                         
  -5  -4  11        135.82        126.74         5.85 o                         
  -4  -4  11       1796.46       1787.00        44.15 o                         
  -3  -4  11          0.20          1.50         2.68 o                         
  -2  -4  11        185.17        203.49         6.79 o                         
  -1  -4  11       3864.06       3874.23        83.77 o                         
   0  -4  11       2166.13       2139.06        46.72 o                         
   1  -4  11        560.90        530.32        14.83 o                         
   2  -4  11       1213.97       1168.50        30.13 o                         
   3  -4  11         26.79         14.29         3.12 o                         
   4  -4  11         17.76          6.79         3.54 o                         
   5  -4  11        657.82        659.14        18.67 o                         
   6  -4  11        412.25        405.89        15.73 o                         
   7  -4  11        114.99        112.60         9.84 o                         
   8  -4  11         63.89         70.64        14.65 o                         
   9  -4  11          9.47         17.00         5.89 o                         
  10  -4  11         33.09         47.43         8.79 o                         
 -10  -3  11        116.87        132.78        18.49 o                         
  -9  -3  11          4.72          1.28        10.64 o                         
  -8  -3  11         97.87        121.49        13.70 o                         
  -7  -3  11        138.74        138.42         7.52 o                         
  -6  -3  11         28.74         26.43         5.04 o                         
  -5  -3  11        281.15        269.94        10.93 o                         
  -4  -3  11       2578.94       2645.07        52.69 o                         
  -3  -3  11         12.90          8.15         2.72 o                         
  -2  -3  11       4661.49       4686.86        92.26 o                         
  -1  -3  11        374.86        313.17         8.47 o                         
   0  -3  11       2767.02       2817.52        70.16 o                         
   1  -3  11       1504.11       1714.21        42.21 o                         
   2  -3  11       1754.14       1904.33        46.75 o                         
   3  -3  11          5.59          4.92         3.02 o                         
   4  -3  11          0.20         -2.72         3.25 o                         
   5  -3  11       1015.10        989.12        41.23 o                         
   6  -3  11        114.84         98.55         5.61 o                         
   7  -3  11         26.45         24.23         5.43 o                         
   8  -3  11         18.42          9.94         5.91 o                         
   9  -3  11         84.08         88.50         9.25 o                         
  10  -3  11         10.56          4.59         7.34 o                         
 -10  -2  11         78.22         61.92         5.91 o                         
  -9  -2  11          0.52         -2.43         4.60 o                         
  -8  -2  11         16.98         15.00         4.05 o                         
  -7  -2  11         21.12         21.71         3.33 o                         
  -6  -2  11        156.37        145.42        11.22 o                         
  -5  -2  11       1431.81       1462.00        32.62 o                         
  -4  -2  11        217.80        208.57         6.57 o                         
  -3  -2  11       3351.17       3448.03        69.23 o                         
  -2  -2  11        102.12        133.46         5.17 o                         
  -1  -2  11        221.93        203.10         6.16 o                         
   0  -2  11        346.90        308.69         9.29 o                         
   1  -2  11        557.37        627.06        16.54 o                         
   2  -2  11       1514.15       1489.76        47.65 o                         
   3  -2  11        144.46        180.21         8.86 o                         
   4  -2  11       3467.39       3837.05       107.47 o                         
   5  -2  11        271.59        296.52        10.53 o                         
   6  -2  11          2.26          2.97         4.42 o                         
   7  -2  11         12.38         10.58         5.86 o                         
   8  -2  11          2.28          0.26         7.84 o                         
   9  -2  11          0.95         -2.16         5.59 o                         
  10  -2  11          2.37         -1.44         4.87 o                         
  11  -2  11         24.02         34.16        19.90 o                         
 -11  -1  11          1.47        -10.22        16.40 o                         
 -10  -1  11          0.86          1.14         5.14 o                         
  -9  -1  11         31.15         28.52         7.23 o                         
  -8  -1  11         55.11         43.46         4.51 o                         
  -7  -1  11         55.56         40.91         4.05 o                         
  -6  -1  11        132.23        123.03         6.32 o                         
  -5  -1  11        323.76        371.42        10.14 o                         
  -4  -1  11       7163.54       6976.56       151.91 o                         
  -3  -1  11        348.87        306.27         7.78 o                         
  -2  -1  11        800.73        785.01        17.68 o                         
  -1  -1  11          3.86          7.15         2.09 o                         
   0  -1  11       1115.17       1096.79        24.47 o                         
   1  -1  11         60.04         30.84         3.00 o                         
   2  -1  11        426.89        498.92        15.81 o                         
   3  -1  11        264.01        274.62         9.10 o                         
   4  -1  11       7227.55       7360.59       158.36 o                         
   5  -1  11        369.34        392.19        11.91 o                         
   6  -1  11          5.44          8.41         3.55 o                         
   7  -1  11          4.36          1.67         4.13 o                         
   8  -1  11          7.44          3.69         4.78 o                         
   9  -1  11        452.25        479.46        16.83 o                         
  10  -1  11         63.29         61.72         9.56 o                         
  11  -1  11         12.72         15.47        14.18 o                         
 -11   0  11          5.25         13.56        14.28 o                         
 -10   0  11         29.74         27.72         6.96 o                         
  -9   0  11         26.14         32.15         5.18 o                         
  -8   0  11         15.59         16.09         4.42 o                         
  -7   0  11        157.33        156.89         8.12 o                         
  -6   0  11         37.64         44.94         3.78 o                         
  -5   0  11         94.30         58.57         3.78 o                         
  -4   0  11        447.74        452.90        11.78 o                         
  -3   0  11       1163.82       1288.15        26.29 o                         
  -2   0  11         18.98         25.08         2.44 o                         
  -1   0  11       3420.87       3374.56        66.66 o                         
   0   0  11          0.48          3.39         2.32 o                         
   1   0  11       6558.04       5969.51       141.00 o                         
   2   0  11        758.70        855.99        21.95 o                         
   3   0  11       1370.50       1677.90        41.40 o                         
   4   0  11        409.39        434.22        12.66 o                         
   5   0  11         10.53          1.86         3.31 o                         
   6   0  11        443.35        444.51        13.59 o                         
   7   0  11          3.20          4.44         3.93 o                         
   8   0  11        505.58        535.17        16.55 o                         
   9   0  11         68.70         61.30         8.87 o                         
  10   0  11         11.59          4.17        11.41 o                         
  11   0  11          2.73          3.42        11.34 o                         
 -11   1  11          0.19         16.17        10.07 o                         
 -10   1  11         17.60         28.98         6.11 o                         
  -9   1  11          7.99          8.93         5.17 o                         
  -8   1  11         45.49         43.37         4.18 o                         
  -7   1  11         82.51         87.97         4.53 o                         
  -6   1  11        257.70        268.28         9.24 o                         
  -5   1  11         34.76         33.96         2.55 o                         
  -4   1  11        765.81        753.06        18.45 o                         
  -3   1  11       1728.77       2080.64        41.64 o                         
  -2   1  11         54.13         50.33         3.77 o                         
  -1   1  11       1251.50       1214.48        27.02 o                         
   0   1  11          2.88          4.99         2.75 o                         
   1   1  11        204.36        232.11         6.48 o                         
   2   1  11       4609.03       4852.15       104.77 o                         
   3   1  11        122.64        139.56         7.79 o                         
   4   1  11         24.62         26.28         4.01 o                         
   5   1  11        836.28        835.89        22.15 o                         
   6   1  11        128.00        110.35         5.76 o                         
   7   1  11         66.37         71.99         5.04 o                         
   8   1  11        363.54        367.40        12.76 o                         
   9   1  11         17.74         23.05         8.14 o                         
  10   1  11          9.53         -9.58         9.58 o                         
 -11   2  11          0.02          7.39         7.58 o                         
 -10   2  11          8.90          9.49         5.63 o                         
  -9   2  11          7.45         -3.51         5.34 o                         
  -8   2  11         16.00         12.41         4.08 o                         
  -7   2  11         66.68         54.01         4.31 o                         
  -6   2  11         35.67         26.04         2.76 o                         
  -5   2  11        339.80        351.88         9.07 o                         
  -4   2  11       1540.92       1723.75        34.82 o                         
  -3   2  11        269.20        268.60         8.59 o                         
  -2   2  11       1122.92       1313.39        29.24 o                         
  -1   2  11         23.05         11.94         2.63 o                         
   0   2  11        524.63        555.32        13.34 o                         
   1   2  11       1745.21       1940.76        47.56 o                         
   2   2  11        586.85        584.79        14.14 o                         
   3   2  11       3068.58       3151.02        68.44 o                         
   4   2  11       2735.62       2830.64        68.95 o                         
   5   2  11       1218.98       1289.06        37.70 o                         
   6   2  11        442.90        454.33        14.14 o                         
   7   2  11        297.69        299.92        11.29 o                         
   8   2  11         53.67         53.47         7.57 o                         
   9   2  11          3.46          8.28         8.49 o                         
  10   2  11          7.34         -4.59         9.79 o                         
 -11   3  11          3.90          7.51        10.76 o                         
 -10   3  11         23.84         18.09         6.78 o                         
  -9   3  11          0.05         -5.70         5.70 o                         
  -8   3  11         60.37         48.62         5.08 o                         
  -7   3  11        346.73        323.11        11.50 o                         
  -6   3  11       1188.28       1219.33        28.09 o                         
  -5   3  11          7.65          4.06         2.86 o                         
  -4   3  11          4.58          0.60         2.62 o                         
  -3   3  11        110.11        138.31         5.77 o                         
  -2   3  11        687.78        693.90        16.25 o                         
  -1   3  11        643.49        726.81        18.80 o                         
   0   3  11        398.57        447.19        12.75 o                         
   1   3  11       2895.30       2784.53        69.90 o                         
   2   3  11        209.11        186.32         7.73 o                         
   3   3  11        157.00        146.00         7.23 o                         
   4   3  11        957.36        942.59        24.44 o                         
   5   3  11        377.60        366.62        11.72 o                         
   6   3  11         59.51         53.12         4.66 o                         
   7   3  11        165.96        142.49         7.00 o                         
   8   3  11        110.74        104.38         9.57 o                         
   9   3  11         13.46          8.63         9.03 o                         
  10   3  11          0.04         -9.74         9.74 o                         
 -10   4  11          0.93          6.38         7.24 o                         
  -9   4  11        174.00        179.83         7.61 o                         
  -8   4  11          0.12          4.04         4.58 o                         
  -7   4  11        184.76        183.85         7.24 o                         
  -6   4  11          2.37          0.08         4.59 o                         
  -5   4  11         46.44         41.40         3.54 o                         
  -4   4  11        495.12        510.81        13.18 o                         
  -3   4  11        244.30        255.94         8.17 o                         
  -2   4  11        641.25        686.26        18.06 o                         
  -1   4  11       3050.07       3241.81       114.73 o                         
   0   4  11       1538.45       1670.11        41.38 o                         
   1   4  11        361.85        377.43        13.15 o                         
   2   4  11         24.10         19.36         3.60 o                         
   3   4  11       1181.29       1174.69        34.68 o                         
   4   4  11          1.39          3.29         4.38 o                         
   5   4  11        374.42        387.97        12.49 o                         
   6   4  11        939.81        991.52        23.49 o                         
   7   4  11          1.21         -4.28         8.94 o                         
   8   4  11        168.52        167.89        16.21 o                         
   9   4  11          6.12         19.46        11.82 o                         
  10   4  11         44.31         37.04        25.95 o                         
 -10   5  11          0.07         11.94        10.18 o                         
  -9   5  11         26.74          8.27         9.54 o                         
  -8   5  11         41.01         24.42         6.04 o                         
  -7   5  11          5.83         -1.47         4.08 o                         
  -6   5  11          4.00         11.17         4.35 o                         
  -5   5  11          0.21         -0.49         3.45 o                         
  -4   5  11         52.63         51.46         3.99 o                         
  -3   5  11        108.79         89.44         5.33 o                         
  -2   5  11        478.33        448.60        13.79 o                         
  -1   5  11          1.28          1.49         4.18 o                         
   0   5  11          8.06          9.56         3.30 o                         
   1   5  11        678.39        667.52        18.16 o                         
   2   5  11        253.23        251.53         9.70 o                         
   3   5  11          0.13          1.32         4.78 o                         
   4   5  11        184.04        172.87         9.66 o                         
   5   5  11        201.24        211.23        11.19 o                         
   6   5  11        181.06        202.20        12.33 o                         
   7   5  11        202.10        200.25         9.90 o                         
   8   5  11          5.58         -2.35         9.57 o                         
   9   5  11         77.05         53.87        15.35 o                         
  -9   6  11         14.57         17.38         7.35 o                         
  -8   6  11         21.36         24.46         7.93 o                         
  -7   6  11         82.29         86.95         8.29 o                         
  -6   6  11         14.99         13.22         4.28 o                         
  -5   6  11         41.59         48.47         4.38 o                         
  -4   6  11        425.93        417.80        11.98 o                         
  -3   6  11        380.56        382.27        13.53 o                         
  -2   6  11        203.92        182.74         9.67 o                         
  -1   6  11         40.11         33.21         5.56 o                         
   0   6  11         48.41         51.74         5.97 o                         
   1   6  11        799.97        836.30        20.15 o                         
   2   6  11         54.96         50.56         4.77 o                         
   3   6  11       1136.07       1218.02        36.55 o                         
   4   6  11         84.05         78.28         6.74 o                         
   5   6  11          0.34          4.72         8.29 o                         
   6   6  11        152.76        121.73         8.12 o                         
   7   6  11        185.07        159.20        10.60 o                         
   8   6  11          2.19         -0.26         9.00 o                         
  -9   7  11         12.07         18.38         8.94 o                         
  -8   7  11          5.84         10.68         6.75 o                         
  -7   7  11        213.89        230.57        10.74 o                         
  -6   7  11         32.55         29.09         5.28 o                         
  -5   7  11          3.09         -4.29         5.34 o                         
  -4   7  11        239.01        229.80        10.76 o                         
  -3   7  11         21.54          4.43         7.26 o                         
  -2   7  11         28.76         26.86         5.08 o                         
  -1   7  11         97.31         90.51         6.97 o                         
   0   7  11        738.15        775.28        25.55 o                         
   1   7  11         36.36         38.78         5.72 o                         
   2   7  11          1.75          1.95         4.36 o                         
   3   7  11         22.04         19.79         7.08 o                         
   4   7  11        465.89        421.19        18.07 o                         
   5   7  11          7.54          1.79         7.86 o                         
   6   7  11         15.32         -0.53         7.75 o                         
   7   7  11         51.66         44.11         7.33 o                         
   8   7  11         23.41         33.35        13.61 o                         
  -8   8  11         13.29         10.69         7.65 o                         
  -7   8  11         10.66         16.36         6.35 o                         
  -6   8  11        129.47        104.88         9.54 o                         
  -5   8  11         95.64        103.70        10.19 o                         
  -4   8  11         20.25         15.15         7.19 o                         
  -3   8  11          0.13         -5.60         5.60 o                         
  -2   8  11        788.59        848.98        24.33 o                         
  -1   8  11        401.17        419.48        15.38 o                         
   0   8  11        220.82        187.09        18.94 o                         
   1   8  11         18.17         13.80         7.05 o                         
   2   8  11        208.46        196.68        10.97 o                         
   3   8  11        130.14        150.40         8.62 o                         
   4   8  11         37.65         23.23         8.52 o                         
   5   8  11         34.52         25.65         8.94 o                         
   6   8  11        226.56        267.96        18.15 o                         
   7   8  11         57.17         86.17        16.29 o                         
  -7   9  11          1.55         12.32        10.61 o                         
  -6   9  11          4.76          2.31        12.47 o                         
  -5   9  11         48.17         52.45         9.49 o                         
  -4   9  11         81.51         91.55        11.09 o                         
  -3   9  11         64.34         87.27         9.29 o                         
  -2   9  11         14.94          8.97         7.91 o                         
  -1   9  11          0.29         10.51         7.68 o                         
   0   9  11          0.75         -9.39         9.39 o                         
   1   9  11         39.88         49.89        10.12 o                         
   2   9  11         89.86         65.13        16.83 o                         
   3   9  11        148.59        128.11         8.41 o                         
   4   9  11          0.11         -6.89         6.89 o                         
   5   9  11          6.65         16.31         7.19 o                         
  -5  10  11          5.61         -1.52         9.84 o                         
  -4  10  11         13.40         10.67         9.90 o                         
  -3  10  11          6.31         14.04         8.98 o                         
  -2  10  11         26.19         37.38         8.81 o                         
  -1  10  11         81.84         69.60        10.97 o                         
   0  10  11          3.05          9.58         9.56 o                         
   1  10  11         18.04         26.25        10.98 o                         
   2  10  11         62.99         40.78        11.50 o                         
   3  10  11         14.66          3.32         8.57 o                         
   4  10  11          0.02          9.29        20.23 o                         
  -2  11  11         41.07         45.20        21.06 o                         
  -1  11  11         17.79         20.73        12.70 o                         
   0  11  11         30.14         23.42        14.92 o                         
  -1 -11  12          1.52         -9.35         9.35 o                         
   0 -11  12        138.02        142.51         9.83 o                         
   1 -11  12        104.64        108.46         9.01 o                         
   2 -11  12         15.19         21.41        10.27 o                         
   3 -11  12         17.66          5.16        10.91 o                         
  -4 -10  12          0.49          3.53         4.83 o                         
  -3 -10  12        125.36        129.41         7.68 o                         
  -2 -10  12        179.91        238.15        13.11 o                         
  -1 -10  12        101.88        121.91         9.39 o                         
   0 -10  12         13.44          5.80         6.78 o                         
   1 -10  12         14.04         18.13         6.99 o                         
   2 -10  12        157.37        152.07         9.09 o                         
   3 -10  12          1.39          5.98         8.68 o                         
   4 -10  12         20.80          3.42         9.70 o                         
   5 -10  12          3.76        -10.53        10.53 o                         
  -6  -9  12         43.73         54.42        10.79 o                         
  -5  -9  12        195.81        210.43        12.36 o                         
  -4  -9  12        107.08        121.76         5.66 o                         
  -3  -9  12          0.62          2.63         8.75 o                         
  -2  -9  12        151.91        129.21         7.45 o                         
  -1  -9  12          7.18         15.79         5.74 o                         
   0  -9  12         13.72         -0.96         6.89 o                         
   1  -9  12         93.48         92.53         6.88 o                         
   2  -9  12          2.77         11.36         6.65 o                         
   3  -9  12         28.86         44.62         7.74 o                         
   4  -9  12        305.17        305.12        23.63 o                         
   5  -9  12          1.57          2.82         8.70 o                         
   6  -9  12          2.76          7.76        10.20 o                         
   7  -9  12          0.47         10.87         7.30 o                         
  -7  -8  12         19.88         20.26        22.22 o                         
  -6  -8  12         71.31         72.70        11.77 o                         
  -5  -8  12        127.05        117.39         8.45 o                         
  -4  -8  12         26.98         24.18         4.45 o
[truncated: 382,807 more chars]
